# Supplementary material for: Fibroblast-like cells in mesothelioma can derive from tumor cells
Source: Cell Death Differ. 2025 Dec 16;33(6):1203–17. doi: 10.1038/s41418-025-01639-9 (PMC13247067; doi:10.1038/s41418-025-01639-9)
Supplement: Supplementary file 2 — Data set 1-8 [file 41418_2025_1639_MOESM2_ESM.xlsx]

## Sheet: Sup Table 1
Supplementary Table 1. Gene Markers of clusters in Supplementary Figure EV2
gene	p_val	avg_logFC	pct.1	pct.2	p_val_adj	cluster
SPP1	0	3.8022	0.563	0.106	0	MYELOID
HLA-DRA	0	3.50542	0.985	0.242	0	MYELOID
C1QA	0	3.43596	0.801	0.071	0	MYELOID
C1QB	0	3.40114	0.784	0.069	0	MYELOID
TYROBP	0	3.29331	0.976	0.088	0	MYELOID
HLA-DRB1	0	3.19756	0.965	0.182	0	MYELOID
CD74	0	3.14925	0.985	0.361	0	MYELOID
HLA-DPA1	0	3.13811	0.959	0.165	0	MYELOID
APOC1	0	3.11505	0.706	0.135	0	MYELOID
LYZ	0	3.08438	0.887	0.044	0	MYELOID
HLA-DPB1	0	3.05075	0.958	0.185	0	MYELOID
FCER1G	0	3.00907	0.969	0.067	0	MYELOID
AIF1	0	2.97494	0.967	0.073	0	MYELOID
S100A8	0	2.91557	0.497	0.044	0	MYELOID
C1QC	0	2.75642	0.762	0.034	0	MYELOID
S100A9	0	2.62645	0.659	0.076	0	MYELOID
HLA-DQA1	0	2.56047	0.839	0.068	0	MYELOID
FTL	0	2.51388	1	0.915	0	MYELOID
SRGN	0	2.49822	0.972	0.172	0	MYELOID
HLA-DRB5	0	2.46193	0.898	0.101	0	MYELOID
CD14	0	2.46132	0.822	0.081	0	MYELOID
CCL3	0	2.36412	0.464	0.027	0	MYELOID
HLA-DQB1	0	2.3262	0.867	0.138	0	MYELOID
RGS1	0	2.22918	0.575	0.053	0	MYELOID
LST1	0	2.20704	0.89	0.032	0	MYELOID
CTSS	0	2.19765	0.878	0.068	0	MYELOID
HLA-DMA	0	2.14413	0.867	0.095	0	MYELOID
MS4A6A	0	2.11209	0.825	0.02	0	MYELOID
HAMP	0	2.07857	0.359	0.014	0	MYELOID
S100A4	0	2.0414	0.947	0.364	0	MYELOID
FCGR3A	0	2.03036	0.746	0.025	0	MYELOID
LAPTM5	0	2.02547	0.928	0.084	0	MYELOID
ALOX5AP	0	2.00958	0.621	0.058	0	MYELOID
RNASE1	0	1.95998	0.457	0.041	0	MYELOID
MARCO	0	1.95771	0.367	0.012	0	MYELOID
CD68	0	1.91481	0.755	0.035	0	MYELOID
HLA-DMB	0	1.8288	0.781	0.043	0	MYELOID
TREM2	0	1.80958	0.651	0.015	0	MYELOID
CST3	0	1.77569	0.864	0.373	0	MYELOID
RGS2	0	1.72828	0.656	0.071	0	MYELOID
SAT1	0	1.70624	0.978	0.519	0	MYELOID
VSIG4	0	1.70258	0.628	0.012	0	MYELOID
NPC2	0	1.69854	0.963	0.543	0	MYELOID
C1orf162	0	1.67018	0.776	0.03	0	MYELOID
CTSB	0	1.64033	0.893	0.372	0	MYELOID
SERPINA1	0	1.58161	0.739	0.043	0	MYELOID
FCN1	0	1.56798	0.319	0.009	0	MYELOID
MNDA	0	1.53815	0.664	0.022	0	MYELOID
GLUL	0	1.52455	0.776	0.202	0	MYELOID
MS4A7	0	1.50892	0.66	0.014	0	MYELOID
FCGR2B	0	1.49531	0.506	0.014	0	MYELOID
PSAP	0	1.47874	0.956	0.647	0	MYELOID
ARHGDIB	0	1.45817	0.866	0.155	0	MYELOID
HCST	0	1.44436	0.746	0.081	0	MYELOID
PLAUR	0	1.41973	0.679	0.171	0	MYELOID
ITGB2	0	1.41373	0.725	0.062	0	MYELOID
FCGR1A	0	1.40151	0.566	0.01	0	MYELOID
GMFG	0	1.39877	0.804	0.083	0	MYELOID
FCGRT	0	1.3784	0.765	0.172	0	MYELOID
CAPG	0	1.35176	0.713	0.23	0	MYELOID
CPVL	0	1.3349	0.643	0.087	0	MYELOID
VAMP8	0	1.33122	0.907	0.418	0	MYELOID
FCGR2A	0	1.31562	0.657	0.025	0	MYELOID
CYBB	0	1.29992	0.604	0.014	0	MYELOID
CD53	0	1.29813	0.744	0.054	0	MYELOID
RNASE6	0	1.29725	0.608	0.019	0	MYELOID
COTL1	0	1.28197	0.671	0.206	0	MYELOID
S100A11	0	1.26378	0.985	0.708	0	MYELOID
FGL2	0	1.25692	0.543	0.015	0	MYELOID
IGSF6	0	1.25609	0.517	0.009	0	MYELOID
OAZ1	0	1.2398	0.976	0.676	0	MYELOID
GRN	0	1.22961	0.777	0.32	0	MYELOID
LY86	0	1.22494	0.6	0.02	0	MYELOID
CSTA	0	1.19922	0.547	0.02	0	MYELOID
VMO1	0	1.19334	0.387	0.008	0	MYELOID
LSP1	0	1.18526	0.58	0.063	0	MYELOID
MS4A4A	0	1.17713	0.533	0.009	0	MYELOID
TMSB4X	0	1.15236	0.998	0.982	0	MYELOID
SH3BGRL3	0	1.14554	0.95	0.556	0	MYELOID
HMOX1	0	1.13037	0.494	0.032	0	MYELOID
LY96	0	1.13022	0.651	0.096	0	MYELOID
HLA-DQA2	0	1.12633	0.339	0.031	0	MYELOID
LILRB4	0	1.12517	0.518	0.009	0	MYELOID
CTSC	0	1.12347	0.684	0.206	0	MYELOID
RNASET2	0	1.11412	0.498	0.086	0	MYELOID
GPR183	0	1.10949	0.433	0.021	0	MYELOID
CD163	0	1.10912	0.473	0.008	0	MYELOID
CSF1R	0	1.1062	0.555	0.008	0	MYELOID
FYB	0	1.09408	0.564	0.036	0	MYELOID
CLEC7A	0	1.05183	0.501	0.009	0	MYELOID
RHOG	0	1.04959	0.636	0.136	0	MYELOID
C5AR1	0	1.04885	0.437	0.015	0	MYELOID
B2M	0	1.04564	1	0.975	0	MYELOID
FPR1	0	1.04281	0.447	0.008	0	MYELOID
GLRX	0	1.03854	0.54	0.08	0	MYELOID
PLEK	0	1.02878	0.436	0.017	0	MYELOID
CD37	0	1.02684	0.631	0.065	0	MYELOID
TNFSF13B	0	1.01886	0.607	0.116	0	MYELOID
EVI2B	0	1.0085	0.529	0.036	0	MYELOID
CTSZ	0	0.996375	0.565	0.128	0	MYELOID
CORO1A	0	0.988141	0.651	0.129	0	MYELOID
SLC11A1	0	0.968418	0.427	0.016	0	MYELOID
GPSM3	0	0.967566	0.59	0.059	0	MYELOID
MAFB	0	0.963128	0.398	0.026	0	MYELOID
CD86	0	0.961572	0.491	0.009	0	MYELOID
HCLS1	0	0.960566	0.558	0.037	0	MYELOID
MEF2C	0	0.956729	0.503	0.053	0	MYELOID
PTPRC	0	0.945502	0.603	0.069	0	MYELOID
GLIPR1	0	0.941076	0.544	0.062	0	MYELOID
HNMT	0	0.93725	0.49	0.054	0	MYELOID
OLR1	0	0.92814	0.402	0.025	0	MYELOID
C3AR1	0	0.92749	0.444	0.007	0	MYELOID
SAMSN1	0	0.909223	0.435	0.022	0	MYELOID
IFI30	0	0.907244	0.354	0.007	0	MYELOID
ARPC3	0	0.895568	0.94	0.65	0	MYELOID
C1orf54	0	0.89096	0.391	0.021	0	MYELOID
LIPA	0	0.889904	0.457	0.073	0	MYELOID
LCP1	0	0.889601	0.479	0.046	0	MYELOID
FOLR2	0	0.888903	0.274	0.005	0	MYELOID
CARD16	0	0.884199	0.568	0.131	0	MYELOID
HSD17B11	0	0.882006	0.524	0.111	0	MYELOID
RASSF4	0	0.877561	0.435	0.032	0	MYELOID
MSR1	0	0.877297	0.392	0.009	0	MYELOID
PPT1	0	0.870768	0.572	0.144	0	MYELOID
A2M	0	0.866115	0.463	0.064	0	MYELOID
PILRA	0	0.864601	0.441	0.01	0	MYELOID
BCL2A1	0	0.858596	0.361	0.015	0	MYELOID
SPI1	0	0.855486	0.319	0.008	0	MYELOID
CLEC2B	0	0.853164	0.517	0.08	0	MYELOID
CXCL16	0	0.85268	0.47	0.077	0	MYELOID
JAML	0	0.851553	0.359	0.011	0	MYELOID
NCF2	0	0.847789	0.397	0.011	0	MYELOID
LGALS9	0	0.84726	0.471	0.032	0	MYELOID
CTSH	0	0.84371	0.599	0.154	0	MYELOID
LAIR1	0	0.841008	0.431	0.015	0	MYELOID
CD4	0	0.823793	0.443	0.013	0	MYELOID
CD300A	0	0.820325	0.414	0.022	0	MYELOID
GIMAP4	0	0.78548	0.425	0.033	0	MYELOID
FAM26F	0	0.781492	0.327	0.012	0	MYELOID
LINC01272	0	0.779099	0.279	0.004	0	MYELOID
HAVCR2	0	0.771557	0.392	0.011	0	MYELOID
HCK	0	0.75118	0.394	0.009	0	MYELOID
RNF130	0	0.750333	0.455	0.085	0	MYELOID
SAMHD1	0	0.747764	0.525	0.108	0	MYELOID
ZEB2	0	0.746131	0.468	0.09	0	MYELOID
ARRB2	0	0.737451	0.491	0.098	0	MYELOID
MARCH1	0	0.735418	0.386	0.029	0	MYELOID
CD48	0	0.726808	0.384	0.045	0	MYELOID
EVI2A	0	0.723241	0.382	0.026	0	MYELOID
AP1S2	0	0.721185	0.351	0.046	0	MYELOID
F13A1	0	0.713254	0.308	0.013	0	MYELOID
THEMIS2	0	0.712167	0.404	0.037	0	MYELOID
LILRB2	0	0.708851	0.289	0.004	0	MYELOID
MYO1F	0	0.708775	0.374	0.026	0	MYELOID
TNFRSF1B	0	0.693718	0.347	0.027	0	MYELOID
TBXAS1	0	0.687087	0.355	0.008	0	MYELOID
LYN	0	0.681309	0.355	0.045	0	MYELOID
CD84	0	0.669025	0.351	0.018	0	MYELOID
PTPN6	0	0.667125	0.389	0.046	0	MYELOID
SLA	0	0.665586	0.369	0.028	0	MYELOID
TREM1	0	0.645171	0.281	0.012	0	MYELOID
LAT2	0	0.643134	0.316	0.014	0	MYELOID
NCKAP1L	0	0.634372	0.355	0.018	0	MYELOID
LILRB3	0	0.625672	0.306	0.008	0	MYELOID
GPR65	0	0.60862	0.313	0.016	0	MYELOID
NCF4	0	0.597616	0.334	0.016	0	MYELOID
GPR34	0	0.596588	0.281	0.006	0	MYELOID
ADAP2	0	0.588195	0.301	0.011	0	MYELOID
LINC01094	0	0.574074	0.26	0.009	0	MYELOID
FPR3	0	0.566878	0.279	0.003	0	MYELOID
MPP1	0	0.561834	0.317	0.022	0	MYELOID
FCGR1B	0	0.558093	0.259	0.004	0	MYELOID
SLCO2B1	0	0.55395	0.266	0.005	0	MYELOID
CYTH4	0	0.549939	0.284	0.012	0	MYELOID
PTAFR	0	0.546027	0.28	0.008	0	MYELOID
NPL	0	0.538962	0.264	0.012	0	MYELOID
PECAM1	0	0.536479	0.276	0.016	0	MYELOID
CD33	0	0.53122	0.275	0.005	0	MYELOID
ITGAM	0	0.530559	0.261	0.005	0	MYELOID
LCP2	0	0.528946	0.281	0.018	0	MYELOID
CYTIP	0	0.526079	0.313	0.034	0	MYELOID
KYNU	0	0.514329	0.258	0.009	0	MYELOID
PARVG	0	0.507377	0.291	0.017	0	MYELOID
SLC31A2	0	0.503441	0.273	0.025	0	MYELOID
IL10RA	0	0.455863	0.26	0.019	0	MYELOID
ARHGAP30	0	0.439009	0.269	0.024	0	MYELOID
NR4A2	3.62986e-303	0.847121	0.373	0.058	9.09279e-299	MYELOID
CXCR4	6.53256e-301	1.01549	0.483	0.097	1.63641e-296	MYELOID
KCTD12	5.84077e-299	0.646591	0.374	0.059	1.46311e-294	MYELOID
CD83	9.34384e-296	0.741258	0.349	0.05	2.34063e-291	MYELOID
CSF2RA	2.6407e-294	0.495509	0.273	0.027	6.61495e-290	MYELOID
TPP1	1.26029e-291	0.740089	0.499	0.118	3.15703e-287	MYELOID
RGS10	1.03287e-288	0.93529	0.555	0.15	2.58734e-284	MYELOID
CASP1	1.45374e-285	0.615685	0.347	0.053	3.64163e-281	MYELOID
ACTB	2.80131e-281	1.05112	0.992	0.877	7.01728e-277	MYELOID
BTG1	2.24626e-278	0.828085	0.635	0.198	5.62689e-274	MYELOID
SCPEP1	2.20347e-271	0.70334	0.444	0.097	5.51968e-267	MYELOID
FOS	3.82461e-271	1.34325	0.817	0.415	9.58065e-267	MYELOID
NAGA	1.4877e-270	0.458277	0.255	0.027	3.72669e-266	MYELOID
VAMP5	1.1628e-267	1.07137	0.614	0.21	2.91281e-263	MYELOID
APBB1IP	2.53189e-261	0.433392	0.258	0.028	6.3424e-257	MYELOID
SH3BGRL	9.22877e-261	0.791865	0.679	0.253	2.31181e-256	MYELOID
IFNGR1	1.54019e-259	0.754164	0.468	0.115	3.85817e-255	MYELOID
ASAH1	2.51052e-259	0.908686	0.638	0.225	6.28885e-255	MYELOID
SNX10	8.8734e-259	0.572154	0.326	0.05	2.22279e-254	MYELOID
HLA-E	4.69211e-255	0.81401	0.884	0.485	1.17537e-250	MYELOID
UBA52	2.50567e-252	0.607475	0.987	0.855	6.2767e-248	MYELOID
SGK1	1.02493e-251	0.998907	0.556	0.169	2.56744e-247	MYELOID
POU2F2	2.98818e-248	0.55831	0.258	0.03	7.48539e-244	MYELOID
PLTP	2.83382e-246	0.955171	0.412	0.092	7.09872e-242	MYELOID
DOCK8	4.68753e-246	0.427847	0.279	0.036	1.17423e-241	MYELOID
FBP1	9.62321e-244	0.694377	0.269	0.036	2.41061e-239	MYELOID
SORL1	4.19152e-243	0.57081	0.333	0.056	1.04997e-238	MYELOID
LPAR6	2.77961e-241	0.539268	0.271	0.036	6.96293e-237	MYELOID
MFSD1	4.53673e-239	0.520611	0.308	0.05	1.13645e-234	MYELOID
PTPRE	5.96386e-233	0.64167	0.33	0.06	1.49395e-228	MYELOID
FXYD5	2.7344e-231	0.783672	0.736	0.326	6.84967e-227	MYELOID
ZFP36	6.59092e-231	0.881914	0.593	0.195	1.65103e-226	MYELOID
ALOX5	1.20421e-229	0.447766	0.265	0.036	3.01656e-225	MYELOID
GBP2	2.80115e-229	0.576598	0.35	0.068	7.01689e-225	MYELOID
CSF3R	1.30896e-227	0.479717	0.255	0.033	3.27896e-223	MYELOID
SMCO4	8.00217e-226	0.534411	0.323	0.058	2.00454e-221	MYELOID
SLC7A7	5.93308e-224	0.575468	0.435	0.105	1.48624e-219	MYELOID
CCL4	2.34015e-222	1.31606	0.292	0.047	5.86208e-218	MYELOID
SDCBP	5.77935e-222	0.814919	0.756	0.358	1.44773e-217	MYELOID
NAMPT	1.48337e-218	0.975284	0.558	0.194	3.71585e-214	MYELOID
SERPINB1	4.92837e-213	0.739414	0.56	0.189	1.23456e-208	MYELOID
TYMP	2.51757e-212	0.94663	0.469	0.138	6.3065e-208	MYELOID
SLC2A3	1.08718e-208	0.828577	0.429	0.111	2.72339e-204	MYELOID
UCP2	7.07177e-202	0.591054	0.435	0.113	1.77148e-197	MYELOID
CTSD	1.68305e-196	1.28924	0.649	0.302	4.21605e-192	MYELOID
ANXA5	1.85622e-195	0.768163	0.726	0.356	4.64983e-191	MYELOID
NUP214	8.80674e-194	0.630813	0.384	0.096	2.20609e-189	MYELOID
CSTB	2.05558e-191	1.0551	0.828	0.504	5.14923e-187	MYELOID
CD52	2.69322e-190	0.748876	0.418	0.107	6.7465e-186	MYELOID
VIM	7.8402e-188	0.94891	0.883	0.623	1.96397e-183	MYELOID
CD44	1.14161e-187	0.757574	0.605	0.242	2.85974e-183	MYELOID
ATP6V1F	3.86867e-187	0.773194	0.8	0.439	9.69102e-183	MYELOID
LGALS1	2.56265e-186	0.724429	0.96	0.633	6.41944e-182	MYELOID
SOD2	1.06913e-184	0.995247	0.638	0.277	2.67817e-180	MYELOID
RNF13	1.25751e-184	0.562641	0.391	0.106	3.15006e-180	MYELOID
ADGRE5	6.05686e-181	0.526368	0.295	0.059	1.51724e-176	MYELOID
PFDN5	1.15153e-179	0.573761	0.963	0.78	2.88457e-175	MYELOID
TMSB10	1.94484e-179	0.482558	1	0.979	4.87183e-175	MYELOID
CREM	2.05261e-179	0.73536	0.364	0.093	5.14178e-175	MYELOID
GIMAP7	2.35205e-178	0.404483	0.253	0.041	5.89188e-174	MYELOID
GSTO1	1.62571e-177	0.751645	0.746	0.399	4.0724e-173	MYELOID
JUNB	2.36374e-175	0.869379	0.546	0.204	5.92117e-171	MYELOID
KLF4	7.98756e-173	0.647059	0.381	0.104	2.00088e-168	MYELOID
PSME2	5.87481e-169	0.875863	0.756	0.422	1.47164e-164	MYELOID
RHOA	1.71896e-168	0.656684	0.835	0.529	4.30599e-164	MYELOID
LITAF	3.3137e-166	0.699301	0.622	0.271	8.30081e-162	MYELOID
ATP6V1B2	4.5425e-165	0.496891	0.347	0.089	1.1379e-160	MYELOID
GLIPR2	6.77263e-165	0.447618	0.289	0.062	1.69654e-160	MYELOID
MGAT1	7.74264e-165	0.559031	0.387	0.112	1.93953e-160	MYELOID
GPNMB	1.64536e-163	1.03454	0.485	0.177	4.12163e-159	MYELOID
CTSL	1.9658e-162	1.01742	0.59	0.274	4.92434e-158	MYELOID
LAP3	4.04557e-162	0.664937	0.545	0.21	1.01342e-157	MYELOID
NEAT1	4.55836e-162	0.67372	0.962	0.737	1.14187e-157	MYELOID
GNAI2	2.42076e-161	0.689205	0.585	0.253	6.06401e-157	MYELOID
ATP6V0D1	1.04846e-160	0.592988	0.485	0.177	2.62639e-156	MYELOID
OSTF1	1.2362e-160	0.386649	0.31	0.072	3.09668e-156	MYELOID
CXCL8	3.00224e-160	1.19646	0.349	0.094	7.52061e-156	MYELOID
COMT	9.67277e-160	0.597098	0.488	0.18	2.42303e-155	MYELOID
TSC22D3	4.78288e-159	0.508923	0.394	0.112	1.19811e-154	MYELOID
SMAP2	6.69601e-159	0.561535	0.251	0.048	1.67735e-154	MYELOID
CLIC1	1.15801e-158	0.597401	0.893	0.628	2.90081e-154	MYELOID
DRAM2	2.24001e-157	0.515103	0.386	0.114	5.61123e-153	MYELOID
LIMS1	2.17661e-156	0.591712	0.498	0.184	5.4524e-152	MYELOID
MCL1	3.60282e-156	0.78021	0.615	0.284	9.02507e-152	MYELOID
TXNIP	3.89889e-156	0.758444	0.641	0.304	9.76671e-152	MYELOID
FOSB	5.36087e-156	0.867661	0.565	0.233	1.3429e-151	MYELOID
ZNF331	5.93441e-155	0.709588	0.34	0.091	1.48657e-150	MYELOID
RILPL2	6.3535e-151	0.548386	0.309	0.079	1.59155e-146	MYELOID
TMEM176B	6.51988e-151	0.728383	0.575	0.232	1.63323e-146	MYELOID
CNPY3	7.24854e-147	0.543346	0.472	0.17	1.81576e-142	MYELOID
RAP1A	1.6871e-146	0.519591	0.475	0.175	4.22618e-142	MYELOID
DNASE2	1.94067e-145	0.5408	0.333	0.093	4.86138e-141	MYELOID
GPX1	2.40951e-145	1.20251	0.793	0.525	6.03583e-141	MYELOID
C2	1.88716e-144	0.550502	0.287	0.07	4.72733e-140	MYELOID
REL	5.85155e-144	0.586969	0.423	0.142	1.46581e-139	MYELOID
SYNGR2	1.23213e-142	0.551591	0.45	0.164	3.08649e-138	MYELOID
CREG1	2.60226e-142	0.432729	0.266	0.061	6.51867e-138	MYELOID
FUOM	3.19568e-142	0.421	0.312	0.08	8.00518e-138	MYELOID
PLEKHO1	7.15285e-141	0.427886	0.264	0.059	1.79179e-136	MYELOID
AP2S1	2.00163e-139	0.596167	0.78	0.468	5.01409e-135	MYELOID
HSPA1A	1.18411e-138	1.16593	0.541	0.253	2.96619e-134	MYELOID
FAM49B	4.21812e-138	0.529984	0.452	0.166	1.05664e-133	MYELOID
GRB2	4.84893e-137	0.525268	0.38	0.123	1.21466e-132	MYELOID
CAT	9.77229e-137	0.435421	0.302	0.079	2.44796e-132	MYELOID
ITM2B	1.97742e-136	0.833789	0.705	0.409	4.95343e-132	MYELOID
CHCHD10	6.10739e-136	0.520921	0.253	0.057	1.5299e-131	MYELOID
BLOC1S1	1.83421e-134	0.569584	0.686	0.362	4.59469e-130	MYELOID
CFD	3.97098e-134	0.640825	0.258	0.061	9.9473e-130	MYELOID
GADD45B	1.52787e-133	0.773546	0.406	0.139	3.82732e-129	MYELOID
ARPC5	1.00987e-132	0.56993	0.772	0.463	2.52971e-128	MYELOID
PLXDC2	2.7323e-132	0.483111	0.351	0.109	6.8444e-128	MYELOID
NAGK	4.54546e-131	0.524762	0.404	0.143	1.13864e-126	MYELOID
IFNGR2	6.12793e-130	0.509878	0.353	0.113	1.53505e-125	MYELOID
ATF5	3.00591e-129	0.548696	0.282	0.074	7.5298e-125	MYELOID
WIPF1	6.56577e-127	0.395323	0.324	0.092	1.64473e-122	MYELOID
CCDC88A	4.01336e-126	0.430438	0.338	0.102	1.00535e-121	MYELOID
DUSP1	6.71306e-126	0.683252	0.7	0.372	1.68162e-121	MYELOID
HLA-C	1.96486e-125	0.648129	0.857	0.609	4.92197e-121	MYELOID
TPT1	4.27519e-123	0.378923	0.994	0.952	1.07093e-118	MYELOID
TWF2	8.09169e-123	0.455029	0.394	0.138	2.02697e-118	MYELOID
CTSA	4.2325e-122	0.518704	0.379	0.133	1.06024e-117	MYELOID
LTA4H	1.24484e-120	0.633762	0.413	0.161	3.11832e-116	MYELOID
TNFSF10	2.16128e-120	0.473031	0.259	0.064	5.414e-116	MYELOID
YWHAH	6.66412e-120	0.835523	0.394	0.151	1.66936e-115	MYELOID
EFHD2	1.49556e-119	0.447731	0.304	0.089	3.74638e-115	MYELOID
CNDP2	1.67617e-118	0.452748	0.325	0.104	4.1988e-114	MYELOID
PPP1R18	5.93883e-118	0.400394	0.324	0.098	1.48768e-113	MYELOID
EIF1	6.25848e-118	0.442233	0.974	0.878	1.56775e-113	MYELOID
VASP	2.87311e-117	0.442354	0.319	0.1	7.19713e-113	MYELOID
CD58	6.04239e-117	0.382018	0.256	0.066	1.51362e-112	MYELOID
CKLF	5.87056e-116	0.615005	0.623	0.325	1.47057e-111	MYELOID
RAC2	2.68442e-115	0.326968	0.307	0.087	6.72446e-111	MYELOID
CAPZB	1.57053e-114	0.480416	0.626	0.319	3.93417e-110	MYELOID
RB1	6.41716e-114	0.380891	0.272	0.075	1.6075e-109	MYELOID
SQRDL	1.44e-113	0.464526	0.324	0.106	3.6072e-109	MYELOID
ATP6V0E1	1.59391e-113	0.486504	0.89	0.624	3.99275e-109	MYELOID
LGMN	3.12531e-113	0.718347	0.304	0.096	7.82889e-109	MYELOID
UBC	9.76603e-111	0.553141	0.936	0.759	2.44639e-106	MYELOID
COMMD9	1.45216e-109	0.36588	0.272	0.078	3.63767e-105	MYELOID
RPL10	2.89432e-109	0.321323	0.999	0.977	7.25026e-105	MYELOID
ZFP36L2	3.59954e-109	0.437249	0.503	0.22	9.01685e-105	MYELOID
RNF149	3.98354e-109	0.515027	0.396	0.153	9.97878e-105	MYELOID
CASP4	6.91292e-109	0.495072	0.43	0.176	1.73169e-104	MYELOID
DAZAP2	9.28242e-109	0.498594	0.558	0.273	2.32525e-104	MYELOID
TAOK3	7.21167e-108	0.41227	0.329	0.109	1.80652e-103	MYELOID
ATG3	8.54008e-108	0.444364	0.369	0.137	2.13929e-103	MYELOID
RBPJ	2.25803e-107	0.488267	0.522	0.244	5.65635e-103	MYELOID
RPL28	1.69564e-104	0.324427	0.997	0.932	4.24757e-100	MYELOID
ATP5E	6.21848e-104	0.361435	0.99	0.898	1.55773e-99	MYELOID
RPS9	2.28697e-103	0.375678	0.992	0.924	5.72886e-99	MYELOID
ALDH2	4.94872e-103	0.638044	0.37	0.145	1.23966e-98	MYELOID
TALDO1	2.62701e-101	0.539389	0.587	0.315	6.58065e-97	MYELOID
SNX2	3.84277e-100	0.424703	0.398	0.158	9.62613e-96	MYELOID
ARL6IP5	3.88149e-100	0.496146	0.631	0.347	9.72314e-96	MYELOID
SELT	6.80278e-99	0.454725	0.448	0.201	1.7041e-94	MYELOID
ATP1B3	1.30753e-97	0.538363	0.44	0.193	3.27535e-93	MYELOID
ARHGAP18	5.24992e-97	0.451546	0.385	0.154	1.31511e-92	MYELOID
HLA-B	3.40072e-96	0.345823	0.996	0.902	8.5188e-92	MYELOID
FN1	1.11502e-95	0.634447	0.592	0.311	2.79313e-91	MYELOID
CMTM6	2.11629e-95	0.478472	0.43	0.184	5.3013e-91	MYELOID
ARPC4	4.30623e-94	0.425544	0.514	0.253	1.07871e-89	MYELOID
PLIN2	1.25768e-92	0.826779	0.382	0.153	3.15048e-88	MYELOID
ATP6V0B	4.06924e-91	0.479574	0.708	0.433	1.01934e-86	MYELOID
REEP5	2.2299e-89	0.432017	0.543	0.28	5.58589e-85	MYELOID
TNFAIP3	3.75246e-89	0.45844	0.292	0.098	9.39991e-85	MYELOID
GSTK1	4.58041e-89	0.440821	0.581	0.314	1.14739e-84	MYELOID
HERPUD1	3.47039e-88	0.493135	0.475	0.23	8.69332e-84	MYELOID
PLSCR1	7.44006e-88	0.380472	0.428	0.184	1.86374e-83	MYELOID
TKT	2.03696e-87	0.555042	0.517	0.271	5.1026e-83	MYELOID
CEBPB	9.25489e-85	0.691947	0.403	0.187	2.31835e-80	MYELOID
ACTR3	1.43484e-83	0.422625	0.56	0.303	3.59428e-79	MYELOID
APOE	4.13809e-83	1.94196	0.266	0.093	1.03659e-78	MYELOID
PNRC1	1.26325e-82	0.504923	0.45	0.217	3.16445e-78	MYELOID
LRP1	1.09676e-80	0.382149	0.36	0.15	2.74737e-76	MYELOID
CFL1	1.20444e-80	0.348126	0.954	0.83	3.01712e-76	MYELOID
M6PR	1.21811e-80	0.336781	0.36	0.149	3.05136e-76	MYELOID
FTH1	1.47371e-80	0.947724	0.932	0.788	3.69165e-76	MYELOID
SKAP2	2.4748e-80	0.344992	0.348	0.139	6.19937e-76	MYELOID
PICALM	8.67419e-80	0.365803	0.304	0.116	2.17288e-75	MYELOID
C4orf3	2.10967e-79	0.477015	0.706	0.445	5.28474e-75	MYELOID
SERF2	6.17555e-79	0.324427	0.992	0.929	1.54698e-74	MYELOID
BNIP3L	1.22451e-78	0.453207	0.479	0.242	3.0674e-74	MYELOID
PSME1	8.80261e-78	0.384875	0.692	0.419	2.20505e-73	MYELOID
PRR13	1.27027e-76	0.383487	0.656	0.397	3.18203e-72	MYELOID
STX7	7.97548e-76	0.335049	0.286	0.108	1.99786e-71	MYELOID
EPB41L2	2.76466e-75	0.392857	0.283	0.106	6.92547e-71	MYELOID
GAA	1.05199e-74	0.327008	0.253	0.088	2.63522e-70	MYELOID
MARCKS	2.88259e-74	0.459342	0.493	0.261	7.22088e-70	MYELOID
TGFBI	3.49527e-74	0.398961	0.505	0.256	8.75565e-70	MYELOID
MGST2	8.03868e-74	0.338702	0.396	0.177	2.01369e-69	MYELOID
MYL6	4.08519e-73	0.327093	0.977	0.907	1.02334e-68	MYELOID
UBE2L3	1.01369e-72	0.379371	0.555	0.312	2.53928e-68	MYELOID
NFKBIA	1.15635e-72	0.431634	0.469	0.237	2.89667e-68	MYELOID
BTG2	4.86167e-72	0.451925	0.346	0.147	1.21785e-67	MYELOID
LAMTOR4	6.525e-72	0.384135	0.78	0.533	1.63451e-67	MYELOID
CD63	2.06441e-71	0.434196	0.935	0.832	5.17133e-67	MYELOID
BLVRA	4.78568e-71	0.376188	0.395	0.187	1.19881e-66	MYELOID
LAMTOR2	8.54307e-70	0.398827	0.652	0.401	2.14004e-65	MYELOID
LGALS3	1.08608e-69	0.526526	0.645	0.391	2.72064e-65	MYELOID
RPL27A	6.3072e-69	0.255061	0.985	0.936	1.57995e-64	MYELOID
ELF1	6.52788e-69	0.352226	0.33	0.14	1.63523e-64	MYELOID
MAP3K8	7.63615e-69	0.360618	0.266	0.101	1.91286e-64	MYELOID
DNAJB1	3.82876e-68	0.549446	0.364	0.171	9.59105e-64	MYELOID
RBM3	6.92131e-68	0.412991	0.59	0.358	1.73379e-63	MYELOID
HIGD2A	1.15299e-67	0.37468	0.687	0.439	2.88823e-63	MYELOID
STXBP2	1.83609e-67	0.470118	0.308	0.133	4.59941e-63	MYELOID
TMBIM4	7.83859e-67	0.365314	0.577	0.334	1.96357e-62	MYELOID
HEXA	8.19314e-67	0.387162	0.425	0.216	2.05238e-62	MYELOID
CAP1	8.4622e-67	0.439006	0.592	0.376	2.11978e-62	MYELOID
NCOA4	1.44752e-65	0.32245	0.284	0.114	3.62605e-61	MYELOID
ACTR2	2.87713e-65	0.393083	0.534	0.308	7.20722e-61	MYELOID
HEXB	5.68242e-65	0.374038	0.32	0.14	1.42345e-60	MYELOID
PEA15	9.51149e-65	0.340086	0.309	0.134	2.38263e-60	MYELOID
DHRS7	1.08565e-64	0.331492	0.331	0.146	2.71955e-60	MYELOID
LIMD2	1.06915e-63	0.296864	0.293	0.117	2.67823e-59	MYELOID
UBE2D3	2.87235e-63	0.359633	0.626	0.393	7.19523e-59	MYELOID
RAB31	2.18155e-62	0.398259	0.413	0.212	5.46477e-58	MYELOID
HIF1A	3.5161e-62	0.33949	0.383	0.185	8.80783e-58	MYELOID
GDI2	4.07983e-62	0.349246	0.532	0.306	1.022e-57	MYELOID
LAMP2	7.41931e-62	0.346375	0.405	0.207	1.85854e-57	MYELOID
LAMTOR1	1.47028e-61	0.34567	0.611	0.383	3.68306e-57	MYELOID
ATP6AP1	3.49238e-61	0.328638	0.337	0.156	8.74841e-57	MYELOID
DNAJC15	5.36345e-61	0.3115	0.393	0.191	1.34355e-56	MYELOID
RAB5C	5.38606e-61	0.323694	0.535	0.307	1.34921e-56	MYELOID
DECR1	5.46217e-61	0.323346	0.31	0.138	1.36827e-56	MYELOID
NECAP2	1.22294e-60	0.313667	0.295	0.126	3.06346e-56	MYELOID
HLA-A	2.5396e-60	0.343918	0.956	0.834	6.3617e-56	MYELOID
EMP3	7.94213e-59	0.410082	0.595	0.352	1.9895e-54	MYELOID
CHMP4A	7.82502e-58	0.3447	0.394	0.203	1.96017e-53	MYELOID
GCA	7.20956e-57	0.359901	0.364	0.178	1.806e-52	MYELOID
PPP1R15A	1.23473e-55	0.355167	0.283	0.123	3.093e-51	MYELOID
ATP6AP2	2.20622e-54	0.332542	0.42	0.227	5.52658e-50	MYELOID
AKR1A1	4.64513e-54	0.359557	0.56	0.352	1.1636e-49	MYELOID
TPM3	3.17756e-52	0.322571	0.696	0.483	7.95979e-48	MYELOID
VCAN	3.54757e-52	0.742524	0.271	0.12	8.88666e-48	MYELOID
MOB1A	4.51662e-51	0.325068	0.381	0.202	1.13141e-46	MYELOID
SFT2D1	8.44886e-51	0.30016	0.489	0.29	2.11644e-46	MYELOID
NUCB1	1.74441e-50	0.310949	0.329	0.165	4.36974e-46	MYELOID
SOCS3	5.6349e-50	0.449367	0.289	0.135	1.41154e-45	MYELOID
SCAMP2	1.04191e-49	0.260481	0.34	0.168	2.60999e-45	MYELOID
SLC16A3	1.99871e-49	0.300427	0.43	0.233	5.00677e-45	MYELOID
COPE	2.5859e-49	0.27902	0.596	0.376	6.47767e-45	MYELOID
ERP44	2.79371e-49	0.27767	0.399	0.216	6.99825e-45	MYELOID
CAPZA2	1.388e-48	0.312056	0.461	0.273	3.47693e-44	MYELOID
GPX4	3.04765e-48	0.40996	0.599	0.4	7.63437e-44	MYELOID
BAX	4.66839e-48	0.308109	0.373	0.199	1.16943e-43	MYELOID
PLEKHB2	2.71396e-47	0.269319	0.293	0.14	6.79848e-43	MYELOID
KLF6	5.25468e-47	0.414416	0.654	0.448	1.3163e-42	MYELOID
OXA1L	1.42597e-46	0.303983	0.308	0.155	3.57204e-42	MYELOID
DBI	2.57194e-46	0.394023	0.776	0.6	6.4427e-42	MYELOID
NOP10	5.90675e-46	0.314032	0.77	0.568	1.47964e-41	MYELOID
HADHA	7.87424e-46	0.286262	0.392	0.218	1.9725e-41	MYELOID
MBNL1	1.00714e-45	0.260211	0.362	0.191	2.52288e-41	MYELOID
ATP5L	4.7141e-45	0.255105	0.925	0.761	1.18088e-40	MYELOID
PGD	2.73761e-44	0.256061	0.292	0.14	6.85771e-40	MYELOID
ARL5A	4.44387e-44	0.319666	0.321	0.167	1.11319e-39	MYELOID
PYCARD	5.54066e-44	0.522125	0.383	0.228	1.38793e-39	MYELOID
ANXA1	7.40742e-44	0.328074	0.774	0.537	1.85556e-39	MYELOID
ABRACL	1.49746e-43	0.265781	0.375	0.206	3.75114e-39	MYELOID
ERCC1	2.18079e-43	0.287405	0.293	0.147	5.46287e-39	MYELOID
SLC25A5	2.45317e-43	0.33461	0.683	0.497	6.1452e-39	MYELOID
CIB1	2.70557e-43	0.279331	0.576	0.375	6.77744e-39	MYELOID
LRRFIP1	5.37874e-43	0.312478	0.532	0.344	1.34737e-38	MYELOID
CDC42	3.87517e-42	0.284752	0.665	0.468	9.70729e-38	MYELOID
CCNL1	7.70244e-42	0.333717	0.45	0.275	1.92946e-37	MYELOID
MPC1	8.99214e-42	0.263088	0.27	0.132	2.25253e-37	MYELOID
ENSA	9.047e-42	0.26294	0.441	0.262	2.26627e-37	MYELOID
SERP1	3.57176e-41	0.474513	0.439	0.287	8.94727e-37	MYELOID
ETHE1	1.56345e-40	0.28394	0.263	0.13	3.91645e-36	MYELOID
SNX3	8.361e-40	0.356943	0.43	0.264	2.09443e-35	MYELOID
IFI27L2	1.82051e-39	0.265713	0.499	0.31	4.56037e-35	MYELOID
GABARAP	7.64734e-39	0.263163	0.282	0.142	1.91566e-34	MYELOID
GRINA	1.22932e-38	0.288108	0.369	0.211	3.07946e-34	MYELOID
RBX1	1.28451e-38	0.270502	0.718	0.518	3.21771e-34	MYELOID
SSR3	2.12498e-38	0.270343	0.54	0.355	5.32307e-34	MYELOID
PGK1	9.58097e-38	0.342929	0.742	0.558	2.40003e-33	MYELOID
DDX5	1.55689e-37	0.257164	0.83	0.661	3.90002e-33	MYELOID
NUDT3	2.30104e-37	0.266873	0.301	0.16	5.76411e-33	MYELOID
MSN	2.37529e-37	0.266218	0.485	0.311	5.95009e-33	MYELOID
IRF1	6.49772e-37	0.349116	0.332	0.182	1.62768e-32	MYELOID
AKR1B1	6.59456e-37	0.287231	0.412	0.246	1.65194e-32	MYELOID
CYBA	6.76872e-36	0.975435	0.389	0.281	1.69556e-31	MYELOID
TRAPPC1	9.0457e-36	0.263097	0.588	0.4	2.26595e-31	MYELOID
EIF3L	1.08133e-35	0.302513	0.475	0.309	2.70874e-31	MYELOID
LAMP1	3.5052e-34	0.301268	0.353	0.21	8.78051e-30	MYELOID
CALM3	2.17594e-33	0.252	0.415	0.26	5.45073e-29	MYELOID
APEX1	1.19219e-32	0.257389	0.389	0.24	2.98643e-28	MYELOID
CD81	9.04914e-32	0.328407	0.504	0.354	2.26681e-27	MYELOID
PFN1	9.89419e-32	0.411043	0.641	0.49	2.4785e-27	MYELOID
TSPO	1.59448e-31	0.599047	0.473	0.357	3.99417e-27	MYELOID
C10orf54	3.39461e-30	0.288931	0.289	0.165	8.50349e-26	MYELOID
BRI3	4.72661e-30	0.466851	0.373	0.248	1.18402e-25	MYELOID
H2AFY	2.99711e-29	0.266245	0.476	0.322	7.50776e-25	MYELOID
NINJ1	4.18896e-29	0.251747	0.257	0.141	1.04934e-24	MYELOID
CHMP1B	5.44797e-27	0.251225	0.269	0.155	1.36472e-22	MYELOID
ZFAND5	8.39932e-26	0.287695	0.402	0.273	2.10403e-21	MYELOID
ARPC2	8.99055e-26	0.296075	0.745	0.613	2.25213e-21	MYELOID
IER3	1.43596e-24	0.275065	0.304	0.185	3.59708e-20	MYELOID
ARPC1B	7.87539e-22	0.428827	0.533	0.422	1.97279e-17	MYELOID
CCNI	3.33649e-18	0.263234	0.509	0.389	8.3579e-14	MYELOID
ZFP36L1	7.4128e-18	0.251609	0.715	0.584	1.85691e-13	MYELOID
FABP5	8.5558e-17	0.687626	0.543	0.441	2.14323e-12	MYELOID
IER2	2.31371e-16	0.499523	0.306	0.215	5.79584e-12	MYELOID
CEBPD	3.30348e-16	0.399265	0.312	0.221	8.27522e-12	MYELOID
EGR1	3.89322e-15	0.294151	0.312	0.214	9.75251e-11	MYELOID
NFKBIZ	2.02817e-12	0.253602	0.257	0.18	5.08056e-08	MYELOID
RHOB	2.44113e-10	0.256343	0.324	0.252	6.11503e-06	MYELOID
NUPR1	2.11371e-07	1.0292	0.36	0.332	0.00529484	MYELOID
MT1X	0.00292868	0.506127	0.355	0.43	1	MYELOID
KRT7	3.16776e-190	1.127	0.493	0.149	7.93524e-186	MPM-1
KRT8	8.32637e-184	0.687	0.997	0.7	2.08576e-179	MPM-1
MAL2	1.02863e-171	0.374981	0.447	0.122	2.57672e-167	MPM-1
KRT19	4.31444e-165	0.729778	0.987	0.663	1.08077e-160	MPM-1
ITGA3	6.16878e-164	0.332957	0.659	0.234	1.54528e-159	MPM-1
CAV2	2.67788e-161	0.372976	0.468	0.139	6.7081e-157	MPM-1
CRIP2	4.38407e-160	0.323423	0.527	0.163	1.09821e-155	MPM-1
RAB11FIP1	4.43187e-158	0.306841	0.528	0.167	1.11018e-153	MPM-1
PLS3	7.04503e-158	0.362304	0.549	0.181	1.76478e-153	MPM-1
ITGB4	1.34447e-154	0.428466	0.574	0.199	3.36791e-150	MPM-1
REXO2	2.71817e-152	0.390736	0.659	0.252	6.80901e-148	MPM-1
CD24	3.80198e-149	0.784885	0.343	0.089	9.52397e-145	MPM-1
S100A6	2.33982e-146	0.697565	1	0.937	5.86124e-142	MPM-1
DPYSL3	5.79124e-144	0.260361	0.467	0.142	1.45071e-139	MPM-1
C19orf33	6.03317e-144	0.407059	0.834	0.377	1.51131e-139	MPM-1
PERP	2.76919e-143	0.51886	0.489	0.166	6.93682e-139	MPM-1
LMO4	9.88197e-141	0.38129	0.666	0.262	2.47543e-136	MPM-1
S100A16	1.94292e-139	0.352798	0.706	0.281	4.86701e-135	MPM-1
PDLIM1	1.90984e-138	0.464358	0.611	0.233	4.78415e-134	MPM-1
SLC12A8	7.90023e-136	0.292635	0.352	0.094	1.97901e-131	MPM-1
TAGLN2	7.22746e-135	0.612046	0.952	0.62	1.81048e-130	MPM-1
PTGIS	1.56285e-133	0.491778	0.558	0.21	3.91494e-129	MPM-1
ANXA2	1.87466e-133	0.539147	0.995	0.827	4.69604e-129	MPM-1
CDH1	5.25326e-133	0.284796	0.407	0.12	1.31594e-128	MPM-1
CD151	8.07006e-133	0.42369	0.73	0.325	2.02155e-128	MPM-1
PTRF	6.60207e-132	0.411748	0.697	0.296	1.65382e-127	MPM-1
KRT18	4.81473e-131	0.526896	0.992	0.714	1.20609e-126	MPM-1
GPRC5A	2.79958e-130	0.438224	0.586	0.227	7.01296e-126	MPM-1
CRYAB	2.09791e-129	0.288174	0.34	0.094	5.25526e-125	MPM-1
ANXA3	6.2875e-128	0.38049	0.63	0.248	1.57502e-123	MPM-1
HCFC1R1	3.84983e-127	0.317932	0.719	0.296	9.64381e-123	MPM-1
SPARC	3.63949e-126	0.474988	0.977	0.602	9.11692e-122	MPM-1
CCND1	6.92839e-126	0.416593	0.537	0.197	1.73556e-121	MPM-1
CXADR	9.03679e-125	0.250946	0.685	0.271	2.26372e-120	MPM-1
SBSPON	7.19482e-124	0.270163	0.335	0.091	1.8023e-119	MPM-1
PLA2G16	3.37925e-122	0.468223	0.574	0.231	8.46503e-118	MPM-1
IGFBP4	3.67648e-121	0.381464	0.681	0.294	9.20958e-117	MPM-1
CLU	2.21893e-120	1.14448	0.691	0.323	5.55843e-116	MPM-1
TSTD1	2.34551e-120	0.3468	0.82	0.387	5.8755e-116	MPM-1
MYL12B	2.86763e-119	0.435877	0.97	0.707	7.18341e-115	MPM-1
MYL9	3.58583e-118	0.412814	0.541	0.213	8.98252e-114	MPM-1
PRDX5	3.66356e-118	0.420002	0.965	0.67	9.17723e-114	MPM-1
SLC9A3R1	3.13585e-117	0.295955	0.509	0.187	7.85531e-113	MPM-1
ANXA4	1.12911e-116	0.312384	0.699	0.301	2.82843e-112	MPM-1
TMOD3	2.06785e-116	0.287469	0.626	0.254	5.17997e-112	MPM-1
CAV1	1.01835e-115	0.597156	0.659	0.314	2.55096e-111	MPM-1
S100A10	3.00382e-115	0.503389	0.99	0.814	7.52456e-111	MPM-1
PRSS23	5.8531e-115	0.610899	0.585	0.265	1.4662e-110	MPM-1
TNFRSF12A	8.79365e-115	0.312582	0.528	0.2	2.20281e-110	MPM-1
CST6	3.64172e-112	0.925935	0.257	0.066	9.1225e-108	MPM-1
FSTL1	6.91598e-111	0.429027	0.781	0.379	1.73245e-106	MPM-1
TMEM141	4.99682e-110	0.323077	0.726	0.331	1.2517e-105	MPM-1
LMAN1	1.09655e-108	0.331917	0.687	0.309	2.74686e-104	MPM-1
PPP1R14B	1.28037e-108	0.402113	0.566	0.234	3.20732e-104	MPM-1
IGFBP6	2.78717e-106	0.37863	0.592	0.246	6.98185e-102	MPM-1
PTPRF	2.06483e-105	0.261599	0.748	0.331	5.17239e-101	MPM-1
S100A2	1.0466e-103	0.598807	0.268	0.072	2.62172e-99	MPM-1
TM4SF1	3.33533e-102	0.388146	0.91	0.506	8.35499e-98	MPM-1
LMNA	2.40215e-101	0.322652	0.832	0.427	6.01738e-97	MPM-1
TPPP3	6.68916e-101	0.415537	0.289	0.083	1.67564e-96	MPM-1
SLPI	3.012e-100	0.36308	0.819	0.452	7.54506e-96	MPM-1
EMP2	9.38062e-100	0.275165	0.508	0.198	2.34985e-95	MPM-1
GUK1	2.79236e-99	0.406002	0.775	0.413	6.99487e-95	MPM-1
APOA1BP	8.49485e-99	0.321442	0.723	0.335	2.12796e-94	MPM-1
ARL6IP4	5.19586e-97	0.256926	0.648	0.286	1.30156e-92	MPM-1
TMEM261	1.2743e-96	0.256771	0.738	0.346	3.19211e-92	MPM-1
TRAM1	1.31214e-96	0.317771	0.681	0.317	3.2869e-92	MPM-1
CALD1	1.49662e-96	0.966133	0.924	0.557	3.74903e-92	MPM-1
MRPL14	9.89685e-96	0.275169	0.694	0.326	2.47916e-91	MPM-1
PCP4	2.03359e-94	0.371676	0.279	0.081	5.09415e-90	MPM-1
CLDN7	8.16793e-93	0.326197	0.262	0.074	2.04607e-88	MPM-1
EZR	1.64127e-92	0.409534	0.923	0.567	4.11138e-88	MPM-1
SULF1	1.79845e-92	0.308645	0.489	0.199	4.50512e-88	MPM-1
TMSB10	1.38271e-91	0.311812	0.999	0.979	3.4637e-87	MPM-1
TXN	1.46147e-91	0.366332	0.965	0.686	3.66099e-87	MPM-1
TXNDC17	1.59258e-91	0.314626	0.825	0.44	3.98941e-87	MPM-1
SRSF9	2.39465e-91	0.258341	0.562	0.241	5.9986e-87	MPM-1
S100A13	2.65649e-91	0.379735	0.754	0.385	6.65451e-87	MPM-1
SRI	5.67877e-91	0.291385	0.773	0.38	1.42253e-86	MPM-1
ID4	8.90835e-91	0.261282	0.434	0.165	2.23154e-86	MPM-1
CYBRD1	3.0132e-90	0.324407	0.519	0.222	7.54807e-86	MPM-1
CLIC4	3.45035e-90	0.329025	0.587	0.263	8.64312e-86	MPM-1
CLDN15	6.10296e-89	0.250679	0.52	0.217	1.52879e-84	MPM-1
CLIC3	5.68679e-88	0.526733	0.371	0.141	1.42454e-83	MPM-1
SPOCK2	6.05489e-88	0.343475	0.384	0.142	1.51675e-83	MPM-1
OXTR	5.20643e-87	0.310425	0.325	0.109	1.30421e-82	MPM-1
GSTP1	6.98758e-87	0.373344	0.992	0.833	1.75039e-82	MPM-1
EFEMP1	1.682e-86	0.61601	0.601	0.294	4.2134e-82	MPM-1
COL5A1	1.9331e-86	0.293642	0.39	0.145	4.84241e-82	MPM-1
CFH	1.16002e-85	0.252836	0.466	0.187	2.90585e-81	MPM-1
CD9	3.26827e-85	0.344691	0.875	0.487	8.18702e-81	MPM-1
CD59	2.59705e-84	0.279841	0.632	0.303	6.50561e-80	MPM-1
AHNAK	2.65517e-84	0.270141	0.795	0.41	6.65119e-80	MPM-1
SEMA3C	3.5179e-83	0.269454	0.469	0.196	8.81234e-79	MPM-1
UCHL1	6.74423e-83	0.30849	0.747	0.383	1.68943e-78	MPM-1
RHOC	1.18111e-82	0.27794	0.762	0.394	2.95867e-78	MPM-1
CD99	2.75367e-82	0.254665	0.632	0.295	6.89796e-78	MPM-1
NDUFS8	1.86401e-81	0.268183	0.87	0.484	4.66935e-77	MPM-1
PLOD2	2.71488e-81	0.305114	0.672	0.327	6.80077e-77	MPM-1
TPM1	7.41071e-81	0.253963	0.826	0.432	1.85638e-76	MPM-1
TIMP2	2.01061e-80	0.299029	0.667	0.333	5.03659e-76	MPM-1
CYSTM1	2.48873e-80	0.303888	0.792	0.417	6.23426e-76	MPM-1
ZNHIT1	3.0002e-80	0.293469	0.738	0.383	7.51551e-76	MPM-1
UPK3B	1.03473e-79	0.431935	0.497	0.229	2.592e-75	MPM-1
RPL22L1	1.95455e-79	0.434283	0.729	0.411	4.89615e-75	MPM-1
NDUFB2	1.20466e-78	0.307269	0.978	0.742	3.01768e-74	MPM-1
SOD1	1.08869e-77	0.314034	0.972	0.699	2.72716e-73	MPM-1
PEBP1	3.43741e-77	0.277111	0.786	0.426	8.61072e-73	MPM-1
DSTN	3.61826e-77	0.287521	0.864	0.491	9.06374e-73	MPM-1
PPA1	3.85462e-77	0.25035	0.706	0.357	9.65582e-73	MPM-1
RPL8	4.07947e-77	0.299457	0.997	0.932	1.02191e-72	MPM-1
KRT17	5.60666e-77	0.508613	0.403	0.168	1.40447e-72	MPM-1
ACTG1	6.06974e-77	0.300934	0.997	0.926	1.52047e-72	MPM-1
PODXL	1.53673e-76	0.321307	0.524	0.236	3.84951e-72	MPM-1
PHGDH	1.14457e-74	0.308406	0.5	0.223	2.86715e-70	MPM-1
THBS2	1.88482e-74	0.264785	0.488	0.215	4.72148e-70	MPM-1
TMEM14C	2.04983e-74	0.268706	0.813	0.432	5.13481e-70	MPM-1
APLP2	2.48546e-74	0.363893	0.701	0.389	6.22608e-70	MPM-1
EPCAM	3.16038e-74	0.318553	0.318	0.115	7.91674e-70	MPM-1
TPM2	5.26592e-74	0.320814	0.633	0.322	1.31911e-69	MPM-1
ATP5G1	2.79257e-73	0.287588	0.88	0.535	6.99539e-69	MPM-1
OCIAD2	2.8269e-73	0.318453	0.627	0.317	7.08137e-69	MPM-1
POLR2L	6.54386e-73	0.306466	0.957	0.709	1.63924e-68	MPM-1
HN1	8.39112e-73	0.267167	0.791	0.42	2.10198e-68	MPM-1
MIF	1.27668e-72	0.326725	0.54	0.26	3.19808e-68	MPM-1
MDK	4.20906e-72	0.30713	0.897	0.536	1.05437e-67	MPM-1
PSMB7	1.78774e-71	0.277797	0.796	0.436	4.47829e-67	MPM-1
PSMB6	4.75332e-71	0.250536	0.769	0.413	1.19071e-66	MPM-1
CLTA	7.44401e-71	0.281767	0.548	0.261	1.86472e-66	MPM-1
ARPC1B	5.22481e-70	0.279897	0.748	0.401	1.30881e-65	MPM-1
LGALS3BP	6.47409e-70	0.267335	0.937	0.578	1.62176e-65	MPM-1
MGST1	1.19787e-69	0.37884	0.549	0.281	3.00067e-65	MPM-1
MYL6	2.99593e-68	0.27423	0.995	0.905	7.5048e-64	MPM-1
RAC1	5.56751e-68	0.294837	0.844	0.506	1.39466e-63	MPM-1
CD55	1.24484e-67	0.282186	0.336	0.133	3.11832e-63	MPM-1
MYL12A	1.30564e-67	0.302198	0.959	0.721	3.27063e-63	MPM-1
ANXA1	3.45735e-67	0.415351	0.857	0.529	8.66066e-63	MPM-1
SEC61B	7.80802e-67	0.296363	0.932	0.631	1.95591e-62	MPM-1
NDUFB9	1.72429e-66	0.263785	0.924	0.604	4.31935e-62	MPM-1
NDUFA4	1.76143e-65	0.281157	0.985	0.798	4.41238e-61	MPM-1
SSBP1	3.95545e-65	0.25996	0.866	0.514	9.9084e-61	MPM-1
WFDC2	1.1184e-64	0.692809	0.466	0.233	2.8016e-60	MPM-1
NDUFC2	4.04693e-64	0.258746	0.944	0.645	1.01376e-59	MPM-1
HSBP1	6.5466e-64	0.259864	0.919	0.572	1.63992e-59	MPM-1
KRT5	2.80316e-62	0.47447	0.427	0.207	7.02192e-58	MPM-1
COX5B	9.82331e-61	0.283015	0.96	0.702	2.46074e-56	MPM-1
COX7A2	1.81288e-60	0.275551	0.991	0.822	4.54126e-56	MPM-1
UBB	6.30356e-60	0.281424	0.979	0.784	1.57904e-55	MPM-1
IGFBP7	9.81676e-60	0.270823	0.467	0.218	2.4591e-55	MPM-1
LUM	2.43082e-59	0.611939	0.318	0.135	6.0892e-55	MPM-1
CPA4	2.65677e-59	0.269342	0.286	0.112	6.65521e-55	MPM-1
LGALS3	2.18394e-58	0.268005	0.692	0.387	5.47078e-54	MPM-1
MZT2B	2.42857e-58	0.290284	0.602	0.326	6.08357e-54	MPM-1
ATP5J	3.01915e-58	0.257425	0.957	0.697	7.56298e-54	MPM-1
LY6E	4.33776e-58	0.364654	0.886	0.543	1.08661e-53	MPM-1
NDUFS5	4.75138e-58	0.259621	0.945	0.703	1.19022e-53	MPM-1
RPL7A	6.81887e-58	0.265322	0.997	0.935	1.70813e-53	MPM-1
ATP5J2	2.1939e-57	0.264298	0.932	0.637	5.49571e-53	MPM-1
UPK1B	1.31613e-56	0.32657	0.436	0.21	3.2969e-52	MPM-1
RPL27A	1.98452e-56	0.270126	0.997	0.934	4.97122e-52	MPM-1
MGST3	2.64796e-54	0.277402	0.945	0.678	6.63313e-50	MPM-1
PRDX1	7.34195e-53	0.25054	0.966	0.717	1.83916e-48	MPM-1
PPDPF	4.54417e-51	0.372967	0.776	0.503	1.13831e-46	MPM-1
YBX1	2.85279e-50	0.264175	0.856	0.554	7.14625e-46	MPM-1
C4orf48	3.47811e-50	0.333814	0.417	0.219	8.71268e-46	MPM-1
RDH10	5.17725e-49	0.255913	0.434	0.218	1.2969e-44	MPM-1
SCD	1.09904e-46	0.330217	0.392	0.192	2.75309e-42	MPM-1
IFI27	1.78464e-45	0.388075	0.877	0.723	4.47051e-41	MPM-1
ANKRD37	3.0419e-45	0.263791	0.314	0.143	7.61995e-41	MPM-1
PFN1	1.02591e-43	0.261052	0.745	0.48	2.56991e-39	MPM-1
RPS15	3.1043e-43	0.252136	0.993	0.924	7.77628e-39	MPM-1
PCOLCE	2.54957e-39	0.314387	0.428	0.236	6.38668e-35	MPM-1
TAGLN	2.68187e-39	0.344396	0.265	0.122	6.71808e-35	MPM-1
LGALS1	4.0741e-39	0.35732	0.851	0.646	1.02056e-34	MPM-1
RPL13	1.26814e-36	0.31437	0.968	0.849	3.17669e-32	MPM-1
PTGDS	5.71979e-34	0.345861	0.415	0.241	1.43281e-29	MPM-1
C15orf48	7.14671e-33	0.50126	0.517	0.333	1.79025e-28	MPM-1
RPS4Y1	2.36739e-32	0.336818	0.531	0.372	5.93032e-28	MPM-1
RPS2	2.12377e-31	0.509699	0.939	0.775	5.32004e-27	MPM-1
FTH1	5.65409e-31	0.279979	0.97	0.785	1.41635e-26	MPM-1
FN1	9.41142e-31	0.699163	0.504	0.321	2.35756e-26	MPM-1
SPINT2	1.17529e-28	0.261354	0.517	0.352	2.9441e-24	MPM-1
TFRC	4.49588e-27	0.261938	0.387	0.233	1.12622e-22	MPM-1
SPRR2F	9.15573e-22	0.497159	0.35	0.231	2.29351e-17	MPM-1
COL1A2	1.95715e-17	0.272222	0.327	0.211	4.90266e-13	MPM-1
RBP1	1.43461e-24	0.510277	0.335	0.218	3.59369e-20	IGF2-1
IGF2	4.23612e-26	0.453112	0.438	0.297	1.06115e-21	IGF2-1
KRT17	1.83642e-13	0.444534	0.267	0.182	4.60023e-09	IGF2-1
IGFBP5	7.14849e-10	0.438015	0.304	0.232	1.7907e-05	IGF2-1
CRABP2	6.96929e-24	0.375804	0.46	0.331	1.74581e-19	IGF2-1
NGFRAP1	1.04804e-33	0.367302	0.738	0.609	2.62534e-29	IGF2-1
ISG15	4.38686e-23	0.363247	0.646	0.503	1.09891e-18	IGF2-1
C11orf31	7.88506e-23	0.349148	0.513	0.4	1.97521e-18	IGF2-1
SOX4	3.88935e-12	0.336104	0.517	0.448	9.74283e-08	IGF2-1
PSMD8	1.64665e-25	0.333525	0.6	0.468	4.12485e-21	IGF2-1
UQCC2	9.57833e-21	0.332152	0.506	0.406	2.39937e-16	IGF2-1
FAM213A	9.50321e-21	0.320219	0.371	0.252	2.38056e-16	IGF2-1
MARCKSL1	2.0764e-17	0.320014	0.284	0.191	5.20139e-13	IGF2-1
SPRR2F	1.75763e-11	0.31561	0.327	0.233	4.40285e-07	IGF2-1
PPDPF	7.84564e-21	0.31291	0.651	0.517	1.96533e-16	IGF2-1
SPINT2	1.02766e-18	0.310883	0.479	0.357	2.57429e-14	IGF2-1
RPS27L	3.63164e-32	0.308621	0.851	0.768	9.09726e-28	IGF2-1
NDUFS6	4.58127e-23	0.307262	0.618	0.503	1.14761e-18	IGF2-1
TMA7	2.34488e-26	0.304077	0.827	0.779	5.87392e-22	IGF2-1
ERH	1.9882e-18	0.301531	0.647	0.576	4.98043e-14	IGF2-1
GNG5	5.08319e-23	0.296159	0.679	0.594	1.27334e-18	IGF2-1
OCIAD2	1.16548e-17	0.2956	0.44	0.336	2.91953e-13	IGF2-1
RPS16	7.87074e-49	0.293076	0.996	0.969	1.97162e-44	IGF2-1
PDCD5	1.31517e-19	0.291379	0.617	0.519	3.29449e-15	IGF2-1
DSTN	1.67634e-19	0.290947	0.602	0.518	4.19924e-15	IGF2-1
CHCHD2	5.59166e-38	0.290909	0.884	0.739	1.40071e-33	IGF2-1
YWHAE	1.13619e-22	0.290331	0.723	0.647	2.84614e-18	IGF2-1
ATP5I	3.22303e-28	0.290235	0.841	0.751	8.07369e-24	IGF2-1
COX6B1	1.32722e-29	0.287613	0.891	0.83	3.32469e-25	IGF2-1
SNRPN	6.09241e-14	0.287052	0.43	0.347	1.52615e-09	IGF2-1
LAPTM4B	1.88772e-12	0.286086	0.346	0.268	4.72873e-08	IGF2-1
PPP1CB	9.49256e-12	0.284257	0.408	0.338	2.37789e-07	IGF2-1
RPS17	1.82476e-64	0.283837	0.994	0.963	4.57102e-60	IGF2-1
MDK	2.45104e-33	0.283438	0.744	0.552	6.13984e-29	IGF2-1
SLIRP	1.36517e-19	0.2801	0.687	0.601	3.41975e-15	IGF2-1
HIST1H4C	3.50963e-08	0.279462	0.598	0.546	0.000879163	IGF2-1
C14orf2	4.5375e-25	0.276857	0.784	0.712	1.13664e-20	IGF2-1
PRDX5	4.68713e-25	0.276044	0.788	0.689	1.17413e-20	IGF2-1
POLR2I	1.4592e-15	0.274607	0.562	0.488	3.6553e-11	IGF2-1
DMKN	6.86346e-08	0.274036	0.411	0.345	0.0017193	IGF2-1
MORF4L1	1.50185e-24	0.273335	0.743	0.663	3.76212e-20	IGF2-1
TMED2	1.2563e-10	0.263726	0.427	0.363	3.14703e-06	IGF2-1
IFI6	1.18641e-08	0.263314	0.525	0.444	0.000297197	IGF2-1
RPL8	7.06861e-46	0.258935	0.989	0.933	1.77069e-41	IGF2-1
COX8A	3.69088e-21	0.258373	0.79	0.723	9.24566e-17	IGF2-1
SNRPF	3.00719e-16	0.258261	0.66	0.588	7.53301e-12	IGF2-1
NQO1	4.16881e-11	0.258228	0.368	0.29	1.04429e-06	IGF2-1
GABARAPL2	3.85578e-11	0.256578	0.41	0.341	9.65872e-07	IGF2-1
POMP	4.61355e-18	0.255959	0.785	0.738	1.15569e-13	IGF2-1
PEBP1	1.07459e-10	0.255812	0.518	0.454	2.69185e-06	IGF2-1
CTNNB1	2.01114e-11	0.251949	0.412	0.335	5.03792e-07	IGF2-1
LY6E	3.42643e-09	0.251874	0.635	0.569	8.58322e-05	IGF2-1
TCEA1	1.04646e-07	0.251359	0.304	0.25	0.00262138	IGF2-1
SNRPE	4.93527e-20	0.250476	0.755	0.663	1.23628e-15	IGF2-1
CNN3	5.76765e-07	0.26277	0.318	0.268	0.014448	IGF2-1
MT-CO3	1.56366e-179	0.920975	0.997	0.995	3.91698e-175	DEAD1
MT-CO2	7.57007e-177	1.03202	0.994	0.992	1.8963e-172	DEAD1
MT-CYB	2.34363e-175	1.00554	0.991	0.987	5.87078e-171	DEAD1
MT-ND3	5.28275e-167	1.02396	0.988	0.98	1.32333e-162	DEAD1
MT-ND2	7.04619e-166	1.28091	0.991	0.983	1.76507e-161	DEAD1
MT-ND4	1.30144e-165	1.06085	0.992	0.988	3.2601e-161	DEAD1
MT-ATP6	2.30078e-163	1.04569	0.991	0.985	5.76345e-159	DEAD1
MT-ND1	5.4418e-149	1.01589	0.983	0.981	1.36317e-144	DEAD1
MT-CO1	8.774e-137	0.995018	0.995	0.989	2.19789e-132	DEAD1
MT-ND5	1.74825e-95	0.893854	0.909	0.883	4.37936e-91	DEAD1
MT-ND6	1.09771e-79	0.970609	0.697	0.562	2.74976e-75	DEAD1
MTRNR2L12	3.34958e-72	1.21099	0.346	0.159	8.3907e-68	DEAD1
MT-ND4L	6.75643e-57	1.21431	0.673	0.607	1.69249e-52	DEAD1
MTRNR2L8	4.30192e-39	0.718511	0.255	0.128	1.07763e-34	DEAD1
MT-ATP8	8.78605e-26	0.630391	0.309	0.203	2.20091e-21	DEAD1
MEG3	8.09532e-06	0.254432	0.432	0.405	0.202788	DEAD1
CHCHD2	3.97067e-66	0.37086	0.96	0.736	9.94652e-62	MPM-2
KRT18	3.60365e-61	0.412472	0.944	0.724	9.02713e-57	MPM-2
RPS17	2.28619e-60	0.291568	0.996	0.964	5.7269e-56	MPM-2
MDK	1.35545e-55	0.384769	0.834	0.549	3.39541e-51	MPM-2
RPL8	2.318e-54	0.280913	0.997	0.934	5.80658e-50	MPM-2
RPL13	6.16894e-54	0.40419	0.97	0.852	1.54532e-49	MPM-2
RPL37A	7.55516e-51	0.258078	0.997	0.972	1.89257e-46	MPM-2
PPDPF	2.17349e-50	0.447297	0.764	0.511	5.44459e-46	MPM-2
KRT19	5.04023e-50	0.469822	0.917	0.676	1.26258e-45	MPM-2
COX5B	7.41548e-50	0.316659	0.914	0.711	1.85758e-45	MPM-2
RPS15	1.06863e-48	0.287388	0.994	0.925	2.67692e-44	MPM-2
NDUFAB1	2.00447e-48	0.299027	0.629	0.354	5.02119e-44	MPM-2
DDT	1.77324e-46	0.281705	0.506	0.266	4.44197e-42	MPM-2
APOA1BP	2.97147e-46	0.359403	0.595	0.354	7.44354e-42	MPM-2
DMKN	4.32456e-46	0.40615	0.572	0.333	1.0833e-41	MPM-2
COX7A2	2.59267e-45	0.308379	0.957	0.828	6.49464e-41	MPM-2
PDCD5	1.50072e-44	0.329103	0.756	0.511	3.7593e-40	MPM-2
TNNT1	2.16047e-44	0.325979	0.462	0.239	5.41197e-40	MPM-2
LY6E	2.82241e-44	0.449823	0.799	0.558	7.07014e-40	MPM-2
NDUFS6	2.63397e-43	0.313421	0.742	0.496	6.59808e-39	MPM-2
MIF	4.12117e-43	0.393011	0.494	0.27	1.03235e-38	MPM-2
KRT17	4.72922e-42	0.529011	0.367	0.176	1.18467e-37	MPM-2
BEX1	1.75277e-41	0.294423	0.333	0.149	4.39069e-37	MPM-2
PSMD8	2.36692e-41	0.341782	0.705	0.463	5.92913e-37	MPM-2
MRPL57	4.54304e-41	0.268717	0.608	0.36	1.13803e-36	MPM-2
WFDC2	2.11701e-40	0.401724	0.45	0.24	5.3031e-36	MPM-2
GSTP1	3.5783e-40	0.316603	0.963	0.839	8.96364e-36	MPM-2
UQCRQ	7.45044e-40	0.279659	0.937	0.788	1.86634e-35	MPM-2
PRDX5	1.14378e-39	0.30313	0.874	0.684	2.86517e-35	MPM-2
SPINT2	1.51998e-39	0.378437	0.569	0.352	3.80755e-35	MPM-2
S100A10	4.31067e-38	0.398432	0.947	0.822	1.07982e-33	MPM-2
NDUFS8	5.85566e-38	0.302726	0.735	0.503	1.46684e-33	MPM-2
RPS27L	4.00816e-37	0.294929	0.914	0.764	1.00405e-32	MPM-2
CRABP2	4.7457e-37	0.307146	0.551	0.326	1.1888e-32	MPM-2
S100A6	9.64208e-37	0.44924	0.993	0.939	2.41534e-32	MPM-2
TMEM147	1.52786e-36	0.277735	0.549	0.331	3.82728e-32	MPM-2
KRT8	1.77508e-36	0.28797	0.954	0.71	4.44657e-32	MPM-2
NDUFB10	4.74528e-36	0.263211	0.654	0.421	1.18869e-31	MPM-2
CRIP2	5.87468e-36	0.283162	0.36	0.185	1.47161e-31	MPM-2
UQCRH	1.07741e-35	0.2763	0.929	0.768	2.69892e-31	MPM-2
TSTD1	2.0037e-35	0.289034	0.627	0.412	5.01926e-31	MPM-2
EPCAM	3.83651e-35	0.266337	0.277	0.123	9.61045e-31	MPM-2
POLR2I	8.42552e-35	0.282154	0.694	0.479	2.11059e-30	MPM-2
TBCB	1.60049e-34	0.255301	0.494	0.283	4.00922e-30	MPM-2
AURKAIP1	1.76794e-34	0.259063	0.551	0.332	4.42868e-30	MPM-2
ATPIF1	1.9874e-34	0.265201	0.818	0.624	4.97844e-30	MPM-2
TPM1	4.87855e-34	0.299268	0.688	0.452	1.22208e-29	MPM-2
IGFBP6	1.65549e-33	0.360218	0.455	0.265	4.14699e-29	MPM-2
ATP5I	1.78264e-33	0.277759	0.92	0.747	4.46552e-29	MPM-2
APRT	2.32981e-33	0.279881	0.69	0.462	5.83618e-29	MPM-2
MZT2B	2.34776e-33	0.312095	0.553	0.336	5.88113e-29	MPM-2
CYSTM1	7.32647e-33	0.302016	0.658	0.436	1.83528e-28	MPM-2
BAD	1.48317e-32	0.253362	0.325	0.167	3.71535e-28	MPM-2
PEBP1	2.12675e-32	0.283128	0.657	0.444	5.3275e-28	MPM-2
TXN	5.06509e-32	0.295759	0.892	0.698	1.26881e-27	MPM-2
NDUFB2	5.38059e-32	0.266213	0.907	0.753	1.34784e-27	MPM-2
OCIAD2	7.34848e-32	0.272753	0.535	0.331	1.8408e-27	MPM-2
S100A13	8.45318e-32	0.326146	0.608	0.404	2.11752e-27	MPM-2
CCND1	1.59955e-30	0.30845	0.387	0.216	4.00688e-26	MPM-2
PGAM1	4.26607e-30	0.261021	0.676	0.469	1.06865e-25	MPM-2
FAM213A	5.39101e-30	0.294636	0.433	0.249	1.35045e-25	MPM-2
COX6B1	1.92244e-29	0.277476	0.935	0.828	4.81572e-25	MPM-2
HSPB1	2.91356e-29	0.296944	0.78	0.595	7.29846e-25	MPM-2
ANXA2	1.02479e-28	0.277149	0.972	0.833	2.56709e-24	MPM-2
GNG5	1.18814e-28	0.279248	0.772	0.588	2.9763e-24	MPM-2
GUK1	3.30533e-27	0.270986	0.636	0.432	8.27984e-23	MPM-2
EI24	3.61014e-27	0.255868	0.348	0.197	9.04339e-23	MPM-2
NMU	4.81706e-27	0.323066	0.35	0.195	1.20667e-22	MPM-2
ATP5J	5.20929e-27	0.258689	0.865	0.71	1.30493e-22	MPM-2
SNRPF	5.39295e-27	0.256239	0.762	0.581	1.35093e-22	MPM-2
IFI27	8.31052e-27	0.42099	0.835	0.73	2.08179e-22	MPM-2
SNRPN	1.05282e-26	0.255864	0.522	0.342	2.63731e-22	MPM-2
NGFRAP1	1.12016e-26	0.261096	0.804	0.607	2.80601e-22	MPM-2
SPRR2F	4.51517e-26	0.509527	0.386	0.231	1.13105e-21	MPM-2
PDLIM1	2.75326e-25	0.409727	0.403	0.257	6.89691e-21	MPM-2
ROMO1	1.08798e-24	0.255277	0.654	0.48	2.72538e-20	MPM-2
S100A16	1.83359e-24	0.256173	0.48	0.308	4.59316e-20	MPM-2
IGFBP7	2.69003e-24	0.352246	0.388	0.23	6.73853e-20	MPM-2
UCHL1	8.95483e-24	0.252103	0.598	0.402	2.24318e-19	MPM-2
CDK4	1.29045e-23	0.255433	0.447	0.289	3.23257e-19	MPM-2
TM4SF1	1.36631e-23	0.339036	0.71	0.531	3.4226e-19	MPM-2
IFI6	2.87165e-22	0.394142	0.604	0.44	7.19347e-18	MPM-2
TMEM141	5.12971e-22	0.266234	0.522	0.355	1.28499e-17	MPM-2
MGST3	1.45215e-21	0.308841	0.851	0.691	3.63764e-17	MPM-2
TNFRSF12A	1.5055e-21	0.271528	0.356	0.221	3.77129e-17	MPM-2
NQO1	2.09155e-21	0.266954	0.443	0.286	5.23932e-17	MPM-2
SOX4	2.14004e-21	0.263971	0.608	0.442	5.36081e-17	MPM-2
AATF	2.19473e-21	0.401367	0.382	0.245	5.4978e-17	MPM-2
ID3	3.09426e-21	0.317451	0.338	0.199	7.75112e-17	MPM-2
RPS2	3.91169e-21	0.323006	0.898	0.782	9.79879e-17	MPM-2
CLIC3	4.41454e-21	0.263128	0.276	0.154	1.10584e-16	MPM-2
PERP	4.68757e-19	0.388329	0.303	0.188	1.17424e-14	MPM-2
C4orf48	7.78565e-19	0.255961	0.361	0.228	1.95031e-14	MPM-2
ISG15	9.62558e-19	0.35662	0.635	0.507	2.41121e-14	MPM-2
MGST1	5.04067e-18	0.309795	0.433	0.296	1.26269e-13	MPM-2
EZR	1.38143e-15	0.260941	0.754	0.588	3.46047e-11	MPM-2
KRT5	3.94543e-15	0.323513	0.332	0.22	9.88331e-11	MPM-2
UPK3B	1.02166e-13	0.315838	0.355	0.246	2.55925e-09	MPM-2
KRT7	1.12081e-12	0.308021	0.269	0.174	2.80762e-08	MPM-2
C15orf48	7.70454e-10	0.346235	0.432	0.344	1.92999e-05	MPM-2
CLU	8.81711e-09	0.394328	0.456	0.349	0.000220869	MPM-2
SAA1	0	1.9956	0.628	0.096	0	MPM-3
C1R	0	1.56588	0.92	0.22	0	MPM-3
NDRG1	0	1.55206	0.642	0.143	0	MPM-3
ADIRF	0	1.40716	0.774	0.181	0	MPM-3
METTL25	0	1.36493	0.559	0.037	0	MPM-3
C1S	0	1.36431	0.903	0.244	0	MPM-3
C4BPA	0	1.34465	0.481	0.014	0	MPM-3
NNMT	0	1.32493	0.915	0.264	0	MPM-3
EFEMP1	0	1.31154	0.911	0.282	0	MPM-3
PDZK1IP1	0	1.27435	0.63	0.113	0	MPM-3
AQP1	0	1.25796	0.613	0.105	0	MPM-3
C19orf33	0	1.25501	0.944	0.384	0	MPM-3
SNCG	0	1.20414	0.586	0.11	0	MPM-3
CALB2	0	1.16013	0.64	0.121	0	MPM-3
VTN	0	1.05444	0.562	0.091	0	MPM-3
RPS4X	0	1.01114	0.999	0.943	0	MPM-3
TGM1	0	0.982169	0.529	0.079	0	MPM-3
RPL26	0	0.942318	1	0.937	0	MPM-3
XIST	0	0.926221	0.52	0.045	0	MPM-3
PRG4	0	0.877628	0.468	0.054	0	MPM-3
INMT	0	0.792638	0.403	0.029	0	MPM-3
SYNE1	0	0.777822	0.483	0.065	0	MPM-3
RAET1G	0	0.712054	0.377	0.028	0	MPM-3
SOX6	0	0.638868	0.423	0.041	0	MPM-3
SBF2-AS1	0	0.602932	0.345	0.019	0	MPM-3
SLC7A4	0	0.56665	0.36	0.028	0	MPM-3
ANKRD30A	0	0.508669	0.253	0.006	0	MPM-3
RPL7	3.67345e-298	0.922417	0.998	0.96	9.202e-294	MPM-3
RPL34	2.82305e-295	0.786304	1	0.967	7.07174e-291	MPM-3
FGF7	1.63471e-277	1.2128	0.498	0.095	4.09494e-273	MPM-3
RPS25	9.74962e-274	0.830333	1	0.919	2.44228e-269	MPM-3
DAAM1	2.93848e-271	1.12206	0.678	0.187	7.36089e-267	MPM-3
TNNT2	4.49374e-268	0.660197	0.328	0.036	1.12568e-263	MPM-3
LDHA	9.21979e-267	1.12895	0.976	0.63	2.30956e-262	MPM-3
PDGFRL	3.47969e-264	0.504583	0.299	0.03	8.71663e-260	MPM-3
RP1-78O14.1	4.31231e-264	0.47349	0.324	0.036	1.08023e-259	MPM-3
EFNA1	4.32317e-264	0.982245	0.505	0.098	1.08295e-259	MPM-3
LINC00839	1.17714e-262	0.442905	0.314	0.034	2.94874e-258	MPM-3
SPOCK2	6.16655e-262	0.912286	0.586	0.135	1.54472e-257	MPM-3
ANXA3	2.01161e-261	1.15315	0.757	0.251	5.03908e-257	MPM-3
RPL12	2.00247e-259	0.656785	1	0.969	5.01619e-255	MPM-3
PLA2G16	3.55622e-258	0.816893	0.763	0.229	8.90834e-254	MPM-3
RPL41	5.90054e-257	0.718462	1	0.987	1.47808e-252	MPM-3
RPS26	9.43751e-249	0.837045	0.994	0.794	2.3641e-244	MPM-3
RPL10	6.78445e-247	0.67877	1	0.978	1.69951e-242	MPM-3
HSD3B1	4.20198e-245	1.43947	0.347	0.049	1.0526e-240	MPM-3
RPS28	1.2999e-244	0.658129	1	0.939	3.25625e-240	MPM-3
RPL36	1.88703e-244	0.620312	0.999	0.946	4.727e-240	MPM-3
NR4A1	3.71555e-242	0.82394	0.445	0.08	9.30745e-238	MPM-3
RERG	3.55267e-239	0.420154	0.3	0.034	8.89944e-235	MPM-3
HTRA1	8.27341e-234	0.804566	0.591	0.149	2.07249e-229	MPM-3
SERPING1	2.00662e-232	0.878801	0.835	0.307	5.02659e-228	MPM-3
CCDC80	1.48594e-231	1.04371	0.901	0.385	3.72227e-227	MPM-3
AP3S1	1.11696e-218	1.46861	0.714	0.28	2.79797e-214	MPM-3
RPS6	2.55473e-218	0.599098	1	0.962	6.39961e-214	MPM-3
RPS18	7.118e-218	0.547609	1	0.986	1.78306e-213	MPM-3
PGM1	1.04879e-209	0.696126	0.601	0.168	2.62723e-205	MPM-3
ITLN1	2.32097e-205	2.81483	0.704	0.355	5.81403e-201	MPM-3
CLU	1.00172e-204	0.536858	0.818	0.325	2.5093e-200	MPM-3
TMEM176B	4.65136e-204	1.16497	0.653	0.238	1.16517e-199	MPM-3
MT1E	5.17951e-204	1.12233	0.974	0.593	1.29747e-199	MPM-3
RPL13A	2.59476e-202	0.544736	0.999	0.971	6.49988e-198	MPM-3
RPS9	5.16469e-202	0.590965	0.999	0.926	1.29376e-197	MPM-3
RPL23A	6.56628e-202	0.583996	1	0.961	1.64485e-197	MPM-3
CCL2	3.2795e-201	1.88208	0.638	0.237	8.21515e-197	MPM-3
IL18	1.71414e-199	0.638646	0.683	0.214	4.29392e-195	MPM-3
C3	7.14401e-198	1.16373	0.728	0.304	1.78958e-193	MPM-3
CFI	4.39395e-196	0.766219	0.574	0.161	1.10068e-191	MPM-3
HCFC1R1	2.80321e-194	0.742385	0.788	0.304	7.02205e-190	MPM-3
PDPN	1.12166e-192	0.71303	0.572	0.163	2.80977e-188	MPM-3
ICAM1	1.21152e-189	0.729255	0.509	0.131	3.03485e-185	MPM-3
TMEM256	5.15463e-189	0.732157	0.779	0.322	1.29124e-184	MPM-3
SLC39A8	2.36691e-187	0.699312	0.491	0.123	5.92911e-183	MPM-3
ARHGAP18	3.78053e-187	0.726794	0.536	0.152	9.47022e-183	MPM-3
RPS5	1.87096e-186	0.603256	0.996	0.901	4.68676e-182	MPM-3
RPL18A	1.76252e-185	0.545642	0.999	0.941	4.4151e-181	MPM-3
BGN	5.63732e-182	0.623628	0.587	0.161	1.41215e-177	MPM-3
PLEKHH2	4.3108e-180	0.436632	0.34	0.059	1.07986e-175	MPM-3
RPL7A	7.38226e-179	0.624084	0.998	0.936	1.84926e-174	MPM-3
CYB5A	2.01541e-177	0.694908	0.638	0.212	5.04861e-173	MPM-3
RPS20	4.37177e-177	0.573598	1	0.947	1.09513e-172	MPM-3
CFB	2.09247e-175	0.520448	0.466	0.111	5.24164e-171	MPM-3
RP5-1172A22.1	2.71058e-173	0.336548	0.252	0.034	6.79e-169	MPM-3
RPS3A	2.75298e-173	0.558934	0.999	0.945	6.89622e-169	MPM-3
UPK1B	2.61598e-171	0.8725	0.615	0.205	6.55302e-167	MPM-3
ZFAS1	1.63526e-169	0.813182	0.975	0.672	4.09633e-165	MPM-3
RPS19	3.07964e-168	0.462931	1	0.979	7.7145e-164	MPM-3
CRYAB	5.5645e-168	0.448297	0.421	0.095	1.39391e-163	MPM-3
RPL35A	3.4501e-166	0.46958	1	0.962	8.6425e-162	MPM-3
DNAJB12	2.0611e-165	0.507426	0.483	0.127	5.16305e-161	MPM-3
PTGIS	1.45246e-162	0.672993	0.641	0.215	3.63842e-158	MPM-3
RPL10A	3.0156e-160	0.600984	0.995	0.924	7.55409e-156	MPM-3
CFH	1.40126e-159	0.824977	0.58	0.187	3.51016e-155	MPM-3
EGR1	1.55709e-158	0.637348	0.606	0.197	3.9005e-154	MPM-3
MYL9	1.49374e-157	0.555107	0.651	0.215	3.74181e-153	MPM-3
BICC1	5.09059e-156	0.387101	0.354	0.073	1.27519e-151	MPM-3
LINC00152	6.38064e-156	0.792592	0.707	0.287	1.59835e-151	MPM-3
IGBP1	1.92856e-155	0.496866	0.592	0.191	4.83104e-151	MPM-3
ASS1	4.92807e-155	0.532592	0.536	0.164	1.23448e-150	MPM-3
SNHG8	1.07851e-153	0.659612	0.808	0.359	2.70168e-149	MPM-3
PFDN5	1.81119e-153	0.571481	0.993	0.784	4.53702e-149	MPM-3
RPL27A	1.66114e-152	0.638796	0.998	0.936	4.16116e-148	MPM-3
MT2A	2.67576e-151	0.867306	0.994	0.822	6.70278e-147	MPM-3
RARRES3	1.36616e-150	0.788653	0.732	0.311	3.42222e-146	MPM-3
EEF1A1	1.68699e-149	0.448563	1	0.976	4.22591e-145	MPM-3
RPL28	8.17948e-149	0.486254	0.999	0.934	2.04896e-144	MPM-3
MT1X	2.7782e-148	1.17013	0.777	0.398	6.95938e-144	MPM-3
TAGLN	5.42339e-148	0.47218	0.443	0.114	1.35856e-143	MPM-3
RPL11	1.72073e-147	0.442326	1	0.967	4.31044e-143	MPM-3
RPS14	1.00259e-146	0.417263	0.999	0.982	2.5115e-142	MPM-3
RPL15	2.04787e-144	0.467075	1	0.96	5.12991e-140	MPM-3
NEXN	2.54505e-144	0.365437	0.288	0.053	6.37535e-140	MPM-3
CASP4	6.94911e-144	0.467021	0.555	0.176	1.74075e-139	MPM-3
LGALS3	7.9866e-143	0.632204	0.834	0.387	2.00064e-138	MPM-3
GADD45B	3.22568e-142	0.608554	0.489	0.143	8.08032e-138	MPM-3
SULF1	3.36392e-141	0.524033	0.597	0.2	8.42663e-137	MPM-3
MT1F	2.36198e-138	0.723385	0.59	0.211	5.91676e-134	MPM-3
LINC01133	1.2388e-135	0.443859	0.478	0.137	3.10319e-131	MPM-3
CYBRD1	3.13759e-135	0.519686	0.62	0.224	7.85966e-131	MPM-3
CARHSP1	8.53321e-135	0.572478	0.792	0.362	2.13757e-130	MPM-3
RPL3	9.36242e-135	0.548176	0.993	0.924	2.34529e-130	MPM-3
CFAP36	1.12016e-134	0.432069	0.529	0.17	2.80599e-130	MPM-3
MALAT1	3.81907e-134	0.46343	1	0.996	9.56678e-130	MPM-3
LIMCH1	2.22197e-133	0.430184	0.383	0.097	5.56605e-129	MPM-3
PER1	9.67151e-133	0.346981	0.339	0.076	2.42271e-128	MPM-3
SGK1	1.01451e-129	0.565666	0.547	0.182	2.54134e-125	MPM-3
RPL17	1.73013e-129	0.536667	0.88	0.513	4.33398e-125	MPM-3
RPL6	7.53142e-129	0.443768	0.998	0.943	1.88662e-124	MPM-3
RPL32	1.02067e-126	0.406534	1	0.978	2.55678e-122	MPM-3
PRSS23	1.10845e-126	0.488639	0.703	0.267	2.77667e-122	MPM-3
RPS12	2.09617e-126	0.456223	1	0.966	5.2509e-122	MPM-3
C8orf59	6.70782e-126	0.52946	0.752	0.337	1.68031e-121	MPM-3
CLIC5	1.11281e-125	0.393383	0.292	0.062	2.7876e-121	MPM-3
CAV1	8.31282e-125	0.515521	0.778	0.317	2.08236e-120	MPM-3
RPS13	1.02505e-124	0.535695	0.995	0.929	2.56775e-120	MPM-3
ANXA1	2.31485e-124	0.615417	0.925	0.534	5.79871e-120	MPM-3
DPP4	5.04818e-123	0.337263	0.299	0.066	1.26457e-118	MPM-3
NUPR1	5.6588e-123	0.307319	0.751	0.306	1.41753e-118	MPM-3
BCO2	2.07272e-122	0.348899	0.317	0.071	5.19215e-118	MPM-3
EIF1	2.57042e-122	0.477639	0.998	0.879	6.43889e-118	MPM-3
SLPI	1.97308e-120	0.877631	0.774	0.467	4.94257e-116	MPM-3
SYF2	3.00153e-120	0.529971	0.803	0.393	7.51883e-116	MPM-3
RPL36A	4.56561e-120	0.475152	0.994	0.849	1.14369e-115	MPM-3
FOS	1.45611e-117	0.529202	0.833	0.428	3.64754e-113	MPM-3
TMEM14C	7.79087e-117	0.550392	0.847	0.442	1.95161e-112	MPM-3
LAMA4	3.5863e-116	0.292042	0.307	0.069	8.98369e-112	MPM-3
CH17-360D5.2	9.70842e-116	0.398071	0.459	0.144	2.43196e-111	MPM-3
ANXA8	2.06317e-115	0.3105	0.273	0.058	5.16824e-111	MPM-3
DAD1	2.12992e-115	0.547706	0.828	0.426	5.33545e-111	MPM-3
NUCB2	3.23433e-114	0.519225	0.647	0.266	8.10198e-110	MPM-3
MDFIC	1.21388e-113	0.39254	0.315	0.078	3.04078e-109	MPM-3
TIMP1	3.07193e-112	0.262861	0.975	0.725	7.69518e-108	MPM-3
CXCL8	1.42734e-111	0.704138	0.367	0.102	3.5755e-107	MPM-3
SELENBP1	2.77803e-111	0.429303	0.398	0.118	6.95896e-107	MPM-3
CALD1	5.37181e-110	0.642209	0.924	0.568	1.34564e-105	MPM-3
CXCL2	2.84206e-109	0.4874	0.293	0.069	7.11935e-105	MPM-3
MRPS33	3.12656e-108	0.429486	0.727	0.319	7.83202e-104	MPM-3
CTGF	8.25445e-108	0.499507	0.398	0.12	2.06774e-103	MPM-3
EIF4A1	1.19231e-107	0.57289	0.732	0.36	2.98674e-103	MPM-3
RPL18	2.93282e-107	0.425534	0.996	0.914	7.34672e-103	MPM-3
CPA4	3.26031e-107	0.867277	0.374	0.111	8.16707e-103	MPM-3
FOSB	4.24723e-107	0.428107	0.62	0.241	1.06393e-102	MPM-3
NFKBIZ	1.26303e-106	0.406812	0.486	0.167	3.16389e-102	MPM-3
RPS24	1.57228e-106	0.384326	1	0.962	3.93856e-102	MPM-3
APEX1	5.41062e-106	0.423002	0.59	0.232	1.35536e-101	MPM-3
TNXB	1.28716e-105	0.328901	0.355	0.096	3.22432e-101	MPM-3
UBB	1.96973e-104	0.562591	0.973	0.79	4.93418e-100	MPM-3
GNB2L1	4.20271e-104	0.444943	0.996	0.865	1.05278e-99	MPM-3
PNPLA4	4.27854e-104	0.298279	0.344	0.095	1.07177e-99	MPM-3
UGP2	8.20644e-104	0.513972	0.667	0.296	2.05571e-99	MPM-3
BTG2	2.29588e-103	0.562044	0.438	0.147	5.75117e-99	MPM-3
TPD52L1	3.08113e-103	0.439912	0.458	0.155	7.71824e-99	MPM-3
ZNF331	6.16672e-103	0.50065	0.352	0.099	1.54476e-98	MPM-3
UQCRB	9.66076e-103	0.455906	0.969	0.727	2.42002e-98	MPM-3
HIST1H1C	3.30336e-102	0.462332	0.456	0.156	8.27491e-98	MPM-3
PRDX6	9.49937e-101	0.679198	0.848	0.561	2.37959e-96	MPM-3
RPL37	3.61268e-100	0.555493	0.999	0.968	9.04977e-96	MPM-3
POLR2L	2.77887e-99	0.613578	0.946	0.717	6.96107e-95	MPM-3
RPS27A	7.42764e-99	0.307952	1	0.981	1.86062e-94	MPM-3
LIMA1	1.84127e-98	0.428024	0.618	0.257	4.61238e-94	MPM-3
TPT1	6.65416e-97	0.49786	1	0.953	1.66687e-92	MPM-3
RPL5	7.34538e-95	0.410941	0.996	0.926	1.84002e-90	MPM-3
ST13	1.51484e-94	0.480164	0.822	0.451	3.79469e-90	MPM-3
STX8	8.2332e-94	0.340659	0.413	0.139	2.06242e-89	MPM-3
NEAT1	4.12119e-93	0.459903	0.971	0.744	1.03236e-88	MPM-3
FHL2	5.18113e-93	0.347352	0.414	0.137	1.29787e-88	MPM-3
DAB2	1.70052e-92	0.370198	0.541	0.208	4.25979e-88	MPM-3
NBEAL1	1.12062e-91	0.429472	0.744	0.377	2.80715e-87	MPM-3
ZFP36	1.20326e-91	0.405777	0.53	0.213	3.01418e-87	MPM-3
FIS1	3.44715e-91	0.588674	0.764	0.441	8.63511e-87	MPM-3
MT1M	5.66508e-91	0.748118	0.535	0.224	1.4191e-86	MPM-3
RSL1D1	4.80795e-90	0.401429	0.757	0.376	1.20439e-85	MPM-3
FAM162A	9.32973e-90	0.44567	0.717	0.347	2.3371e-85	MPM-3
THBS2	1.25702e-89	0.441699	0.549	0.219	3.14883e-85	MPM-3
RPL37A	1.70377e-88	0.349265	1	0.972	4.26794e-84	MPM-3
HEG1	9.30936e-88	0.325282	0.559	0.221	2.332e-83	MPM-3
TOMM7	1.20603e-87	0.577888	0.986	0.811	3.02111e-83	MPM-3
MAP3K8	1.78257e-87	0.319055	0.338	0.101	4.46533e-83	MPM-3
SEMA3C	3.15149e-87	0.373762	0.516	0.201	7.89449e-83	MPM-3
RPL36AL	1.12386e-86	0.446896	0.975	0.766	2.81526e-82	MPM-3
BDH2	1.17893e-86	0.292784	0.3	0.086	2.95323e-82	MPM-3
C19orf48	2.11014e-86	0.328854	0.393	0.133	5.28589e-82	MPM-3
MET	2.93835e-86	0.294444	0.392	0.13	7.36056e-82	MPM-3
LINC00493	9.7734e-86	0.407283	0.734	0.37	2.44824e-81	MPM-3
EEF1D	1.2603e-85	0.394571	0.986	0.825	3.15706e-81	MPM-3
RPL19	6.02851e-85	0.378353	1	0.966	1.51014e-80	MPM-3
KLF10	1.05282e-84	0.341567	0.327	0.1	2.63733e-80	MPM-3
TP53I3	1.54916e-84	0.576654	0.439	0.172	3.88065e-80	MPM-3
PRDX2	2.41934e-84	0.514685	0.817	0.479	6.06044e-80	MPM-3
PIGP	9.63139e-84	0.291676	0.443	0.161	2.41266e-79	MPM-3
NDUFC1	1.42889e-83	0.44944	0.728	0.386	3.57937e-79	MPM-3
NFKBIA	3.14588e-83	0.470525	0.544	0.24	7.88042e-79	MPM-3
CHMP2A	3.43662e-83	0.402696	0.749	0.387	8.60875e-79	MPM-3
GSTM3	3.57836e-83	0.458973	0.605	0.271	8.9638e-79	MPM-3
RPL39	5.82349e-83	0.376049	1	0.965	1.45879e-78	MPM-3
UROD	1.57693e-82	0.336262	0.465	0.182	3.95021e-78	MPM-3
SAT2	5.40633e-82	0.37463	0.496	0.202	1.35429e-77	MPM-3
C10orf54	1.05429e-81	0.330665	0.434	0.159	2.641e-77	MPM-3
RPL30	2.75054e-81	0.469775	0.999	0.948	6.8901e-77	MPM-3
CHMP5	6.04643e-81	0.355504	0.613	0.278	1.51463e-76	MPM-3
RPS27	7.65595e-81	0.333237	1	0.976	1.91781e-76	MPM-3
NDUFB4	1.64104e-80	0.420507	0.9	0.564	4.11081e-76	MPM-3
PROCR	3.24253e-80	0.380533	0.474	0.184	8.12254e-76	MPM-3
IFITM2	4.20118e-80	0.524148	0.784	0.467	1.05239e-75	MPM-3
GAS1	5.98693e-80	0.31531	0.259	0.069	1.49973e-75	MPM-3
USMG5	8.93731e-80	0.45034	0.926	0.636	2.2388e-75	MPM-3
LOX	2.29152e-79	0.440317	0.257	0.07	5.74026e-75	MPM-3
C11orf1	2.62933e-79	0.262506	0.308	0.093	6.58647e-75	MPM-3
IGFBP5	1.4701e-78	0.404956	0.514	0.22	3.68261e-74	MPM-3
CWC15	1.65688e-78	0.318842	0.586	0.255	4.15048e-74	MPM-3
IRF1	1.45807e-77	0.42641	0.451	0.179	3.65247e-73	MPM-3
TNFAIP3	1.4614e-77	0.350798	0.325	0.102	3.66081e-73	MPM-3
OPTN	1.8798e-77	0.312596	0.44	0.168	4.70891e-73	MPM-3
EIF3H	2.10977e-76	0.393562	0.804	0.46	5.28497e-72	MPM-3
IFITM3	6.7924e-76	0.510333	0.973	0.797	1.7015e-71	MPM-3
BTF3	8.36198e-76	0.379208	0.979	0.803	2.09468e-71	MPM-3
NCOA7	2.74179e-75	0.398964	0.434	0.174	6.86817e-71	MPM-3
DPCD	3.54237e-75	0.252854	0.387	0.138	8.87364e-71	MPM-3
SOD2	1.07039e-74	0.410549	0.606	0.292	2.68133e-70	MPM-3
CD151	3.27848e-74	0.348183	0.709	0.339	8.21259e-70	MPM-3
ADH5	3.55848e-74	0.358246	0.496	0.214	8.914e-70	MPM-3
BIRC3	1.39143e-73	0.339373	0.312	0.099	3.48553e-69	MPM-3
CASP6	1.61324e-73	0.275364	0.264	0.077	4.04117e-69	MPM-3
NDUFA3	1.38086e-72	0.439411	0.672	0.362	3.45904e-68	MPM-3
GRHPR	6.30732e-72	0.294517	0.519	0.224	1.57998e-67	MPM-3
EHD2	1.78302e-71	0.254302	0.261	0.077	4.46647e-67	MPM-3
RPL35	8.06956e-71	0.393074	1	0.967	2.02143e-66	MPM-3
BHLHE40	1.35561e-70	0.263617	0.324	0.109	3.39579e-66	MPM-3
NSMCE1	3.55079e-70	0.260085	0.539	0.236	8.89473e-66	MPM-3
ETFB	4.55345e-70	0.380721	0.621	0.306	1.14064e-65	MPM-3
RWDD1	1.09659e-69	0.316441	0.635	0.306	2.74697e-65	MPM-3
TRAPPC2L	3.86149e-69	0.291558	0.7	0.35	9.67303e-65	MPM-3
DOCK11	6.10815e-69	0.263111	0.264	0.079	1.53009e-64	MPM-3
NACA	1.28795e-68	0.315437	0.991	0.904	3.22631e-64	MPM-3
UBC	2.36008e-68	0.378724	0.963	0.763	5.91201e-64	MPM-3
C19orf70	2.88384e-68	0.340282	0.646	0.318	7.22403e-64	MPM-3
PNRC1	3.95375e-68	0.305947	0.509	0.221	9.90413e-64	MPM-3
POLR2J	4.95277e-68	0.363442	0.751	0.42	1.24067e-63	MPM-3
KIF22	1.23176e-67	0.405877	0.505	0.232	3.08556e-63	MPM-3
CIRBP	2.57803e-67	0.452949	0.774	0.463	6.45795e-63	MPM-3
NDUFA7	5.81645e-67	0.297509	0.404	0.164	1.45702e-62	MPM-3
PHPT1	1.98429e-66	0.37455	0.88	0.54	4.97066e-62	MPM-3
PTRF	2.13786e-66	0.253768	0.667	0.31	5.35534e-62	MPM-3
C11orf73	2.337e-66	0.257262	0.485	0.206	5.85419e-62	MPM-3
RPL22	2.83088e-66	0.274278	0.995	0.905	7.09135e-62	MPM-3
WSB1	3.82275e-66	0.45697	0.869	0.57	9.57598e-62	MPM-3
AAMDC	7.01973e-66	0.320792	0.564	0.265	1.75844e-61	MPM-3
TMEM176A	9.65687e-66	0.271263	0.428	0.164	2.41905e-61	MPM-3
NIT2	1.54771e-65	0.273281	0.43	0.177	3.87702e-61	MPM-3
TXNL1	4.51357e-65	0.312056	0.516	0.236	1.13065e-60	MPM-3
SSR2	5.85864e-65	0.365117	0.838	0.521	1.46759e-60	MPM-3
EIF3E	6.20965e-65	0.39021	0.824	0.523	1.55552e-60	MPM-3
ATP5L	6.51871e-65	0.35583	0.961	0.764	1.63294e-60	MPM-3
TMEM205	1.0087e-64	0.275688	0.469	0.2	2.52678e-60	MPM-3
CD81	1.80506e-64	0.34024	0.676	0.347	4.52168e-60	MPM-3
RPL38	2.24655e-64	0.348589	0.999	0.937	5.6276e-60	MPM-3
KLK11	6.53118e-64	0.382292	0.489	0.221	1.63606e-59	MPM-3
EDF1	7.01474e-64	0.372842	0.925	0.679	1.75719e-59	MPM-3
GALE	2.14914e-63	0.261083	0.349	0.129	5.3836e-59	MPM-3
RPS21	2.41878e-63	0.352703	0.996	0.902	6.05905e-59	MPM-3
RPL31	2.75415e-63	0.3961	0.999	0.934	6.89916e-59	MPM-3
KRT8	1.97195e-62	0.383171	0.969	0.711	4.93973e-58	MPM-3
EIF4B	3.22744e-62	0.324938	0.641	0.331	8.08474e-58	MPM-3
AAMP	4.21062e-62	0.25407	0.446	0.19	1.05476e-57	MPM-3
TMBIM4	2.3661e-61	0.404519	0.623	0.339	5.92707e-57	MPM-3
MGLL	2.70791e-61	0.261705	0.292	0.1	6.7833e-57	MPM-3
C4orf3	3.19592e-61	0.338628	0.782	0.448	8.00577e-57	MPM-3
ZCRB1	4.32158e-61	0.276352	0.64	0.322	1.08256e-56	MPM-3
HDDC2	5.14289e-61	0.272046	0.556	0.264	1.28829e-56	MPM-3
C19orf53	5.92735e-61	0.35123	0.837	0.508	1.4848e-56	MPM-3
PSMC3	6.93e-61	0.272442	0.618	0.307	1.73596e-56	MPM-3
DYNLRB1	1.33806e-59	0.346048	0.758	0.434	3.35184e-55	MPM-3
MRPL54	2.75726e-59	0.252486	0.539	0.253	6.90694e-55	MPM-3
ENO1	5.86179e-59	0.391544	0.963	0.77	1.46838e-54	MPM-3
CNIH4	8.96773e-59	0.278392	0.623	0.31	2.24642e-54	MPM-3
HILPDA	1.19197e-58	0.484497	0.272	0.094	2.98589e-54	MPM-3
ANXA5	1.86483e-58	0.281014	0.706	0.371	4.67141e-54	MPM-3
CYR61	7.81774e-58	0.269178	0.515	0.236	1.95834e-53	MPM-3
RPS11	1.08425e-57	0.280412	0.995	0.89	2.71606e-53	MPM-3
WBP5	1.21955e-57	0.288422	0.784	0.435	3.05497e-53	MPM-3
RPS15A	2.60462e-57	0.356501	1	0.965	6.52458e-53	MPM-3
RPL9	1.20419e-56	0.265677	0.999	0.95	3.01649e-52	MPM-3
VEGFA	5.03159e-56	0.426493	0.328	0.129	1.26041e-51	MPM-3
BDKRB1	8.39918e-56	0.266462	0.286	0.101	2.10399e-51	MPM-3
PARK7	9.78287e-56	0.411561	0.867	0.632	2.45061e-51	MPM-3
CYSTM1	4.48392e-55	0.404112	0.712	0.434	1.12322e-50	MPM-3
UBA52	1.05478e-54	0.259219	0.99	0.859	2.64223e-50	MPM-3
COX7C	1.97227e-54	0.317208	0.985	0.849	4.94053e-50	MPM-3
EIF3M	2.52282e-54	0.323663	0.648	0.357	6.31966e-50	MPM-3
SEPP1	2.71864e-54	0.256367	0.374	0.152	6.81018e-50	MPM-3
VIM	1.09805e-53	0.257073	0.909	0.631	2.75062e-49	MPM-3
NDUFA13	1.27392e-53	0.424797	0.81	0.573	3.19117e-49	MPM-3
RPLP0	1.74576e-53	0.273	0.991	0.922	4.37312e-49	MPM-3
PSMB5	3.60796e-53	0.283812	0.695	0.379	9.03795e-49	MPM-3
KRT19	4.36494e-53	0.270417	0.971	0.674	1.09342e-48	MPM-3
KLF6	2.3011e-52	0.436114	0.707	0.452	5.76426e-48	MPM-3
SCP2	4.29645e-52	0.259578	0.556	0.279	1.07626e-47	MPM-3
ATP5C1	6.41762e-52	0.286481	0.741	0.43	1.60761e-47	MPM-3
SRI	3.16616e-51	0.286254	0.711	0.397	7.93124e-47	MPM-3
AEBP1	4.18872e-51	0.673539	0.266	0.102	1.04927e-46	MPM-3
NDUFS5	4.61832e-51	0.321452	0.941	0.711	1.15689e-46	MPM-3
RPL29	3.96134e-50	0.369478	0.999	0.923	9.92316e-46	MPM-3
SULT1A1	4.00112e-50	0.26011	0.38	0.166	1.00228e-45	MPM-3
LEPROT	6.11613e-50	0.307114	0.531	0.276	1.53209e-45	MPM-3
CCNG1	7.12825e-50	0.27322	0.408	0.186	1.78563e-45	MPM-3
SCARA3	1.70183e-49	0.262279	0.256	0.093	4.26309e-45	MPM-3
RPLP2	1.94474e-49	0.508452	1	0.962	4.87157e-45	MPM-3
NDUFB5	4.65734e-49	0.26023	0.616	0.33	1.16666e-44	MPM-3
ALDOA	5.78754e-49	0.343439	0.955	0.746	1.44978e-44	MPM-3
TAX1BP3	1.07422e-48	0.263233	0.466	0.226	2.69091e-44	MPM-3
ACTG1	3.8426e-48	0.43302	0.991	0.928	9.62572e-44	MPM-3
NUDT5	4.38463e-48	0.270628	0.495	0.249	1.09835e-43	MPM-3
SF3B5	7.29902e-48	0.255632	0.713	0.409	1.8284e-43	MPM-3
TMEM141	1.13206e-47	0.274549	0.638	0.349	2.8358e-43	MPM-3
TAF1D	4.62707e-47	0.263282	0.607	0.328	1.15908e-42	MPM-3
PET100	2.68689e-45	0.278768	0.655	0.377	6.73067e-41	MPM-3
TMEM98	1.04458e-44	0.339871	0.567	0.317	2.61667e-40	MPM-3
PRDX5	3.76166e-44	0.340287	0.923	0.682	9.42295e-40	MPM-3
RPL23	2.45244e-43	0.263818	0.996	0.907	6.14335e-39	MPM-3
DMKN	3.60695e-43	0.251582	0.6	0.333	9.03541e-39	MPM-3
TGFBI	5.38368e-42	0.394863	0.49	0.266	1.34861e-37	MPM-3
MT1G	7.0683e-42	0.689564	0.413	0.213	1.77061e-37	MPM-3
TMEM59	1.99431e-41	0.266228	0.784	0.491	4.99575e-37	MPM-3
GJA1	2.21484e-41	0.266766	0.354	0.164	5.54818e-37	MPM-3
MYL6	3.50736e-41	0.285033	0.994	0.908	8.78594e-37	MPM-3
OLA1	3.73984e-41	0.279322	0.515	0.278	9.36829e-37	MPM-3
RPL24	2.95542e-40	0.254367	0.993	0.925	7.40333e-36	MPM-3
RARRES2	4.8253e-39	0.252898	0.747	0.449	1.20874e-34	MPM-3
OST4	4.88493e-39	0.2793	0.931	0.692	1.22367e-34	MPM-3
TNFAIP2	1.53411e-38	0.294781	0.355	0.169	3.84294e-34	MPM-3
NPM1	1.98201e-36	0.28321	0.953	0.817	4.96493e-32	MPM-3
AKAP12	1.45467e-34	0.322691	0.293	0.135	3.64394e-30	MPM-3
RPL14	6.04241e-27	0.274059	0.991	0.913	1.51362e-22	MPM-3
COL5A1	3.98569e-24	0.422692	0.294	0.159	9.98416e-20	MPM-3
RPS3	4.38007e-22	0.276158	0.998	0.971	1.09721e-17	MPM-3
TMSB10	5.81739e-16	0.299672	1	0.98	1.45726e-11	MPM-3
MT-ATP6	0	1.50217	0.999	0.984	0	DEAD2
MT-CO2	0	1.48073	1	0.992	0	DEAD2
MT-CO3	0	1.47184	1	0.995	0	DEAD2
MT-ND4	0	1.46824	1	0.988	0	DEAD2
MT-CO1	1.27338e-307	1.50675	0.999	0.989	3.18981e-303	DEAD2
MT-CYB	1.21093e-304	1.46337	0.997	0.987	3.03337e-300	DEAD2
MT-ND1	9.37953e-300	1.48929	0.995	0.98	2.34957e-295	DEAD2
MT-ND2	1.17361e-299	1.52961	0.999	0.982	2.93989e-295	DEAD2
MT-ND3	1.48208e-282	1.47942	0.999	0.98	3.7126e-278	DEAD2
MT-ND5	8.7039e-275	1.43436	0.989	0.879	2.18033e-270	DEAD2
MT-ND6	2.87499e-160	1.26478	0.846	0.556	7.20186e-156	DEAD2
MT-ND4L	3.53288e-157	1.50278	0.844	0.598	8.84985e-153	DEAD2
MTRNR2L8	1.68131e-69	0.734919	0.334	0.126	4.21168e-65	DEAD2
MT-ATP8	5.913e-50	1.06526	0.388	0.201	1.48121e-45	DEAD2
MTRNR2L12	9.36843e-50	0.960353	0.346	0.163	2.34679e-45	DEAD2
LENG8	1.48508e-33	0.735036	0.31	0.168	3.72012e-29	DEAD2
MEG3	7.54837e-28	1.05935	0.493	0.401	1.89087e-23	DEAD2
WSB1	1.9161e-26	0.842049	0.608	0.588	4.79982e-22	DEAD2
GLS	2.78823e-19	0.686674	0.382	0.289	6.98452e-15	DEAD2
MALAT1	1.39592e-16	0.775102	0.996	0.996	3.49679e-12	DEAD2
SORBS2	1.97541e-15	0.870876	0.342	0.262	4.94839e-11	DEAD2
DST	6.76869e-15	0.764243	0.361	0.288	1.69556e-10	DEAD2
GOLGA8B	5.25265e-14	0.50716	0.263	0.173	1.31579e-09	DEAD2
DLG1	1.12933e-13	0.5459	0.311	0.229	2.82897e-09	DEAD2
NEAT1	1.55458e-12	0.834407	0.735	0.761	3.89423e-08	DEAD2
GABPB1-AS1	1.30499e-09	0.454383	0.492	0.456	3.269e-05	DEAD2
VMP1	1.02837e-07	0.690367	0.459	0.466	0.00257607	DEAD2
KCNQ1OT1	8.03392e-07	0.460049	0.515	0.529	0.020125	DEAD2
RSRP1	3.70094e-05	0.344624	0.376	0.359	0.927084	DEAD2
AGRN	0.000139544	0.396322	0.261	0.229	1	DEAD2
MGEA5	0.000345928	0.387874	0.282	0.262	1	DEAD2
POLR2J3	0.000399628	0.383596	0.349	0.345	1	DEAD2
TTC14	0.000767343	0.372204	0.254	0.231	1	DEAD2
PNISR	0.00149991	0.367352	0.463	0.524	1	DEAD2
FUS	0.00545657	0.288725	0.553	0.64	1	DEAD2
NKTR	0.00751183	0.365559	0.302	0.299	1	DEAD2
SRRM2	0.00828192	0.346105	0.376	0.396	1	DEAD2
CLSPN	2.34247e-276	0.91652	0.672	0.138	5.86789e-272	REPLICATING-1
KIAA0101	5.08254e-267	1.17006	0.866	0.257	1.27318e-262	REPLICATING-1
TK1	7.23447e-265	0.919112	0.588	0.112	1.81223e-260	REPLICATING-1
RRM2	5.84477e-220	0.725323	0.425	0.066	1.46411e-215	REPLICATING-1
H2AFZ	8.99486e-207	1.04947	0.97	0.652	2.25321e-202	REPLICATING-1
GINS2	1.18924e-183	0.623176	0.431	0.08	2.97904e-179	REPLICATING-1
ZWINT	1.04772e-182	0.629668	0.501	0.107	2.62453e-178	REPLICATING-1
RNASEH2A	1.73481e-166	0.60174	0.448	0.096	4.3457e-162	REPLICATING-1
FEN1	2.05459e-166	0.639824	0.439	0.092	5.14675e-162	REPLICATING-1
PCNA	5.21815e-165	0.833636	0.6	0.179	1.30715e-160	REPLICATING-1
DHFR	1.63156e-163	0.618433	0.493	0.116	4.08705e-159	REPLICATING-1
TYMS	4.27688e-162	0.608692	0.395	0.077	1.07136e-157	REPLICATING-1
TUBA1B	1.18465e-154	0.905175	0.984	0.766	2.96754e-150	REPLICATING-1
UBE2T	2.46781e-154	0.594695	0.463	0.106	6.18187e-150	REPLICATING-1
MCM7	3.6685e-152	0.680469	0.554	0.155	9.18958e-148	REPLICATING-1
DUT	7.36976e-147	0.888517	0.67	0.254	1.84613e-142	REPLICATING-1
STMN1	1.11353e-142	0.843577	0.97	0.574	2.78939e-138	REPLICATING-1
HELLS	1.90336e-139	0.60748	0.574	0.165	4.76793e-135	REPLICATING-1
HMGB2	9.35085e-139	0.934712	0.795	0.352	2.34239e-134	REPLICATING-1
MAD2L1	1.21693e-136	0.480441	0.409	0.092	3.04841e-132	REPLICATING-1
CDC6	7.31005e-132	0.391799	0.252	0.038	1.83117e-127	REPLICATING-1
CENPW	1.49563e-129	0.561622	0.485	0.132	3.74655e-125	REPLICATING-1
NUSAP1	9.31033e-129	0.602272	0.527	0.149	2.33224e-124	REPLICATING-1
HIST1H4C	3.63069e-128	1.07219	0.885	0.533	9.09488e-124	REPLICATING-1
CENPK	8.13957e-122	0.457509	0.372	0.083	2.03896e-117	REPLICATING-1
TUBB	6.91554e-121	0.784987	0.947	0.685	1.73234e-116	REPLICATING-1
CENPU	9.18684e-121	0.361197	0.267	0.046	2.3013e-116	REPLICATING-1
CDCA5	2.70763e-118	0.360601	0.258	0.044	6.78262e-114	REPLICATING-1
MCM6	6.27285e-115	0.424683	0.323	0.069	1.57135e-110	REPLICATING-1
PTMA	4.95494e-108	0.538328	0.998	0.959	1.24121e-103	REPLICATING-1
GMNN	7.47962e-105	0.54479	0.44	0.132	1.87365e-100	REPLICATING-1
CKS1B	2.20011e-104	0.651352	0.787	0.383	5.51129e-100	REPLICATING-1
STRA13	1.01057e-102	0.719667	0.616	0.266	2.53147e-98	REPLICATING-1
RPA3	2.4989e-101	0.663008	0.784	0.411	6.25975e-97	REPLICATING-1
DEK	1.10872e-100	0.680532	0.72	0.353	2.77735e-96	REPLICATING-1
RRM1	6.87041e-100	0.437055	0.364	0.097	1.72104e-95	REPLICATING-1
MCM3	8.52575e-99	0.560821	0.491	0.162	2.1357e-94	REPLICATING-1
RAD51AP1	3.29578e-98	0.373458	0.314	0.072	8.25592e-94	REPLICATING-1
RAN	1.79223e-96	0.582446	0.96	0.73	4.48953e-92	REPLICATING-1
SMC2	3.48999e-96	0.530301	0.512	0.18	8.74243e-92	REPLICATING-1
ATAD2	1.51294e-95	0.439715	0.379	0.104	3.78991e-91	REPLICATING-1
DNAJC9	7.99647e-94	0.499748	0.421	0.129	2.00312e-89	REPLICATING-1
AURKB	8.71176e-91	0.35296	0.286	0.065	2.1823e-86	REPLICATING-1
ORC6	1.53614e-89	0.447757	0.376	0.106	3.84802e-85	REPLICATING-1
FANCI	1.86389e-89	0.347347	0.316	0.078	4.66905e-85	REPLICATING-1
HSP90AA1	2.8283e-87	0.56886	0.991	0.904	7.08488e-83	REPLICATING-1
BRCA1	3.43106e-87	0.363265	0.314	0.079	8.59479e-83	REPLICATING-1
SNRNP25	1.14071e-86	0.508343	0.495	0.181	2.85747e-82	REPLICATING-1
MCM4	3.17067e-86	0.391962	0.314	0.081	7.94252e-82	REPLICATING-1
DNMT1	6.27242e-86	0.490429	0.445	0.15	1.57124e-81	REPLICATING-1
CDK1	2.38503e-85	0.460552	0.39	0.116	5.97451e-81	REPLICATING-1
SNRPD1	6.4788e-85	0.571014	0.89	0.579	1.62294e-80	REPLICATING-1
DTYMK	1.20179e-84	0.46111	0.47	0.162	3.01048e-80	REPLICATING-1
HMGB1	4.05578e-82	0.710869	0.974	0.794	1.01597e-77	REPLICATING-1
NASP	6.73578e-82	0.594066	0.706	0.35	1.68731e-77	REPLICATING-1
PBK	4.11381e-81	0.33984	0.271	0.064	1.03051e-76	REPLICATING-1
USP1	3.9097e-80	0.460549	0.482	0.176	9.7938e-76	REPLICATING-1
ATAD5	1.12556e-79	0.293319	0.26	0.06	2.81953e-75	REPLICATING-1
PPIA	8.12094e-77	0.470164	0.961	0.803	2.0343e-72	REPLICATING-1
SIVA1	7.3717e-76	0.580121	0.694	0.344	1.84661e-71	REPLICATING-1
HMGN2	4.92421e-75	0.611776	0.872	0.58	1.23351e-70	REPLICATING-1
BIRC5	2.42307e-74	0.401219	0.425	0.143	6.06979e-70	REPLICATING-1
PRC1	1.50247e-73	0.286896	0.409	0.131	3.7637e-69	REPLICATING-1
TMEM97	1.49488e-72	0.377446	0.337	0.101	3.74469e-68	REPLICATING-1
PAICS	4.03733e-72	0.517895	0.589	0.268	1.01135e-67	REPLICATING-1
MKI67	1.73835e-71	0.333998	0.407	0.134	4.35457e-67	REPLICATING-1
CENPN	7.89473e-71	0.325425	0.274	0.073	1.97763e-66	REPLICATING-1
ITGB3BP	1.90217e-70	0.423048	0.4	0.14	4.76494e-66	REPLICATING-1
CHCHD2	3.7774e-70	0.48142	0.946	0.742	9.4624e-66	REPLICATING-1
HSPB11	4.6177e-70	0.537021	0.647	0.329	1.15673e-65	REPLICATING-1
RFC2	9.78906e-70	0.370656	0.292	0.084	2.45216e-65	REPLICATING-1
MNS1	3.71712e-69	0.427948	0.258	0.067	9.31139e-65	REPLICATING-1
SNRPG	6.00026e-69	0.489097	0.911	0.671	1.50307e-64	REPLICATING-1
PA2G4	9.27003e-69	0.540844	0.757	0.438	2.32214e-64	REPLICATING-1
BARD1	1.72022e-68	0.301672	0.292	0.082	4.30915e-64	REPLICATING-1
RAD51C	5.98193e-67	0.424603	0.4	0.145	1.49847e-62	REPLICATING-1
FABP5	7.21112e-67	0.42389	0.787	0.432	1.80639e-62	REPLICATING-1
LSM4	1.72495e-66	0.500871	0.502	0.216	4.32101e-62	REPLICATING-1
LDHB	3.46095e-66	0.550517	0.855	0.606	8.66969e-62	REPLICATING-1
TOP2A	1.25289e-64	0.338913	0.551	0.222	3.13849e-60	REPLICATING-1
PARP1	1.51486e-64	0.479246	0.613	0.298	3.79473e-60	REPLICATING-1
ATP5G1	2.64537e-64	0.552794	0.801	0.555	6.62666e-60	REPLICATING-1
TEX30	4.94222e-64	0.364788	0.3	0.092	1.23803e-59	REPLICATING-1
DCTPP1	6.94395e-64	0.48212	0.499	0.22	1.73946e-59	REPLICATING-1
UBE2C	3.5617e-63	0.299396	0.443	0.161	8.92206e-59	REPLICATING-1
HSPE1	4.33973e-62	0.464555	0.908	0.691	1.0871e-57	REPLICATING-1
RANBP1	1.69514e-61	0.475333	0.467	0.202	4.24633e-57	REPLICATING-1
SNRPE	3.07874e-61	0.453318	0.914	0.658	7.71224e-57	REPLICATING-1
NUCKS1	4.40593e-61	0.407896	0.921	0.701	1.10369e-56	REPLICATING-1
BRI3BP	2.21769e-60	0.252596	0.272	0.079	5.55532e-56	REPLICATING-1
TUBB4B	2.5345e-60	0.503748	0.745	0.426	6.34893e-56	REPLICATING-1
GCHFR	4.53697e-60	0.488632	0.395	0.152	1.13651e-55	REPLICATING-1
CKLF	1.05725e-59	0.507727	0.645	0.338	2.64842e-55	REPLICATING-1
SGOL1	3.99156e-59	0.255258	0.258	0.073	9.99886e-55	REPLICATING-1
FDPS	6.20009e-59	0.479884	0.641	0.344	1.55312e-54	REPLICATING-1
RFC4	2.9997e-58	0.33283	0.257	0.075	7.51426e-54	REPLICATING-1
ANLN	1.40563e-57	0.28704	0.302	0.095	3.52109e-53	REPLICATING-1
NME1	1.4751e-57	0.483589	0.754	0.473	3.69513e-53	REPLICATING-1
HINT1	6.37381e-57	0.377784	0.975	0.835	1.59664e-52	REPLICATING-1
FAM111A	9.88162e-57	0.349037	0.356	0.129	2.47535e-52	REPLICATING-1
LSM2	1.02764e-56	0.42723	0.523	0.249	2.57423e-52	REPLICATING-1
LSM3	3.89708e-56	0.447405	0.799	0.508	9.76219e-52	REPLICATING-1
TMEM106C	4.65386e-56	0.468101	0.376	0.149	1.16579e-51	REPLICATING-1
GAPDH	7.73795e-55	0.390729	0.995	0.93	1.93836e-50	REPLICATING-1
ACAT2	1.81199e-54	0.388984	0.384	0.152	4.53903e-50	REPLICATING-1
VRK1	8.1437e-54	0.312634	0.286	0.093	2.04e-49	REPLICATING-1
EIF4EBP1	1.32693e-53	0.4304	0.523	0.243	3.32396e-49	REPLICATING-1
HSPD1	1.39027e-53	0.461708	0.796	0.537	3.48264e-49	REPLICATING-1
CACYBP	5.06346e-53	0.446111	0.547	0.274	1.2684e-48	REPLICATING-1
CKS2	1.086e-52	0.369497	0.603	0.3	2.72042e-48	REPLICATING-1
NUDT1	1.77319e-52	0.368017	0.454	0.201	4.44183e-48	REPLICATING-1
SNRPB	2.06078e-52	0.502405	0.785	0.502	5.16226e-48	REPLICATING-1
TPI1	4.46618e-51	0.444284	0.955	0.802	1.11878e-46	REPLICATING-1
C9orf142	6.96467e-51	0.282428	0.322	0.117	1.74465e-46	REPLICATING-1
SNRPF	2.13601e-50	0.419282	0.841	0.581	5.35071e-46	REPLICATING-1
CBX1	2.51742e-50	0.40028	0.585	0.297	6.30614e-46	REPLICATING-1
COX8A	2.82094e-50	0.393153	0.928	0.718	7.06646e-46	REPLICATING-1
SUMO2	2.91371e-50	0.379255	0.942	0.746	7.29884e-46	REPLICATING-1
SMC1A	7.3957e-50	0.342236	0.429	0.185	1.85262e-45	REPLICATING-1
CBX5	8.40828e-50	0.359888	0.607	0.313	2.10628e-45	REPLICATING-1
SERBP1	3.19905e-49	0.398048	0.82	0.538	8.01362e-45	REPLICATING-1
PDCD5	7.14504e-49	0.438023	0.792	0.514	1.78983e-44	REPLICATING-1
PSIP1	7.54366e-49	0.346158	0.456	0.208	1.88969e-44	REPLICATING-1
CCDC34	1.17338e-48	0.302573	0.314	0.115	2.93933e-44	REPLICATING-1
POLE4	1.74601e-48	0.425338	0.555	0.289	4.37376e-44	REPLICATING-1
CDK4	3.38572e-48	0.414135	0.552	0.287	8.48123e-44	REPLICATING-1
TXN	3.76238e-48	0.417754	0.893	0.702	9.42476e-44	REPLICATING-1
PGAM1	1.87218e-47	0.423984	0.754	0.469	4.68981e-43	REPLICATING-1
PTTG1	4.42041e-47	0.331543	0.572	0.278	1.10731e-42	REPLICATING-1
POLD2	5.62525e-47	0.401077	0.479	0.234	1.40913e-42	REPLICATING-1
SLBP	5.9401e-47	0.260823	0.294	0.106	1.48799e-42	REPLICATING-1
SMC4	1.09214e-46	0.307287	0.411	0.177	2.73581e-42	REPLICATING-1
FADS1	1.11669e-46	0.336828	0.481	0.22	2.79731e-42	REPLICATING-1
FBL	1.2032e-46	0.366122	0.49	0.243	3.01401e-42	REPLICATING-1
GLO1	1.53225e-46	0.364038	0.515	0.255	3.83829e-42	REPLICATING-1
ANAPC11	1.01516e-45	0.374081	0.832	0.6	2.54297e-41	REPLICATING-1
NDUFB11	2.09137e-45	0.401885	0.801	0.562	5.23889e-41	REPLICATING-1
POP7	5.60554e-45	0.286806	0.375	0.158	1.40419e-40	REPLICATING-1
PRKDC	1.03179e-44	0.365173	0.501	0.247	2.58464e-40	REPLICATING-1
WDR34	1.38089e-44	0.36029	0.383	0.167	3.45912e-40	REPLICATING-1
NCL	2.90918e-44	0.435888	0.852	0.61	7.2875e-40	REPLICATING-1
RPL39L	3.43097e-44	0.346584	0.351	0.143	8.59457e-40	REPLICATING-1
UQCC2	3.43432e-44	0.413413	0.681	0.401	8.60296e-40	REPLICATING-1
ANP32E	3.56055e-44	0.342046	0.428	0.194	8.91919e-40	REPLICATING-1
SOD1	2.31211e-43	0.36238	0.91	0.714	5.79182e-39	REPLICATING-1
RPS15	2.40447e-43	0.30722	0.997	0.927	6.02321e-39	REPLICATING-1
HAUS1	3.14671e-43	0.284938	0.292	0.111	7.88251e-39	REPLICATING-1
POLE3	9.03216e-43	0.322382	0.414	0.189	2.26256e-38	REPLICATING-1
HACD3	1.40572e-42	0.441758	0.608	0.347	3.52134e-38	REPLICATING-1
HSP90AB1	2.29215e-42	0.349341	0.961	0.848	5.74183e-38	REPLICATING-1
H2AFV	6.31739e-42	0.424648	0.527	0.288	1.58251e-37	REPLICATING-1
RPA2	6.88298e-42	0.372554	0.428	0.201	1.72419e-37	REPLICATING-1
EBP	1.19995e-41	0.326848	0.425	0.2	3.00587e-37	REPLICATING-1
CCT5	1.20062e-41	0.370727	0.593	0.335	3.00756e-37	REPLICATING-1
SSRP1	2.29574e-41	0.32333	0.481	0.24	5.75084e-37	REPLICATING-1
TCTEX1D2	4.17286e-41	0.36822	0.373	0.166	1.0453e-36	REPLICATING-1
MRPL12	6.31199e-41	0.327402	0.409	0.188	1.58115e-36	REPLICATING-1
SLC25A5	7.46633e-41	0.418821	0.751	0.502	1.87032e-36	REPLICATING-1
SFN	1.14917e-40	0.299606	0.286	0.11	2.87868e-36	REPLICATING-1
PSMB3	1.22196e-40	0.370059	0.834	0.627	3.061e-36	REPLICATING-1
XRCC5	2.46675e-40	0.381867	0.692	0.431	6.17921e-36	REPLICATING-1
CALM1	2.62546e-40	0.38852	0.742	0.49	6.57677e-36	REPLICATING-1
NUDC	6.80504e-40	0.386998	0.689	0.428	1.70466e-35	REPLICATING-1
COMMD4	6.97626e-40	0.345689	0.439	0.217	1.74755e-35	REPLICATING-1
H3F3A	7.62941e-40	0.362537	0.978	0.847	1.91117e-35	REPLICATING-1
UQCRQ	1.25069e-39	0.295727	0.949	0.791	3.13297e-35	REPLICATING-1
PSMA7	1.36585e-39	0.370516	0.908	0.7	3.42145e-35	REPLICATING-1
LSM5	2.80671e-39	0.322431	0.774	0.52	7.03081e-35	REPLICATING-1
RPS17	3.4051e-39	0.275546	0.998	0.964	8.52977e-35	REPLICATING-1
MFAP1	3.42063e-39	0.280545	0.364	0.161	8.56869e-35	REPLICATING-1
POLR3K	6.60214e-39	0.324069	0.317	0.134	1.65384e-34	REPLICATING-1
RPL8	8.39454e-39	0.275616	0.989	0.936	2.10283e-34	REPLICATING-1
SNRPA1	9.35953e-39	0.3035	0.491	0.251	2.34456e-34	REPLICATING-1
SKA2	1.21231e-38	0.307058	0.439	0.217	3.03684e-34	REPLICATING-1
DNPH1	1.26157e-38	0.340014	0.44	0.216	3.16024e-34	REPLICATING-1
NDUFB2	1.33715e-38	0.305755	0.928	0.755	3.34957e-34	REPLICATING-1
CMSS1	2.07878e-38	0.32339	0.381	0.176	5.20735e-34	REPLICATING-1
RBBP4	2.31729e-38	0.348226	0.54	0.294	5.80481e-34	REPLICATING-1
RPL27	2.4008e-38	0.256558	0.992	0.937	6.014e-34	REPLICATING-1
COX7A2	2.59221e-38	0.299259	0.956	0.831	6.49348e-34	REPLICATING-1
RPSA	2.76748e-38	0.278543	0.992	0.909	6.93254e-34	REPLICATING-1
HNRNPAB	5.79161e-38	0.320945	0.442	0.222	1.4508e-33	REPLICATING-1
CFL1	8.18214e-38	0.35616	0.963	0.836	2.04963e-33	REPLICATING-1
RHEB	1.64175e-37	0.377042	0.552	0.322	4.11258e-33	REPLICATING-1
SUMO3	1.77107e-37	0.339765	0.516	0.286	4.43653e-33	REPLICATING-1
MRPL57	1.94389e-37	0.358479	0.621	0.364	4.86945e-33	REPLICATING-1
VPS29	3.28426e-37	0.380685	0.661	0.414	8.22706e-33	REPLICATING-1
PKM	4.37774e-37	0.362959	0.928	0.743	1.09662e-32	REPLICATING-1
BOLA3	8.25988e-37	0.321481	0.409	0.203	2.0691e-32	REPLICATING-1
MRPS6	1.08554e-36	0.330631	0.544	0.301	2.71927e-32	REPLICATING-1
DBI	1.4753e-36	0.362167	0.816	0.606	3.69563e-32	REPLICATING-1
MZT2B	1.89126e-36	0.480422	0.555	0.341	4.73761e-32	REPLICATING-1
ATP5G3	3.29643e-36	0.377563	0.86	0.659	8.25756e-32	REPLICATING-1
DDT	4.80367e-36	0.330914	0.51	0.271	1.20332e-31	REPLICATING-1
GGCT	7.22879e-36	0.347618	0.446	0.235	1.81081e-31	REPLICATING-1
GSTP1	7.83439e-36	0.341928	0.963	0.842	1.96252e-31	REPLICATING-1
ANP32B	8.37782e-36	0.36207	0.593	0.362	2.09864e-31	REPLICATING-1
PLP2	1.06873e-35	0.366665	0.663	0.416	2.67716e-31	REPLICATING-1
HNRNPD	1.48939e-35	0.312383	0.498	0.272	3.73093e-31	REPLICATING-1
DCXR	1.55199e-35	0.312088	0.356	0.164	3.88773e-31	REPLICATING-1
NAP1L1	2.77417e-35	0.324113	0.857	0.664	6.94929e-31	REPLICATING-1
NDUFAB1	3.71462e-35	0.298645	0.621	0.36	9.30512e-31	REPLICATING-1
NDUFS8	8.77998e-35	0.361199	0.759	0.507	2.19938e-30	REPLICATING-1
KRT18	1.97762e-34	0.372421	0.879	0.732	4.95393e-30	REPLICATING-1
KIF22	2.15676e-34	0.305541	0.456	0.238	5.40269e-30	REPLICATING-1
EEF1B2	2.1663e-34	0.292462	0.935	0.8	5.42658e-30	REPLICATING-1
SCCPDH	5.82014e-34	0.306948	0.398	0.199	1.45794e-29	REPLICATING-1
SRSF3	9.80833e-34	0.328489	0.767	0.536	2.45699e-29	REPLICATING-1
SVIP	1.18883e-33	0.309692	0.418	0.215	2.97802e-29	REPLICATING-1
VKORC1	1.21532e-33	0.33742	0.482	0.268	3.04438e-29	REPLICATING-1
HNRNPA2B1	1.42769e-33	0.327878	0.918	0.752	3.57636e-29	REPLICATING-1
NDUFS6	1.46424e-33	0.322184	0.75	0.501	3.66793e-29	REPLICATING-1
DDX39A	2.17486e-33	0.293422	0.325	0.147	5.44802e-29	REPLICATING-1
C21orf58	2.60997e-33	0.251821	0.255	0.099	6.53797e-29	REPLICATING-1
ECI1	2.87761e-33	0.272541	0.286	0.122	7.2084e-29	REPLICATING-1
RTF1	2.97181e-33	0.268384	0.565	0.317	7.44439e-29	REPLICATING-1
UBE2S	3.15656e-33	0.261171	0.278	0.114	7.90717e-29	REPLICATING-1
AP2S1	3.20468e-33	0.355078	0.703	0.487	8.02773e-29	REPLICATING-1
EMC6	5.09906e-33	0.255539	0.351	0.164	1.27731e-28	REPLICATING-1
PSMG1	7.61083e-33	0.291299	0.327	0.149	1.90651e-28	REPLICATING-1
CARHSP1	8.68338e-33	0.362186	0.613	0.378	2.17519e-28	REPLICATING-1
RFC1	1.40743e-32	0.298416	0.468	0.254	3.52561e-28	REPLICATING-1
CBX3	1.58043e-32	0.310125	0.754	0.499	3.95899e-28	REPLICATING-1
APOA1BP	1.69029e-32	0.310014	0.613	0.358	4.23418e-28	REPLICATING-1
MRPL11	1.90032e-32	0.290827	0.434	0.228	4.7603e-28	REPLICATING-1
MDK	1.93961e-32	0.351936	0.809	0.557	4.85873e-28	REPLICATING-1
COX5B	2.13455e-32	0.300905	0.899	0.716	5.34704e-28	REPLICATING-1
KPNB1	2.3424e-32	0.330904	0.655	0.427	5.86772e-28	REPLICATING-1
COX5A	2.60598e-32	0.33235	0.526	0.302	6.52799e-28	REPLICATING-1
SRSF7	3.86245e-32	0.342965	0.691	0.452	9.67545e-28	REPLICATING-1
MPC2	4.53326e-32	0.307677	0.411	0.214	1.13558e-27	REPLICATING-1
MZT2A	4.53348e-32	0.300841	0.443	0.234	1.13564e-27	REPLICATING-1
TAGLN2	5.10919e-32	0.300981	0.849	0.64	1.27985e-27	REPLICATING-1
ENO1	5.31356e-32	0.358202	0.956	0.773	1.33105e-27	REPLICATING-1
MDH1	5.48667e-32	0.332134	0.624	0.392	1.37441e-27	REPLICATING-1
MRPS11	5.59914e-32	0.292872	0.398	0.203	1.40259e-27	REPLICATING-1
MALSU1	7.3767e-32	0.262223	0.33	0.153	1.84786e-27	REPLICATING-1
VDAC1	7.5642e-32	0.300957	0.591	0.36	1.89483e-27	REPLICATING-1
MRPL41	7.90457e-32	0.289424	0.365	0.179	1.98009e-27	REPLICATING-1
NMRAL1	1.3235e-31	0.264195	0.344	0.163	3.31536e-27	REPLICATING-1
MRPL51	1.45629e-31	0.312488	0.787	0.567	3.64802e-27	REPLICATING-1
UCHL1	1.62535e-31	0.403121	0.621	0.405	4.0715e-27	REPLICATING-1
PRDX1	2.5202e-31	0.345811	0.89	0.732	6.3131e-27	REPLICATING-1
NME4	3.2567e-31	0.277975	0.421	0.223	8.15803e-27	REPLICATING-1
ATPIF1	4.18601e-31	0.300263	0.841	0.627	1.0486e-26	REPLICATING-1
SNRPD3	4.34871e-31	0.314685	0.546	0.327	1.08935e-26	REPLICATING-1
HNRNPF	5.37942e-31	0.321876	0.574	0.352	1.34755e-26	REPLICATING-1
TUBA1C	1.15283e-30	0.400921	0.605	0.399	2.88783e-26	REPLICATING-1
PSMA4	1.87608e-30	0.321798	0.815	0.586	4.69958e-26	REPLICATING-1
PSMD7	3.32245e-30	0.320352	0.628	0.404	8.32273e-26	REPLICATING-1
PSMB2	4.50994e-30	0.313019	0.686	0.463	1.12974e-25	REPLICATING-1
ERH	4.627e-30	0.39843	0.787	0.571	1.15906e-25	REPLICATING-1
MRPL18	6.53022e-30	0.337658	0.504	0.302	1.63582e-25	REPLICATING-1
HNRNPM	6.57968e-30	0.283081	0.583	0.356	1.64821e-25	REPLICATING-1
CTNNAL1	1.86425e-29	0.259942	0.336	0.163	4.66995e-25	REPLICATING-1
ATP5J	2.37251e-29	0.294169	0.896	0.712	5.94313e-25	REPLICATING-1
PTGES3	2.44889e-29	0.328329	0.683	0.477	6.13447e-25	REPLICATING-1
ZDHHC12	2.51735e-29	0.281376	0.378	0.194	6.30595e-25	REPLICATING-1
UQCRH	6.75842e-29	0.307585	0.911	0.773	1.69299e-24	REPLICATING-1
DDX46	1.17031e-28	0.288764	0.642	0.416	2.93163e-24	REPLICATING-1
ADI1	1.45155e-28	0.290261	0.502	0.294	3.63614e-24	REPLICATING-1
EXOSC8	1.45911e-28	0.254561	0.35	0.172	3.65507e-24	REPLICATING-1
PRDX2	1.7189e-28	0.328651	0.726	0.489	4.30583e-24	REPLICATING-1
EIF5	3.78164e-28	0.283977	0.611	0.393	9.473e-24	REPLICATING-1
CCT6A	3.82748e-28	0.276078	0.58	0.358	9.58783e-24	REPLICATING-1
TBCB	4.22232e-28	0.270726	0.509	0.287	1.05769e-23	REPLICATING-1
EMP2	6.31619e-28	0.259958	0.411	0.217	1.58221e-23	REPLICATING-1
LSM7	6.60735e-28	0.277874	0.552	0.334	1.65514e-23	REPLICATING-1
ARL6IP4	1.21063e-27	0.275934	0.523	0.308	3.03262e-23	REPLICATING-1
POLR2I	1.21452e-27	0.301882	0.719	0.482	3.04238e-23	REPLICATING-1
SMC3	2.97677e-27	0.315089	0.481	0.277	7.45681e-23	REPLICATING-1
PSMC3	3.68797e-27	0.284583	0.521	0.316	9.23836e-23	REPLICATING-1
C17orf89	3.97618e-27	0.356321	0.331	0.169	9.96034e-23	REPLICATING-1
SLC25A3	4.03448e-27	0.304902	0.754	0.545	1.01064e-22	REPLICATING-1
RPL13	4.06544e-27	0.300513	0.939	0.856	1.01839e-22	REPLICATING-1
TRMT112	7.0001e-27	0.282148	0.888	0.704	1.75353e-22	REPLICATING-1
PSMD8	7.95739e-27	0.293529	0.705	0.468	1.99333e-22	REPLICATING-1
HSPA8	8.02397e-27	0.305377	0.82	0.628	2.01001e-22	REPLICATING-1
CDCA7L	1.06118e-26	0.25753	0.258	0.116	2.65827e-22	REPLICATING-1
PPP1CA	1.09356e-26	0.304067	0.672	0.452	2.73936e-22	REPLICATING-1
VDAC3	1.18079e-26	0.304992	0.468	0.276	2.95787e-22	REPLICATING-1
HMGN1	1.18165e-26	0.279163	0.698	0.472	2.96002e-22	REPLICATING-1
TMEM160	1.18868e-26	0.288071	0.272	0.127	2.97765e-22	REPLICATING-1
FADS2	1.50236e-26	0.260612	0.344	0.172	3.76342e-22	REPLICATING-1
PSMC5	1.54481e-26	0.26814	0.655	0.437	3.86974e-22	REPLICATING-1
WDR54	1.64555e-26	0.260451	0.401	0.214	4.12211e-22	REPLICATING-1
PSMD14	1.65052e-26	0.253216	0.477	0.275	4.13455e-22	REPLICATING-1
RBM8A	1.65934e-26	0.272383	0.745	0.525	4.15665e-22	REPLICATING-1
SMS	2.91202e-26	0.258123	0.529	0.312	7.29461e-22	REPLICATING-1
HNRNPA3	3.33099e-26	0.254602	0.74	0.529	8.34412e-22	REPLICATING-1
ACP1	3.65809e-26	0.263363	0.577	0.365	9.16351e-22	REPLICATING-1
C1QBP	5.58365e-26	0.332198	0.356	0.191	1.39871e-21	REPLICATING-1
EIF1AX	6.19018e-26	0.265983	0.547	0.336	1.55064e-21	REPLICATING-1
NPM1	7.19701e-26	0.26356	0.955	0.818	1.80285e-21	REPLICATING-1
FUS	9.46688e-26	0.261634	0.821	0.625	2.37145e-21	REPLICATING-1
SHFM1	1.0502e-25	0.254194	0.894	0.701	2.63076e-21	REPLICATING-1
RNASEH2C	1.1051e-25	0.261571	0.353	0.185	2.76827e-21	REPLICATING-1
TMEM14B	1.35792e-25	0.272897	0.663	0.446	3.40159e-21	REPLICATING-1
YWHAE	1.76473e-25	0.272495	0.858	0.642	4.42064e-21	REPLICATING-1
CRIP1	1.91366e-25	0.269897	0.501	0.294	4.79373e-21	REPLICATING-1
CCT3	2.66554e-25	0.287207	0.614	0.404	6.67718e-21	REPLICATING-1
HN1	3.60213e-25	0.328182	0.645	0.444	9.02333e-21	REPLICATING-1
CCT2	3.82007e-25	0.257006	0.557	0.353	9.56928e-21	REPLICATING-1
ATP5J2	4.23261e-25	0.271411	0.846	0.655	1.06027e-20	REPLICATING-1
GADD45GIP1	4.5196e-25	0.303273	0.381	0.212	1.13216e-20	REPLICATING-1
MRPL14	5.0617e-25	0.252699	0.56	0.35	1.26795e-20	REPLICATING-1
NHP2	6.48704e-25	0.26441	0.627	0.416	1.625e-20	REPLICATING-1
AURKAIP1	7.89943e-25	0.254212	0.547	0.337	1.97881e-20	REPLICATING-1
COX7B	1.03264e-24	0.271247	0.866	0.671	2.58677e-20	REPLICATING-1
NDUFA12	1.07516e-24	0.281411	0.683	0.464	2.69326e-20	REPLICATING-1
TMEM147	1.24557e-24	0.256958	0.547	0.336	3.12014e-20	REPLICATING-1
SRRM1	2.63019e-24	0.258196	0.728	0.522	6.58863e-20	REPLICATING-1
MIF	2.70005e-24	0.305949	0.471	0.276	6.76362e-20	REPLICATING-1
HSBP1	5.85925e-24	0.257326	0.816	0.592	1.46774e-19	REPLICATING-1
MAP1B	6.50279e-24	0.25549	0.459	0.272	1.62895e-19	REPLICATING-1
CYCS	6.6069e-24	0.2812	0.683	0.469	1.65503e-19	REPLICATING-1
BANF1	9.47189e-24	0.277892	0.625	0.421	2.37271e-19	REPLICATING-1
NENF	1.04503e-23	0.334935	0.372	0.21	2.6178e-19	REPLICATING-1
CALM2	1.50184e-23	0.258758	0.947	0.791	3.7621e-19	REPLICATING-1
SSBP1	2.4308e-23	0.287128	0.723	0.537	6.08916e-19	REPLICATING-1
YBX1	4.07408e-23	0.327399	0.731	0.574	1.02056e-18	REPLICATING-1
APRT	6.59868e-23	0.270597	0.664	0.468	1.65297e-18	REPLICATING-1
NDUFA4	8.34639e-23	0.257433	0.947	0.809	2.09077e-18	REPLICATING-1
MESDC2	9.30758e-23	0.2753	0.566	0.358	2.33155e-18	REPLICATING-1
C19orf43	1.28087e-22	0.266449	0.415	0.243	3.20859e-18	REPLICATING-1
PSMB9	1.36211e-22	0.297895	0.729	0.526	3.41208e-18	REPLICATING-1
PHB	1.46938e-22	0.268281	0.63	0.441	3.6808e-18	REPLICATING-1
RBX1	2.84319e-22	0.26224	0.723	0.528	7.12218e-18	REPLICATING-1
UBE2I	2.92484e-22	0.260959	0.58	0.373	7.32672e-18	REPLICATING-1
KRT8	4.61227e-22	0.264826	0.869	0.72	1.15537e-17	REPLICATING-1
PPA1	9.84378e-22	0.281833	0.583	0.379	2.46587e-17	REPLICATING-1
NDUFC2	1.11601e-21	0.263628	0.857	0.663	2.79561e-17	REPLICATING-1
PSMA2	1.16691e-21	0.262062	0.678	0.466	2.92311e-17	REPLICATING-1
NDUFA11	1.2358e-21	0.251248	0.753	0.576	3.09569e-17	REPLICATING-1
CCND1	1.48242e-21	0.295827	0.389	0.22	3.71346e-17	REPLICATING-1
ATP5H	2.16787e-21	0.287673	0.731	0.583	5.43051e-17	REPLICATING-1
S100A10	8.27418e-21	0.359359	0.928	0.825	2.07268e-16	REPLICATING-1
POLR2G	9.12612e-21	0.257956	0.6	0.403	2.28609e-16	REPLICATING-1
SNRPD2	2.17758e-20	0.259027	0.81	0.649	5.45483e-16	REPLICATING-1
C12orf57	2.22842e-20	0.255406	0.7	0.505	5.58219e-16	REPLICATING-1
ARPC1B	4.76534e-20	0.280041	0.603	0.424	1.19372e-15	REPLICATING-1
PFN1	8.4757e-20	0.440435	0.633	0.498	2.12316e-15	REPLICATING-1
UPK3B	9.90913e-20	0.298776	0.404	0.246	2.48224e-15	REPLICATING-1
PPP1R14B	1.32298e-19	0.37715	0.406	0.258	3.31406e-15	REPLICATING-1
HMGCS1	1.48851e-19	0.255222	0.302	0.163	3.72873e-15	REPLICATING-1
SRP9	2.08374e-19	0.250241	0.605	0.413	5.21978e-15	REPLICATING-1
EIF5A	1.37502e-18	0.256706	0.571	0.397	3.44443e-14	REPLICATING-1
LY6E	2.33922e-18	0.250022	0.757	0.565	5.85976e-14	REPLICATING-1
PRELID1	4.99559e-18	0.266919	0.379	0.229	1.25139e-13	REPLICATING-1
RPL22L1	5.90037e-18	0.474228	0.554	0.435	1.47804e-13	REPLICATING-1
MGST3	7.59948e-17	0.317736	0.862	0.694	1.90367e-12	REPLICATING-1
GSTM3	7.82819e-17	0.262065	0.439	0.284	1.96096e-12	REPLICATING-1
EMP3	1.6215e-16	0.355142	0.502	0.369	4.06185e-12	REPLICATING-1
ATP5D	1.91021e-15	0.270467	0.375	0.241	4.78508e-11	REPLICATING-1
RPS2	1.92757e-15	0.49272	0.869	0.786	4.82855e-11	REPLICATING-1
ID3	2.46711e-15	0.361574	0.331	0.202	6.1801e-11	REPLICATING-1
IFI27	3.86975e-15	0.27923	0.862	0.731	9.69373e-11	REPLICATING-1
RAC1	1.59411e-14	0.268779	0.658	0.531	3.99325e-10	REPLICATING-1
KRT5	2.51678e-14	0.321204	0.345	0.221	6.30454e-10	REPLICATING-1
RDH10	4.64491e-14	0.31705	0.355	0.232	1.16355e-09	REPLICATING-1
C4orf48	4.48282e-13	0.262237	0.355	0.231	1.12295e-08	REPLICATING-1
TPM2	1.2789e-11	0.265871	0.47	0.345	3.20365e-07	REPLICATING-1
C15orf48	3.2222e-10	0.386262	0.439	0.345	8.0716e-06	REPLICATING-1
ISG15	2.63128e-08	0.336328	0.605	0.511	0.000659135	REPLICATING-1
IFI6	2.9068e-08	0.272671	0.552	0.446	0.000728153	REPLICATING-1
ISG15	2.74687e-23	0.746797	0.641	0.509	6.8809e-19	ISG15
KCNQ1OT1	1.47401e-56	0.667386	0.754	0.516	3.69241e-52	ISG15
MEG3	7.11872e-39	0.657345	0.603	0.396	1.78324e-34	ISG15
MLLT4	3.40517e-51	0.628692	0.636	0.384	8.52994e-47	ISG15
LGALS3BP	3.40468e-44	0.623587	0.794	0.601	8.52871e-40	ISG15
SORBS2	4.41307e-22	0.610291	0.4	0.26	1.10547e-17	ISG15
IFI6	6.35294e-18	0.609816	0.56	0.445	1.59141e-13	ISG15
MYRF	3.06865e-54	0.60024	0.562	0.301	7.68698e-50	ISG15
PODXL	7.45672e-28	0.585485	0.424	0.254	1.86791e-23	ISG15
PTPRF	5.77044e-49	0.583368	0.587	0.359	1.4455e-44	ISG15
WSB1	9.79729e-44	0.582501	0.752	0.581	2.45422e-39	ISG15
GPRC5A	9.91273e-19	0.569018	0.38	0.254	2.48314e-14	ISG15
DST	5.40828e-25	0.566014	0.435	0.285	1.35477e-20	ISG15
AGRN	3.53468e-40	0.55932	0.418	0.221	8.85437e-36	ISG15
MX1	1.20244e-25	0.554594	0.468	0.303	3.0121e-21	ISG15
COL3A1	1.15443e-55	0.546717	0.849	0.628	2.89184e-51	ISG15
DSP	3.15466e-27	0.546031	0.367	0.207	7.90242e-23	ISG15
GLS	1.74883e-18	0.537793	0.411	0.289	4.38081e-14	ISG15
FSTL1	9.00381e-23	0.534685	0.556	0.409	2.25545e-18	ISG15
ITGB4	3.78607e-22	0.533501	0.367	0.227	9.4841e-18	ISG15
RNF213	8.70423e-28	0.529838	0.542	0.383	2.18041e-23	ISG15
SPTBN1	1.55609e-35	0.525517	0.512	0.326	3.89801e-31	ISG15
IFIT1	2.02171e-21	0.52259	0.287	0.156	5.06438e-17	ISG15
TRIM56	4.88981e-27	0.517618	0.436	0.28	1.2249e-22	ISG15
PARP14	3.76743e-21	0.517406	0.38	0.246	9.43741e-17	ISG15
RDH10	1.3652e-17	0.512927	0.363	0.232	3.41982e-13	ISG15
GAS6	1.37775e-19	0.509445	0.338	0.208	3.45126e-15	ISG15
VMP1	2.41998e-11	0.502016	0.527	0.462	6.06204e-07	ISG15
PLOD2	2.35838e-13	0.49991	0.455	0.354	5.90774e-09	ISG15
NEAT1	1.20573e-15	0.497596	0.802	0.757	3.02035e-11	ISG15
ITGA3	3.41977e-32	0.495972	0.441	0.264	8.56652e-28	ISG15
IGFBP2	4.18307e-25	0.492791	0.477	0.31	1.04786e-20	ISG15
PBX1	5.86771e-28	0.492267	0.548	0.375	1.46986e-23	ISG15
DLG1	6.9059e-21	0.491324	0.361	0.227	1.72993e-16	ISG15
LAMA5	9.59099e-35	0.490566	0.367	0.185	2.40254e-30	ISG15
COL18A1	4.4316e-33	0.484851	0.414	0.231	1.11011e-28	ISG15
LMNA	2.82504e-25	0.476998	0.606	0.457	7.07673e-21	ISG15
AHNAK	8.29886e-23	0.474854	0.565	0.439	2.07886e-18	ISG15
RSRP1	9.40258e-35	0.472372	0.543	0.35	2.35535e-30	ISG15
SPRR2F	2.37185e-19	0.472016	0.386	0.234	5.94149e-15	ISG15
PLEC	6.51284e-24	0.466626	0.388	0.241	1.63147e-19	ISG15
THBS2	2.1428e-14	0.458803	0.344	0.235	5.36771e-10	ISG15
DHCR24	3.76234e-27	0.457294	0.37	0.21	9.42467e-23	ISG15
KRT17	6.91881e-21	0.457242	0.325	0.182	1.73316e-16	ISG15
CXADR	1.92597e-28	0.457028	0.474	0.3	4.82456e-24	ISG15
SPTAN1	2.37339e-22	0.454284	0.479	0.343	5.94535e-18	ISG15
TAP1	1.14124e-20	0.44902	0.361	0.226	2.8588e-16	ISG15
LRRC1	1.98452e-13	0.44095	0.301	0.203	4.97122e-09	ISG15
IQGAP1	2.50862e-21	0.438946	0.537	0.407	6.2841e-17	ISG15
CDH1	1.06516e-24	0.43841	0.275	0.14	2.66823e-20	ISG15
CLDN15	2.17941e-23	0.435811	0.388	0.237	5.45943e-19	ISG15
SON	2.00378e-32	0.43137	0.821	0.707	5.01947e-28	ISG15
EZR	5.11643e-30	0.430244	0.741	0.592	1.28167e-25	ISG15
HSPA5	3.97741e-28	0.428377	0.713	0.552	9.96342e-24	ISG15
DYNC1H1	3.81036e-20	0.427518	0.419	0.285	9.54494e-16	ISG15
SPINT2	3.11305e-12	0.424289	0.465	0.363	7.7982e-08	ISG15
NKTR	2.50072e-23	0.416337	0.446	0.291	6.2643e-19	ISG15
PTGDS	7.12999e-11	0.409185	0.353	0.252	1.78606e-06	ISG15
COL6A1	1.85214e-19	0.404517	0.418	0.27	4.6396e-15	ISG15
UACA	8.00383e-17	0.402583	0.303	0.188	2.00496e-12	ISG15
FUS	9.69263e-34	0.402497	0.777	0.627	2.428e-29	ISG15
RRBP1	4.4049e-18	0.399667	0.424	0.294	1.10343e-13	ISG15
APP	7.09569e-22	0.395979	0.487	0.343	1.77747e-17	ISG15
N4BP2L2	1.85662e-20	0.393797	0.603	0.483	4.65085e-16	ISG15
MEIS2	1.89137e-20	0.391766	0.4	0.257	4.73789e-16	ISG15
ANKRD11	4.99384e-17	0.389604	0.482	0.357	1.25096e-12	ISG15
CD47	5.85835e-15	0.385944	0.403	0.285	1.46752e-10	ISG15
GABPB1-AS1	2.65507e-20	0.385673	0.587	0.452	6.65095e-16	ISG15
COBLL1	6.63067e-17	0.378747	0.347	0.226	1.66098e-12	ISG15
GOLGA8B	4.46129e-29	0.378341	0.336	0.17	1.11755e-24	ISG15
MT-ND1	1.30277e-48	0.377371	0.987	0.981	3.26343e-44	ISG15
SCD	1.17067e-08	0.376359	0.29	0.206	0.000293254	ISG15
MALAT1	1.01988e-24	0.372043	1	0.996	2.55481e-20	ISG15
MRC2	6.15377e-19	0.371371	0.327	0.199	1.54152e-14	ISG15
TJP1	4.90094e-14	0.369308	0.323	0.217	1.22769e-09	ISG15
SDC4	7.80211e-11	0.368283	0.331	0.24	1.95443e-06	ISG15
ADAR	1.24872e-16	0.367404	0.408	0.287	3.12803e-12	ISG15
MT-CO3	6.60694e-56	0.365834	0.998	0.995	1.65504e-51	ISG15
PTGIS	5.21794e-12	0.364675	0.342	0.237	1.30709e-07	ISG15
LUC7L3	4.31955e-24	0.362574	0.7	0.563	1.08205e-19	ISG15
CRB2	4.43653e-13	0.360628	0.286	0.185	1.11135e-08	ISG15
MT-ND4	1.4058e-60	0.360448	0.998	0.988	3.52152e-56	ISG15
CKAP4	2.45371e-18	0.359563	0.421	0.284	6.14654e-14	ISG15
POLR2J3	1.78336e-15	0.359164	0.454	0.339	4.46731e-11	ISG15
CELF1	1.37526e-11	0.35865	0.338	0.244	3.44504e-07	ISG15
DDB1	3.818e-14	0.357355	0.374	0.266	9.56408e-10	ISG15
WNT2B	3.75455e-13	0.356948	0.257	0.161	9.40516e-09	ISG15
ACTN4	8.1126e-16	0.354522	0.527	0.414	2.03221e-11	ISG15
TPM1	1.47791e-16	0.350698	0.598	0.462	3.70218e-12	ISG15
MT-CO2	9.05598e-58	0.350548	0.997	0.992	2.26852e-53	ISG15
SRRM2	3.51033e-20	0.349813	0.527	0.388	8.79338e-16	ISG15
SEC61A1	3.89001e-15	0.347038	0.372	0.261	9.74446e-11	ISG15
CCDC14	6.11338e-16	0.343187	0.312	0.193	1.5314e-11	ISG15
ADAM10	3.26419e-14	0.343132	0.361	0.249	8.1768e-10	ISG15
HSP90B1	2.08423e-27	0.342991	0.852	0.719	5.22099e-23	ISG15
ARGLU1	2.52904e-18	0.342587	0.546	0.409	6.33525e-14	ISG15
NFATC2IP	9.15402e-16	0.342268	0.256	0.148	2.29308e-11	ISG15
IGF2BP2	9.77728e-18	0.341724	0.372	0.235	2.44921e-13	ISG15
SPARC	4.92485e-27	0.341684	0.799	0.628	1.23368e-22	ISG15
STAT1	1.10861e-09	0.340718	0.407	0.322	2.77706e-05	ISG15
IFI27	5.62286e-12	0.338349	0.856	0.731	1.40853e-07	ISG15
FLNA	1.77355e-10	0.338216	0.327	0.241	4.44275e-06	ISG15
TEAD1	1.79133e-12	0.338062	0.251	0.158	4.48727e-08	ISG15
EIF4G1	1.79271e-14	0.337418	0.386	0.276	4.49073e-10	ISG15
CD9	1.80033e-10	0.335809	0.622	0.518	4.50984e-06	ISG15
AKAP9	1.23616e-12	0.335675	0.52	0.431	3.09658e-08	ISG15
FLNC	4.06834e-17	0.335661	0.268	0.154	1.01912e-12	ISG15
BNC2	4.95298e-11	0.335593	0.267	0.178	1.24072e-06	ISG15
DSG2	1.05426e-09	0.335382	0.279	0.199	2.64092e-05	ISG15
KRT5	5.80601e-17	0.333406	0.359	0.221	1.45441e-12	ISG15
MAP1B	2.35803e-07	0.332058	0.349	0.278	0.00590687	ISG15
LENG8	1.07275e-12	0.330758	0.268	0.172	2.68724e-08	ISG15
CRIM1	6.57485e-12	0.330554	0.367	0.263	1.647e-07	ISG15
ABI2	1.5633e-12	0.330378	0.328	0.228	3.91606e-08	ISG15
IGFBP4	1.84314e-10	0.329259	0.421	0.325	4.61707e-06	ISG15
GLG1	1.05135e-15	0.328605	0.388	0.268	2.63362e-11	ISG15
LAMC1	4.5158e-15	0.328377	0.314	0.202	1.13121e-10	ISG15
SEMA3C	4.21666e-10	0.328182	0.305	0.217	1.05627e-05	ISG15
MSI2	5.34143e-10	0.327966	0.369	0.281	1.33803e-05	ISG15
PDIA4	6.0166e-13	0.327926	0.43	0.327	1.50716e-08	ISG15
SERPINH1	3.78001e-11	0.327737	0.463	0.372	9.46893e-07	ISG15
PRRC2B	4.43593e-17	0.327285	0.341	0.215	1.1112e-12	ISG15
MSLN	1.16917e-09	0.324313	0.319	0.233	2.92878e-05	ISG15
HLA-B	2.17793e-09	0.323535	0.929	0.91	5.45571e-05	ISG15
SETD5	1.01056e-14	0.323127	0.369	0.252	2.53146e-10	ISG15
NF1	5.10589e-15	0.322087	0.3	0.189	1.27903e-10	ISG15
COL1A1	4.4061e-32	0.321856	0.727	0.537	1.10373e-27	ISG15
MACF1	1.79098e-12	0.321381	0.342	0.243	4.4864e-08	ISG15
LY6E	3.68921e-14	0.321204	0.67	0.57	9.24147e-10	ISG15
RPN1	4.14477e-10	0.321067	0.361	0.278	1.03826e-05	ISG15
SOX4	4.66924e-14	0.320497	0.571	0.448	1.16965e-09	ISG15
PLXNB2	1.54657e-09	0.3199	0.262	0.184	3.87416e-05	ISG15
THUMPD3-AS1	2.73997e-16	0.319726	0.46	0.335	6.86363e-12	ISG15
SRSF2	1.70548e-11	0.319135	0.455	0.363	4.27223e-07	ISG15
PTPN14	1.26253e-10	0.316371	0.273	0.187	3.16263e-06	ISG15
CALR	6.00712e-14	0.315162	0.626	0.543	1.50478e-09	ISG15
KRT7	6.16553e-10	0.314783	0.265	0.176	1.54447e-05	ISG15
KLF6	1.74071e-08	0.313174	0.535	0.465	0.000436047	ISG15
PTRF	1.24185e-07	0.311475	0.4	0.33	0.00311084	ISG15
CANX	3.11687e-11	0.309706	0.549	0.473	7.80776e-07	ISG15
TTC14	1.23131e-12	0.308878	0.33	0.227	3.08444e-08	ISG15
HEG1	6.50656e-08	0.308076	0.314	0.239	0.00162989	ISG15
KPNB1	4.46256e-12	0.307978	0.52	0.434	1.11787e-07	ISG15
LMO4	1.02137e-08	0.30533	0.374	0.296	0.000255852	ISG15
APLP2	3.55556e-10	0.302022	0.504	0.414	8.90667e-06	ISG15
QSOX1	6.93479e-11	0.301724	0.251	0.165	1.73716e-06	ISG15
CHD9	4.3246e-08	0.30085	0.359	0.289	0.00108331	ISG15
CTTN	5.46725e-14	0.300823	0.419	0.304	1.36955e-09	ISG15
FLNB	8.57008e-13	0.299	0.279	0.182	2.14681e-08	ISG15
CLTC	4.37905e-09	0.298342	0.389	0.314	0.000109695	ISG15
PKN2	1.04847e-09	0.297001	0.283	0.199	2.62641e-05	ISG15
KMT2C	2.22494e-08	0.296271	0.298	0.222	0.000557347	ISG15
CTNNA1	2.528e-07	0.295513	0.35	0.288	0.00633265	ISG15
PXDN	2.03929e-09	0.294409	0.272	0.19	5.10843e-05	ISG15
ZNF207	1.41439e-10	0.291429	0.452	0.372	3.54304e-06	ISG15
UPK3B	7.40322e-11	0.291381	0.355	0.248	1.85451e-06	ISG15
SQLE	1.20788e-10	0.291057	0.314	0.218	3.02574e-06	ISG15
MT-CO1	5.867e-29	0.290643	1	0.989	1.46968e-24	ISG15
POGZ	5.81169e-12	0.290387	0.286	0.188	1.45583e-07	ISG15
CCNL2	1.06657e-14	0.288924	0.268	0.159	2.67175e-10	ISG15
CALD1	4.73246e-16	0.288883	0.721	0.584	1.18548e-11	ISG15
ATP1A1	4.45889e-10	0.288246	0.399	0.313	1.11695e-05	ISG15
GTF2I	6.49365e-11	0.287907	0.449	0.359	1.62666e-06	ISG15
PTBP1	1.18497e-08	0.287831	0.305	0.229	0.000296836	ISG15
TNPO1	2.06275e-07	0.2875	0.305	0.235	0.00516719	ISG15
SRSF1	7.18702e-08	0.28723	0.327	0.258	0.00180035	ISG15
SEPT2	3.62806e-08	0.284864	0.457	0.397	0.000908829	ISG15
P4HB	1.95622e-11	0.284746	0.543	0.46	4.90033e-07	ISG15
ODF2L	3.70366e-07	0.284056	0.251	0.186	0.00927768	ISG15
NPEPPS	1.00966e-11	0.283988	0.341	0.242	2.5292e-07	ISG15
TAPBP	2.88785e-09	0.283974	0.374	0.295	7.23407e-05	ISG15
KRT19	7.48497e-30	0.28358	0.895	0.682	1.87499e-25	ISG15
MGEA5	2.60654e-09	0.283183	0.344	0.258	6.52938e-05	ISG15
RAB11FIP1	3.93154e-08	0.283073	0.27	0.197	0.00098485	ISG15
ZNF638	1.72235e-08	0.28236	0.259	0.185	0.00043145	ISG15
CLIP1	1.03047e-09	0.281553	0.256	0.176	2.58133e-05	ISG15
SRSF11	3.44047e-13	0.280845	0.6	0.499	8.61837e-09	ISG15
ZRANB2	6.21942e-11	0.279157	0.451	0.352	1.55796e-06	ISG15
NFE2L1	3.68009e-09	0.27912	0.257	0.181	9.21864e-05	ISG15
SUPT5H	4.30117e-11	0.279091	0.381	0.285	1.07744e-06	ISG15
DDX17	9.35945e-10	0.278039	0.446	0.365	2.34454e-05	ISG15
PAWR	9.78658e-09	0.277944	0.312	0.229	0.000245154	ISG15
KRT8	8.35179e-25	0.277794	0.917	0.718	2.09212e-20	ISG15
HLA-A	1.33218e-12	0.276778	0.92	0.842	3.33712e-08	ISG15
NSD1	8.77693e-11	0.275944	0.278	0.186	2.19862e-06	ISG15
GANAB	1.91918e-08	0.275528	0.377	0.302	0.000480755	ISG15
CSNK1A1	2.262e-08	0.273854	0.403	0.329	0.000566632	ISG15
MT-ATP6	5.65046e-45	0.273221	0.997	0.985	1.41544e-40	ISG15
FKBP10	2.91062e-07	0.271625	0.254	0.187	0.00729111	ISG15
SLC25A36	9.14431e-09	0.271295	0.276	0.195	0.000229065	ISG15
NCOR2	4.73133e-10	0.270509	0.278	0.19	1.1852e-05	ISG15
PNISR	9.01621e-12	0.270064	0.584	0.517	2.25856e-07	ISG15
MLXIP	1.90498e-07	0.269956	0.286	0.215	0.00477197	ISG15
SF1	2.47265e-09	0.269584	0.425	0.343	6.19399e-05	ISG15
HNRNPL	7.61049e-08	0.26892	0.275	0.201	0.00190643	ISG15
MT-ND2	1.29181e-53	0.268237	0.992	0.983	3.23599e-49	ISG15
GPBP1	3.96448e-10	0.266884	0.397	0.309	9.93102e-06	ISG15
ATP2A2	2.49145e-08	0.265588	0.297	0.222	0.000624107	ISG15
SUN1	8.52158e-08	0.264784	0.253	0.181	0.00213466	ISG15
REC8	2.08009e-09	0.264658	0.287	0.202	5.21063e-05	ISG15
SLC25A37	1.91858e-10	0.264358	0.327	0.236	4.80605e-06	ISG15
MAP4K4	8.49153e-09	0.263802	0.319	0.238	0.000212713	ISG15
SRSF10	2.77851e-07	0.263399	0.435	0.375	0.00696017	ISG15
MDK	7.41475e-12	0.262537	0.691	0.563	1.85739e-07	ISG15
MT-CYB	1.0276e-45	0.262403	0.998	0.987	2.57414e-41	ISG15
MT-ND3	2.56527e-46	0.259298	0.998	0.98	6.426e-42	ISG15
CHD4	1.99335e-08	0.25762	0.392	0.312	0.000499334	ISG15
ZMYM2	6.33087e-11	0.253832	0.259	0.168	1.58588e-06	ISG15
JUN	3.01287e-07	0.253127	0.433	0.368	0.00754723	ISG15
HELLS	4.66296e-08	0.250141	0.261	0.182	0.00116807	ISG15
PHIP	4.13422e-07	0.25895	0.334	0.264	0.0103562	ISG15
BMP4	5.34659e-07	0.285332	0.259	0.193	0.0133932	ISG15
LPP	5.56714e-07	0.257468	0.284	0.216	0.0139457	ISG15
PLK2	7.37954e-07	0.36155	0.298	0.234	0.0184858	ISG15
SLC20A1	1.02128e-06	0.288029	0.265	0.201	0.0255831	ISG15
TUBA1C	1.43818e-06	0.25518	0.469	0.406	0.0360265	ISG15
TTC3	2.71604e-06	0.272159	0.405	0.356	0.0680369	ISG15
APOA1BP	3.67032e-06	0.267735	0.432	0.368	0.0919415	ISG15
LINC00969	4.43306e-06	0.250859	0.256	0.196	0.111048	ISG15
BAZ1B	5.89457e-06	0.254384	0.264	0.205	0.147659	ISG15
XPO1	6.82346e-06	0.298904	0.309	0.256	0.170928	ISG15
ARID1A	1.65026e-05	0.266362	0.264	0.208	0.413391	ISG15
ATP1B1	1.68756e-05	0.296707	0.286	0.229	0.422735	ISG15
EIF2AK2	1.92864e-05	0.288696	0.297	0.242	0.483125	ISG15
SPATS2L	1.99021e-05	0.277726	0.422	0.382	0.498547	ISG15
SULF1	2.94563e-05	0.288461	0.279	0.223	0.737881	ISG15
TFRC	3.72693e-05	0.316736	0.3	0.244	0.933596	ISG15
EMP2	6.07138e-05	0.252733	0.276	0.224	1	ISG15
EPSTI1	7.27011e-05	0.293788	0.253	0.202	1	ISG15
CYR61	0.000279337	0.31287	0.3	0.252	1	ISG15
CFH	0.00154607	0.283389	0.251	0.211	1	ISG15
C15orf48	6.92562e-301	1.36861	0.942	0.319	1.73487e-296	MPM-4
RPS2	1.68751e-272	1.36811	0.998	0.779	4.22722e-268	MPM-4
RPL22L1	9.51727e-237	1.23599	0.918	0.416	2.38408e-232	MPM-4
S100A10	1.21896e-268	1.20567	0.997	0.822	3.05349e-264	MPM-4
TM4SF1	1.76814e-225	1.10621	0.979	0.521	4.4292e-221	MPM-4
S100A6	6.60425e-235	1.08786	1	0.939	1.65437e-230	MPM-4
CLIC3	1.88958e-202	1.07071	0.583	0.14	4.7334e-198	MPM-4
RDH10	2.50702e-173	1.00435	0.669	0.216	6.28009e-169	MPM-4
UPK3B	1.33171e-181	0.963817	0.709	0.23	3.33593e-177	MPM-4
CAV1	1.16888e-142	0.954036	0.763	0.325	2.92806e-138	MPM-4
HNRNPH1	4.36665e-157	0.951827	0.869	0.484	1.09384e-152	MPM-4
CTNNB1	1.32153e-146	0.937042	0.733	0.321	3.31044e-142	MPM-4
EMP3	4.14616e-147	0.935512	0.79	0.354	1.03861e-142	MPM-4
MGST1	1.18747e-162	0.915272	0.753	0.283	2.9746e-158	MPM-4
MZT2B	5.57507e-148	0.913674	0.771	0.33	1.39656e-143	MPM-4
KRT19	8.72368e-164	0.912218	0.99	0.677	2.18528e-159	MPM-4
MT1E	5.51172e-180	0.910442	0.987	0.599	1.38069e-175	MPM-4
B4GALT1	6.81108e-121	0.899906	0.546	0.203	1.70618e-116	MPM-4
RPS4Y1	3.72915e-147	0.89494	0.83	0.363	9.34152e-143	MPM-4
CRIM1	6.34471e-132	0.890906	0.633	0.249	1.58935e-127	MPM-4
ANXA2	1.42715e-200	0.875743	0.998	0.835	3.57501e-196	MPM-4
ATP5D	1.03913e-116	0.870707	0.599	0.23	2.60303e-112	MPM-4
HSP90AA1	7.98817e-177	0.86252	0.998	0.904	2.00104e-172	MPM-4
EIF5A	1.22765e-127	0.856809	0.761	0.387	3.07527e-123	MPM-4
YBX1	1.70954e-129	0.853368	0.884	0.567	4.28241e-125	MPM-4
PFN1	9.83758e-154	0.852207	0.905	0.484	2.46431e-149	MPM-4
KRT5	8.57772e-122	0.846241	0.595	0.209	2.14872e-117	MPM-4
UCHL1	9.00496e-107	0.836462	0.754	0.399	2.25574e-102	MPM-4
HSPB1	8.01392e-127	0.832157	0.905	0.593	2.00749e-122	MPM-4
PAQR7	9.87414e-125	0.830625	0.357	0.083	2.47347e-120	MPM-4
PRELID1	6.99836e-95	0.828349	0.53	0.221	1.75309e-90	MPM-4
RPL13	1.17676e-185	0.809966	0.998	0.853	2.94778e-181	MPM-4
PRSS23	4.7559e-106	0.803304	0.649	0.276	1.19135e-101	MPM-4
GUK1	4.9668e-96	0.790199	0.761	0.43	1.24418e-91	MPM-4
C4orf48	4.07998e-128	0.786558	0.616	0.218	1.02203e-123	MPM-4
MIF	9.25912e-123	0.786083	0.666	0.266	2.31941e-118	MPM-4
RAC1	3.21829e-107	0.771997	0.842	0.521	8.06182e-103	MPM-4
C1orf56	1.08006e-104	0.763368	0.423	0.128	2.70555e-100	MPM-4
PLOD2	1.55957e-113	0.761763	0.737	0.339	3.90672e-109	MPM-4
NMU	1.84083e-64	0.753964	0.451	0.193	4.61127e-60	MPM-4
PRDX1	1.62326e-128	0.734135	0.96	0.729	4.06627e-124	MPM-4
C17orf89	7.8103e-80	0.733433	0.433	0.164	1.95648e-75	MPM-4
CDC42SE1	1.59557e-86	0.730129	0.475	0.187	3.9969e-82	MPM-4
TFRC	9.94888e-89	0.725259	0.556	0.231	2.4922e-84	MPM-4
OXTR	1.01443e-107	0.721386	0.407	0.115	2.54114e-103	MPM-4
KRT10	2.51582e-64	0.720168	0.47	0.218	6.30212e-60	MPM-4
EZR	3.23864e-98	0.719316	0.879	0.585	8.11279e-94	MPM-4
GADD45GIP1	1.10095e-62	0.71834	0.449	0.208	2.75787e-58	MPM-4
UPK1B	1.60888e-80	0.714841	0.528	0.215	4.03024e-76	MPM-4
TXN	5.23988e-119	0.714055	0.948	0.699	1.31259e-114	MPM-4
ANXA3	4.87466e-88	0.703529	0.601	0.267	1.2211e-83	MPM-4
VMP1	6.3783e-89	0.694824	0.761	0.45	1.59776e-84	MPM-4
TRA2A	8.74568e-63	0.68787	0.528	0.274	2.19079e-58	MPM-4
LGALS1	3.35575e-129	0.686029	0.987	0.648	8.40615e-125	MPM-4
ANKRD37	4.50054e-62	0.683793	0.376	0.148	1.12739e-57	MPM-4
SNRPD2	1.08211e-97	0.683747	0.879	0.646	2.71069e-93	MPM-4
NENF	2.35828e-51	0.681456	0.422	0.208	5.9075e-47	MPM-4
TUBA1C	3.91306e-58	0.673346	0.643	0.397	9.80221e-54	MPM-4
ADM	5.32395e-76	0.665496	0.355	0.114	1.33365e-71	MPM-4
ID4	5.44967e-62	0.660357	0.422	0.178	1.36514e-57	MPM-4
APLP2	1.82628e-60	0.655519	0.659	0.406	4.57483e-56	MPM-4
TRAM1	6.88446e-59	0.650203	0.58	0.339	1.72456e-54	MPM-4
PPP1R14B	5.21294e-55	0.64842	0.494	0.253	1.30584e-50	MPM-4
CLIC4	1.02253e-50	0.647324	0.511	0.282	2.56144e-46	MPM-4
TNFRSF12A	5.14525e-46	0.645316	0.43	0.221	1.28888e-41	MPM-4
RAB32	3.4508e-44	0.640599	0.363	0.172	8.64424e-40	MPM-4
LRRC75A	1.15755e-81	0.635111	0.281	0.073	2.89967e-77	MPM-4
MRPL41	1.63396e-46	0.63313	0.376	0.179	4.09307e-42	MPM-4
KRT18	4.65976e-109	0.63293	0.987	0.727	1.16727e-104	MPM-4
ARPC1B	2.60331e-73	0.628481	0.714	0.418	6.52129e-69	MPM-4
MT2A	1.86866e-136	0.627932	0.998	0.825	4.68099e-132	MPM-4
GAS6	2.01832e-62	0.624018	0.459	0.202	5.05589e-58	MPM-4
SCD	1.76024e-41	0.620445	0.404	0.201	4.40941e-37	MPM-4
PTRF	1.29184e-61	0.619145	0.59	0.32	3.23605e-57	MPM-4
C1QBP	1.4087e-39	0.618281	0.375	0.191	3.5288e-35	MPM-4
SORBS2	4.13688e-71	0.613293	0.546	0.253	1.03629e-66	MPM-4
PLK2	1.76452e-47	0.612901	0.446	0.226	4.42013e-43	MPM-4
MAP1B	3.92763e-45	0.612518	0.491	0.271	9.83872e-41	MPM-4
COX5A	1.46926e-47	0.608023	0.528	0.303	3.68049e-43	MPM-4
NME2	8.11113e-94	0.606625	0.362	0.108	2.03184e-89	MPM-4
RPS12	2.18715e-160	0.605947	1	0.967	5.47881e-156	MPM-4
CYR61	1.2589e-51	0.605862	0.486	0.242	3.15354e-47	MPM-4
RPS15	2.32124e-149	0.600785	1	0.927	5.81472e-145	MPM-4
PPIA	4.11529e-95	0.600123	0.966	0.803	1.03088e-90	MPM-4
TSPO	8.93056e-49	0.593451	0.595	0.356	2.23711e-44	MPM-4
NME1	1.06729e-42	0.593422	0.667	0.478	2.67357e-38	MPM-4
ISOC2	2.20357e-37	0.588193	0.321	0.155	5.51994e-33	MPM-4
GPRC5A	8.56581e-59	0.584681	0.512	0.248	2.14573e-54	MPM-4
C19orf43	1.86445e-35	0.579774	0.422	0.243	4.67046e-31	MPM-4
MTDH	1.3149e-43	0.57865	0.583	0.377	3.29382e-39	MPM-4
IGFBP6	2.33242e-49	0.577105	0.511	0.266	5.84271e-45	MPM-4
CYBA	2.06707e-100	0.57637	0.68	0.271	5.17802e-96	MPM-4
NQO1	6.07441e-41	0.568799	0.491	0.287	1.52164e-36	MPM-4
GADD45A	2.21294e-28	0.562384	0.317	0.166	5.54341e-24	MPM-4
HMGCS1	1.80915e-42	0.561021	0.355	0.16	4.53192e-38	MPM-4
TXNL4A	3.44215e-31	0.557023	0.389	0.233	8.62258e-27	MPM-4
RPL26	3.16127e-126	0.553616	0.998	0.938	7.91898e-122	MPM-4
ATP5G1	2.02501e-43	0.550772	0.729	0.559	5.07265e-39	MPM-4
PTMS	3.10809e-31	0.546329	0.502	0.332	7.78576e-27	MPM-4
ITGB4	3.66209e-41	0.546026	0.43	0.224	9.17354e-37	MPM-4
TPM2	3.67064e-52	0.542559	0.598	0.338	9.19496e-48	MPM-4
SET	9.53543e-56	0.540126	0.777	0.57	2.38863e-51	MPM-4
RPS3A	2.73438e-121	0.538203	0.997	0.946	6.84963e-117	MPM-4
DOCK5	4.34998e-33	0.537109	0.286	0.134	1.08967e-28	MPM-4
FTH1	4.97283e-144	0.536852	0.995	0.792	1.24569e-139	MPM-4
HMGN1	3.16934e-44	0.535882	0.677	0.473	7.93919e-40	MPM-4
ATP5H	1.90225e-47	0.53446	0.761	0.581	4.76513e-43	MPM-4
CLTA	3.78608e-31	0.529894	0.449	0.28	9.48413e-27	MPM-4
RCN1	1.13222e-27	0.527836	0.352	0.204	2.8362e-23	MPM-4
UQCRFS1	1.4064e-27	0.524482	0.346	0.198	3.52302e-23	MPM-4
HAS1	7.92475e-44	0.521373	0.276	0.105	1.98515e-39	MPM-4
CA9	5.65472e-44	0.521142	0.333	0.141	1.41651e-39	MPM-4
ARL6IP4	1.92052e-34	0.520976	0.498	0.31	4.8109e-30	MPM-4
SKA2	9.16626e-34	0.520625	0.393	0.22	2.29615e-29	MPM-4
SNHG7	8.07449e-33	0.518943	0.279	0.13	2.02266e-28	MPM-4
PTPRS	1.07933e-42	0.515907	0.273	0.106	2.70372e-38	MPM-4
RANBP1	2.07304e-24	0.514867	0.349	0.209	5.19297e-20	MPM-4
MZT2A	3.11999e-31	0.511387	0.409	0.237	7.81557e-27	MPM-4
DBI	7.0221e-48	0.50578	0.8	0.607	1.75903e-43	MPM-4
GLS	3.56301e-47	0.504102	0.517	0.283	8.92533e-43	MPM-4
PGLS	2.99602e-26	0.503926	0.3	0.162	7.50502e-22	MPM-4
SNHG8	1.22486e-31	0.501239	0.556	0.379	3.06826e-27	MPM-4
NUCB2	2.0971e-18	0.498317	0.399	0.285	5.25323e-14	MPM-4
FSTL1	2.99495e-51	0.495442	0.677	0.403	7.50235e-47	MPM-4
WTAP	1.44639e-21	0.493834	0.363	0.236	3.6232e-17	MPM-4
TMEM160	3.11518e-27	0.492189	0.263	0.128	7.80352e-23	MPM-4
H2AFZ	8.32468e-45	0.491432	0.822	0.661	2.08533e-40	MPM-4
GTF3A	2.40854e-18	0.489689	0.305	0.192	6.03339e-14	MPM-4
RPL23	5.34753e-99	0.48643	0.997	0.909	1.33956e-94	MPM-4
ADI1	1.25815e-22	0.483365	0.433	0.298	3.15165e-18	MPM-4
CD151	2.3282e-28	0.479222	0.515	0.355	5.83214e-24	MPM-4
RPL27	2.00716e-103	0.478598	0.998	0.937	5.02794e-99	MPM-4
ABI3BP	2.49012e-48	0.469469	0.273	0.097	6.23775e-44	MPM-4
HGF	4.67817e-49	0.468565	0.265	0.091	1.17188e-44	MPM-4
UAP1	1.98971e-17	0.468112	0.267	0.159	4.98423e-13	MPM-4
LRRC1	7.94736e-33	0.465416	0.376	0.199	1.99081e-28	MPM-4
CRIP1	7.29355e-53	0.465259	0.549	0.292	1.82703e-48	MPM-4
HN1	6.90212e-31	0.463306	0.619	0.446	1.72898e-26	MPM-4
AXL	7.74293e-18	0.462901	0.255	0.147	1.9396e-13	MPM-4
PERP	7.99958e-33	0.459951	0.362	0.188	2.00389e-28	MPM-4
DEK	2.51568e-22	0.459824	0.504	0.365	6.30177e-18	MPM-4
ADGRG6	1.98739e-29	0.457284	0.304	0.15	4.97841e-25	MPM-4
SLPI	3.54403e-78	0.456532	0.835	0.468	8.87779e-74	MPM-4
SLC22A5	1.89215e-44	0.456259	0.291	0.112	4.73983e-40	MPM-4
COX7C	4.08965e-72	0.45444	0.981	0.852	1.02446e-67	MPM-4
DUSP1	2.8427e-44	0.453496	0.649	0.391	7.12097e-40	MPM-4
CYC1	7.81644e-17	0.452494	0.294	0.188	1.95802e-12	MPM-4
MEG3	6.18288e-60	0.449883	0.711	0.391	1.54881e-55	MPM-4
FADS2	3.32824e-33	0.449204	0.347	0.172	8.33724e-29	MPM-4
ANP32B	6.47149e-18	0.448018	0.472	0.369	1.62111e-13	MPM-4
NSRP1	4.19465e-20	0.445214	0.465	0.344	1.05076e-15	MPM-4
KRT8	3.54957e-63	0.442044	0.971	0.715	8.89168e-59	MPM-4
DST	1.68664e-37	0.440266	0.489	0.282	4.22502e-33	MPM-4
BCAT1	1.23013e-21	0.439364	0.37	0.231	3.08149e-17	MPM-4
TIMP2	5.91284e-23	0.439054	0.499	0.357	1.48117e-18	MPM-4
SRSF9	6.88369e-18	0.433559	0.386	0.265	1.72436e-13	MPM-4
S100A16	1.43971e-16	0.43248	0.426	0.315	3.60648e-12	MPM-4
[truncated: 4,656 more rows]

## Sheet: Sup Table 2
Supplementary Table 2. Gene markers used to identify cell types or states
Mesothelial	Mesothelioma	Fibroblastic	Myeloid	Erythroid	B cell	NK/T cells	Plasma Cell	Endothelial cell	TNF𝛼	Coagulation	EMT	IFN-I	Apoptotic
MSLN	WT1	COL1A1	SPP1	HBB	CD79A	CD3G	JCHAIN	CD34	EGR1	C3	ABI3BP	IFITM3	PRELID1
CRIP1	KRT8	COL1A2	C1QA	HBA1	CD79B	NKG7		VWF	BTG2	C1S	ACTA2	LGALS3BP	LGALS1
ALDH1A2	CALD1	COL3A1	C1QB	HBA2		TRAC		SELE	GADD45B	C1R	ADAM12	IFI27	KRT18
HAS1	CALB2		HLA-DRA					ADAMTS4	IL18	ANXA1	ANPEP	MX1	TNFRSF12A
UPK3B	ITLN1		TYROBP					ACKR1)	TNFAIP3	HTRA1	APLP1	EPSTI1	PLK2
WNT2B	SLPI		APOC1						SOD2	SERPING1	AREG	ISG15	PDCD5
WT1	KRT18		HLA-DRB1						SAT1	CLU	BASP1	B2M	HSPB1
PTGIS	KRT19		CD74						PNRC1		BDNF	LY6E	CTNNB1
IGFBP6			HLA-DPA1						ICAM1		BGN	IF6	RAC1
LRRN4			FCER1G						EFNA1		BMP1		MIF
NKAIN4			HLA-DPB1						NFKBIA		CADM1		NME1
			AIF1						NR4A1		CALD1		MTDH
			LYZ						ZFP36		CALU
			C1QC						FOSB		CAP2
			FTL						CCL2		CAPG
			HLA-DQA1						SGK1		CD44
			CCL3						JUNB		CD59
			SRGN								CDH11
			CD14								CDH2
			HLA-DRB5								CDH6
			S100A8								COL11A1
			RGS1								COL12A1
			S100A9								COL16A1
			HAMP								COL1A1
			HLA-DQB1								COL1A2
											COL3A1
											COL4A1
											COL4A2
											COL5A1
											COL5A2
											COL5A3
											COL6A2
											COL6A3
											COL7A1
											COL8A2
											COMP
											COPA
											CRLF1
											CCN2
											CTHRC1
											CXCL1
											CXCL12
											CXCL6
											CCN1
											DAB2
											DCN
											DKK1
											DPYSL3
											DST
											ECM1
											ECM2
											EDIL3
											EFEMP2
											ELN
											EMP3
											ENO2
											FAP
											FAS
											FBLN1
											FBLN2
											FBLN5
											FBN1
											FBN2
											FERMT2
											FGF2
											FLNA
											FMOD
											FN1
											FOXC2
											FSTL1
											FSTL3
											FUCA1
											FZD8
											GADD45A
											GADD45B
											GAS1
											GEM
											GJA1
											GLIPR1
											COLGALT1
											GPC1
											GPX7
											GREM1
											HTRA1
											ID2
											IGFBP2
											IGFBP3
											IGFBP4
											IL15
											IL32
											IL6
											CXCL8
											INHBA
											ITGA2
											ITGA5
											ITGAV
											ITGB1
											ITGB3
											ITGB5
											JUN
											LAMA1
											LAMA2
											LAMA3
											LAMC1
											LAMC2
											P3H1
											LGALS1
											LOX
											LOXL1
											LOXL2
											LRP1
											LRRC15
											LUM
											MAGEE1
											MATN2
											MATN3
											MCM7
											MEST
											MFAP5
											MGP
											MMP1
											MMP14
											MMP2
											MMP3
											MSX1
											MXRA5
											MYL9
											MYLK
											NID2
											NNMT
											NOTCH2
											NT5E
											NTM
											OXTR
											PCOLCE
											PCOLCE2
											PDGFRB
											PDLIM4
											PFN2
											PLAUR
											PLOD1
											PLOD2
											PLOD3
											PMEPA1
											PMP22
											POSTN
											PPIB
											PRRX1
											PRSS2
											PTHLH
											PTX3
											PVR
											QSOX1
											RGS4
											RHOB
											SAT1
											SCG2
											SDC1
											SDC4
											SERPINE1
											SERPINE2
											SERPINH1
											SFRP1
											SFRP4
											SGCB
											SGCD
											SGCG
											SLC6A8
											SLIT2
											SLIT3
											SNAI2
											SNTB1
											SPARC
											SPOCK1
											SPP1
											TAGLN
											TFPI2
											TGFB1
											TGFBI
											TGFBR3
											TGM2
											THBS1
											THBS2
											THY1
											TIMP1
											TIMP3
											TNC
											TNFAIP3
											TNFRSF11B
											TNFRSF12A
											TPM1
											TPM2
											TPM4
											VCAM1
											VCAN
											VEGFA
											VEGFC
											VIM
											WIPF1
											WNT5A

## Sheet: Sup Table 3
Supplementary Table 3. Gene markers of clusters in Figure 2 (Non-tumoral pleura samples)
gene	p_val	avg_logFC	pct.1	pct.2	p_val_adj	cluster
CD3E	1.24752e-128	1.64388	0.78	0.026	2.33561e-124	T cells
TRAC	6.36692e-127	1.99589	0.835	0.04	1.19202e-122	T cells
CD3D	4.05627e-125	2.04283	0.835	0.042	7.59416e-121	T cells
CD3G	9.05605e-100	1.41228	0.604	0.018	1.69547e-95	T cells
CD8B	1.21288e-77	1.44484	0.429	0.009	2.27076e-73	T cells
GZMK	2.18359e-72	1.90947	0.407	0.009	4.08813e-68	T cells
CD8A	1.05239e-70	1.40039	0.462	0.018	1.97028e-66	T cells
LCK	1.46849e-70	1.21239	0.692	0.067	2.7493e-66	T cells
CD2	3.91427e-66	1.46234	0.67	0.07	7.32829e-62	T cells
IL32	4.73962e-63	2.26675	0.923	0.24	8.87353e-59	T cells
TRBC2	4.66836e-57	1.53117	0.659	0.089	8.7401e-53	T cells
IL7R	6.55747e-57	1.96905	0.538	0.052	1.22769e-52	T cells
GZMA	2.368e-56	1.63182	0.681	0.087	4.43337e-52	T cells
GZMM	5.1002e-50	1.15053	0.56	0.063	9.5486e-46	T cells
CCL5	3.17336e-47	1.85851	0.714	0.13	5.94116e-43	T cells
BCL11B	1.87727e-46	0.86708	0.407	0.029	3.51463e-42	T cells
CST7	7.83941e-39	1.16178	0.659	0.119	1.46769e-34	T cells
CD7	1.73026e-38	1.07866	0.56	0.089	3.23939e-34	T cells
SH2D1A	5.50575e-37	0.619821	0.275	0.014	1.03079e-32	T cells
IFITM1	2.77884e-36	1.34918	0.879	0.302	5.20255e-32	T cells
SKAP1	1.59158e-35	0.792592	0.418	0.048	2.97976e-31	T cells
PCED1B-AS1	1.05263e-33	1.07196	0.582	0.115	1.97073e-29	T cells
B2M	5.85432e-33	0.804279	1	0.993	1.09605e-28	T cells
CD69	4.07557e-32	0.986936	0.56	0.106	7.63027e-28	T cells
CRYBG1	4.90746e-32	0.966163	0.44	0.066	9.18775e-28	T cells
PTPRCAP	7.708e-32	1.04988	0.703	0.168	1.44309e-27	T cells
PRKCQ	8.0302e-31	0.695628	0.341	0.037	1.50341e-26	T cells
CCL4	4.27383e-30	1.28198	0.538	0.106	8.00147e-26	T cells
GIMAP7	4.5994e-30	1.14524	0.703	0.213	8.611e-26	T cells
AC245427.1	2.27923e-29	1.0184	0.451	0.071	4.26718e-25	T cells
GZMH	3.30033e-29	1.20156	0.484	0.082	6.17888e-25	T cells
HLA-C	1.28898e-28	0.858982	1	0.939	2.41323e-24	T cells
PTPRC	1.33387e-28	0.916462	0.912	0.401	2.49727e-24	T cells
NKG7	1.42613e-28	1.36626	0.593	0.135	2.67e-24	T cells
HLA-B	1.94894e-28	0.878361	1	0.942	3.6488e-24	T cells
ZAP70	9.45144e-28	0.758892	0.374	0.052	1.7695e-23	T cells
IL2RG	1.55003e-27	0.912734	0.615	0.171	2.90197e-23	T cells
PRF1	3.93665e-27	0.707109	0.516	0.093	7.37019e-23	T cells
ITK	2.14624e-26	0.56337	0.297	0.032	4.01818e-22	T cells
CD247	7.32623e-26	0.465128	0.516	0.096	1.37162e-21	T cells
TRGC2	8.3204e-26	0.861602	0.264	0.025	1.55774e-21	T cells
CD6	4.82561e-25	0.6384	0.275	0.029	9.0345e-21	T cells
CTSW	1.5081e-24	0.951356	0.505	0.112	2.82347e-20	T cells
LINC01871	1.92453e-24	0.775489	0.33	0.045	3.60311e-20	T cells
ARL4C	7.42578e-24	0.88603	0.571	0.152	1.39025e-19	T cells
TIGIT	2.22747e-23	0.696564	0.264	0.029	4.17027e-19	T cells
RUNX3	2.34549e-23	0.952108	0.484	0.116	4.39123e-19	T cells
SIT1	5.59108e-23	0.569069	0.253	0.027	1.04676e-18	T cells
HCST	4.94404e-22	0.886398	0.791	0.352	9.25623e-18	T cells
AP001324.1	5.21067e-22	0.843866	0.824	0.328	9.75542e-18	T cells
ETS1	6.8079e-22	0.853728	0.626	0.212	1.27458e-17	T cells
AC005912.1	8.9701e-22	0.816598	0.571	0.172	1.67938e-17	T cells
STAT4	1.59342e-21	0.61574	0.308	0.047	2.98319e-17	T cells
AL357060.2	1.83268e-20	0.587453	0.275	0.038	3.43114e-16	T cells
RPL3P4	9.39092e-20	0.823501	0.703	0.269	1.75817e-15	T cells
AC007969.1	1.12352e-19	0.849767	0.692	0.274	2.10345e-15	T cells
RHOH	1.33112e-19	0.74799	0.374	0.078	2.49213e-15	T cells
ANXA6	1.79922e-19	0.730202	0.549	0.185	3.3685e-15	T cells
DUSP2	2.46835e-19	1.19388	0.505	0.15	4.62124e-15	T cells
AC073621.1	3.15933e-19	0.898614	0.747	0.322	5.91489e-15	T cells
CD96	3.19927e-19	0.546733	0.253	0.035	5.98966e-15	T cells
RPS7P1	4.8482e-19	0.836984	0.626	0.234	9.07679e-15	T cells
RPL9P9	9.11489e-19	0.807864	0.791	0.333	1.70649e-14	T cells
RPS21	2.18688e-18	0.511779	1	0.967	4.09428e-14	T cells
PFN1P1	3.40738e-18	0.7295	0.527	0.168	6.3793e-14	T cells
LINC00861	4.02047e-18	0.712754	0.264	0.041	7.52713e-14	T cells
ACAP1	4.5093e-18	0.729832	0.527	0.183	8.44231e-14	T cells
RPL10P9	7.55191e-18	0.819218	0.648	0.253	1.41387e-13	T cells
AC058791.1	8.14535e-18	0.925346	0.484	0.152	1.52497e-13	T cells
AL139095.2	9.89941e-18	0.599062	0.396	0.097	1.85337e-13	T cells
SAMD3	1.09703e-17	0.455354	0.253	0.037	2.05387e-13	T cells
AL365357.1	1.33565e-17	0.740606	0.692	0.277	2.5006e-13	T cells
AC024293.1	1.3397e-17	0.786085	0.648	0.258	2.50818e-13	T cells
RARRES3	1.98816e-17	0.787401	0.769	0.489	3.72223e-13	T cells
AC136632.1	2.10244e-17	0.769463	0.714	0.292	3.9362e-13	T cells
FYB1	4.36575e-17	0.855695	0.473	0.137	8.17355e-13	T cells
OXNAD1	4.51256e-17	0.623634	0.308	0.065	8.44841e-13	T cells
SH2D2A	6.07754e-17	0.556424	0.275	0.046	1.13784e-12	T cells
SOCS1	7.27419e-17	0.783241	0.429	0.122	1.36187e-12	T cells
BTG1	8.07568e-17	0.772286	0.912	0.738	1.51193e-12	T cells
PVRIG	9.29646e-17	0.471528	0.253	0.04	1.74048e-12	T cells
HLA-E	9.66527e-17	0.63483	0.967	0.847	1.80953e-12	T cells
KLRD1	1.13557e-16	0.827479	0.396	0.095	2.12602e-12	T cells
CD52	1.25306e-16	0.723577	0.868	0.426	2.34598e-12	T cells
RPS15AP1	1.50318e-16	0.802706	0.582	0.229	2.81426e-12	T cells
AC016739.1	1.95487e-16	0.692604	0.714	0.296	3.65991e-12	T cells
IKZF1	2.78389e-16	0.673	0.505	0.172	5.21201e-12	T cells
CXCR4	2.80644e-16	0.767193	0.692	0.301	5.25422e-12	T cells
CBLB	3.32969e-16	0.742848	0.451	0.147	6.23384e-12	T cells
MTATP6P1	4.31533e-16	0.788712	0.835	0.405	8.07916e-12	T cells
CCL4L2	4.8405e-16	0.373654	0.253	0.041	9.06239e-12	T cells
ARHGDIB	4.85565e-16	0.678275	0.912	0.724	9.09075e-12	T cells
PRKCH	5.04472e-16	0.692362	0.407	0.115	9.44472e-12	T cells
SARAF	6.75654e-16	0.868847	0.89	0.757	1.26496e-11	T cells
CYTOR	7.47668e-16	0.718167	0.341	0.082	1.39978e-11	T cells
CORO1A	8.20515e-16	0.807074	0.824	0.479	1.53617e-11	T cells
RPL10P16	1.14477e-15	0.688653	0.582	0.222	2.14325e-11	T cells
RPL18AP3	1.35777e-15	0.715045	0.692	0.293	2.54202e-11	T cells
PPP2R5C	1.54296e-15	0.95452	0.659	0.376	2.88872e-11	T cells
ZFP36L2	1.71885e-15	1.02079	0.879	0.733	3.21803e-11	T cells
TMC8	2.84626e-15	0.552455	0.374	0.098	5.32878e-11	T cells
RPS28P7	3.23219e-15	0.661381	0.538	0.198	6.0513e-11	T cells
RACK1	4.14445e-15	0.699383	0.791	0.346	7.75923e-11	T cells
KLF2	5.03603e-15	1.07957	0.615	0.289	9.42845e-11	T cells
CNOT6L	5.32169e-15	0.945177	0.484	0.19	9.96327e-11	T cells
FCRL6	9.21515e-15	0.452951	0.253	0.045	1.72526e-10	T cells
MT-CYB	1.20143e-14	0.618338	1	0.998	2.24931e-10	T cells
GYPC	1.40489e-14	0.575751	0.626	0.267	2.63023e-10	T cells
TNFAIP3	3.27404e-14	0.651865	0.473	0.166	6.12966e-10	T cells
AL136454.1	3.46081e-14	0.567442	0.495	0.175	6.47933e-10	T cells
FYN	5.23543e-14	0.767336	0.604	0.307	9.80177e-10	T cells
AC078814.1	5.86134e-14	0.628999	0.495	0.184	1.09736e-09	T cells
EVL	9.91294e-14	0.867472	0.626	0.363	1.8559e-09	T cells
Y-RNA	1.53273e-13	0.502026	0.505	0.193	2.86958e-09	T cells
RPL30P4	1.6181e-13	0.623801	0.571	0.236	3.02941e-09	T cells
ISG20	1.68223e-13	0.831251	0.681	0.414	3.14948e-09	T cells
AKNA	1.77094e-13	0.749172	0.56	0.252	3.31556e-09	T cells
CLEC2D	1.90334e-13	0.70305	0.462	0.181	3.56344e-09	T cells
AC004453.1	2.33323e-13	0.653617	0.56	0.233	4.36828e-09	T cells
AC096919.1	2.7495e-13	0.642489	0.473	0.176	5.14762e-09	T cells
BATF	2.8815e-13	0.822371	0.286	0.069	5.39475e-09	T cells
PRDM1	3.62028e-13	0.618614	0.341	0.097	6.77789e-09	T cells
RGS1	3.72066e-13	0.80517	0.253	0.055	6.96582e-09	T cells
RPS15AP11	4.21508e-13	0.526114	0.407	0.13	7.89146e-09	T cells
IRF1	4.29094e-13	0.752422	0.703	0.398	8.0335e-09	T cells
MT-ND6	6.05458e-13	0.712654	0.857	0.62	1.13354e-08	T cells
LINC01578	7.17374e-13	0.564769	0.385	0.124	1.34307e-08	T cells
TSC22D3	8.20184e-13	0.796219	0.725	0.459	1.53555e-08	T cells
ARHGAP45	8.44914e-13	0.503066	0.385	0.118	1.58185e-08	T cells
MT-CO1	1.07104e-12	0.500483	1	0.999	2.0052e-08	T cells
AC073861.1	1.1336e-12	0.632942	0.549	0.225	2.12232e-08	T cells
RAC2	1.13661e-12	0.675115	0.67	0.384	2.12797e-08	T cells
PIP4K2A	1.21982e-12	0.807327	0.473	0.197	2.28375e-08	T cells
RPS23P8	1.27108e-12	0.585416	0.615	0.264	2.37971e-08	T cells
RPS7	1.38311e-12	0.354177	1	0.962	2.58946e-08	T cells
MALAT1	1.50894e-12	0.388751	1	0.97	2.82503e-08	T cells
CD48	2.28326e-12	0.530066	0.582	0.243	4.27472e-08	T cells
RPS12	2.30218e-12	0.376407	1	0.986	4.31014e-08	T cells
RPL30	2.36318e-12	0.399807	1	0.973	4.42435e-08	T cells
AL591846.1	2.52157e-12	0.59217	0.538	0.225	4.72088e-08	T cells
RPL7AP6	3.20558e-12	0.546379	0.505	0.207	6.00148e-08	T cells
RPL34P18	4.7093e-12	0.522002	0.462	0.171	8.81676e-08	T cells
RPS27AP16	5.03719e-12	0.654732	0.582	0.264	9.43062e-08	T cells
GMFG	6.22786e-12	0.51121	0.835	0.462	1.16598e-07	T cells
SNHG6	1.30954e-11	0.536519	0.495	0.202	2.45171e-07	T cells
MTCO1P12	1.45616e-11	0.519958	0.538	0.224	2.72622e-07	T cells
AC004448.1	1.70907e-11	0.471252	0.407	0.145	3.19973e-07	T cells
NOP53	1.99444e-11	0.570822	0.516	0.224	3.73399e-07	T cells
AC008021.1	1.99579e-11	0.588653	0.516	0.223	3.73653e-07	T cells
RPL12P4	2.03328e-11	0.533896	0.451	0.173	3.8067e-07	T cells
LRRC75A-AS1	2.55999e-11	0.478221	0.604	0.263	4.79282e-07	T cells
AP005202.1	3.20745e-11	0.501187	0.495	0.202	6.00498e-07	T cells
AC138123.1	4.82913e-11	0.554511	0.418	0.159	9.04109e-07	T cells
RPL28	5.85869e-11	0.295949	1	0.968	1.09686e-06	T cells
TCF7	7.11581e-11	0.527999	0.275	0.078	1.33222e-06	T cells
TBC1D10C	8.40564e-11	0.502164	0.407	0.149	1.5737e-06	T cells
RPS3	9.09127e-11	0.429365	1	0.951	1.70207e-06	T cells
TRIR	9.713e-11	0.521072	0.538	0.233	1.81847e-06	T cells
SEPT1	1.28326e-10	0.518268	0.352	0.127	2.40252e-06	T cells
RNF213	1.60764e-10	0.729397	0.659	0.472	3.00982e-06	T cells
MT-ATP6	1.85295e-10	0.497696	0.989	0.998	3.46909e-06	T cells
AC012618.1	2.74991e-10	0.437473	0.385	0.137	5.14838e-06	T cells
CYTIP	3.1713e-10	0.645494	0.451	0.198	5.9373e-06	T cells
AC131235.1	3.33702e-10	0.52533	0.374	0.138	6.24757e-06	T cells
GIMAP4	3.37056e-10	0.725025	0.495	0.242	6.31036e-06	T cells
GZMB	4.34236e-10	0.438645	0.319	0.092	8.12978e-06	T cells
LEPROTL1	5.75154e-10	0.829934	0.56	0.37	1.0768e-05	T cells
AC019205.3	5.967e-10	0.442358	0.516	0.225	1.11714e-05	T cells
MT-CO2	6.08129e-10	0.473354	1	1	1.13854e-05	T cells
LTB	7.77245e-10	1.00009	0.407	0.168	1.45516e-05	T cells
FGFBP2	8.90426e-10	0.572505	0.297	0.083	1.66706e-05	T cells
JUNB	1.19969e-09	0.757915	0.835	0.698	2.24606e-05	T cells
COPS9	1.38485e-09	0.443784	0.473	0.205	2.59272e-05	T cells
NSD3	1.40085e-09	0.435751	0.308	0.1	2.62267e-05	T cells
AL009174.1	1.5244e-09	0.505498	0.473	0.217	2.85399e-05	T cells
RPL14	1.9394e-09	0.344287	0.967	0.952	3.63094e-05	T cells
RPS27A	2.32074e-09	0.335956	1	0.975	4.3449e-05	T cells
HNRNPH1	3.08773e-09	0.615954	0.758	0.595	5.78086e-05	T cells
PSMB9	3.21674e-09	0.635159	0.648	0.451	6.02238e-05	T cells
ITGA4	3.72793e-09	0.498272	0.352	0.135	6.97942e-05	T cells
SH3BGRL3	3.76567e-09	0.53657	0.89	0.852	7.05009e-05	T cells
SYTL3	3.84774e-09	0.566583	0.341	0.127	7.20373e-05	T cells
TRAF3IP3	4.07008e-09	0.43718	0.286	0.096	7.62e-05	T cells
RPSAP58	5.33088e-09	0.442607	0.385	0.151	9.98048e-05	T cells
AC022431.1	5.47876e-09	0.436178	0.473	0.205	0.000102573	T cells
BX679664.1	5.48212e-09	0.487811	0.275	0.089	0.000102636	T cells
NCK2	5.68304e-09	0.617769	0.319	0.126	0.000106398	T cells
MT-ND4L	5.976e-09	0.489932	0.923	0.875	0.000111883	T cells
ITGAL	6.24468e-09	0.545467	0.33	0.121	0.000116913	T cells
ELOB	6.27229e-09	0.407242	0.571	0.264	0.00011743	T cells
RPL19	6.89563e-09	0.294366	1	0.973	0.0001291	T cells
MYL12A	7.04212e-09	0.451821	0.89	0.868	0.000131842	T cells
AC115223.1	7.41607e-09	0.394183	0.253	0.076	0.000138844	T cells
BX119917.1	7.44935e-09	0.33542	0.253	0.075	0.000139467	T cells
SELENOF	7.74894e-09	0.362717	0.341	0.126	0.000145076	T cells
RPL12P16	8.64724e-09	0.473542	0.418	0.178	0.000161894	T cells
MCUB	9.15956e-09	0.48468	0.275	0.09	0.000171485	T cells
MT-ND3	1.01872e-08	0.440722	1	1	0.000190724	T cells
MT-CO3	1.41432e-08	0.396328	1	0.999	0.000264788	T cells
STK17A	1.60443e-08	0.529461	0.505	0.286	0.000300382	T cells
WIPF1	1.6262e-08	0.558963	0.527	0.294	0.000304456	T cells
RPL10P6	1.98525e-08	0.464721	0.396	0.168	0.000371679	T cells
AC018738.1	2.17665e-08	0.403271	0.363	0.144	0.000407512	T cells
AL031727.1	2.67577e-08	0.43653	0.374	0.149	0.000500957	T cells
MTCO1P40	2.78862e-08	0.377695	0.429	0.185	0.000522085	T cells
AC010343.1	3.62404e-08	0.380698	0.363	0.147	0.000678493	T cells
RPS27	3.91776e-08	0.417556	1	0.975	0.000733484	T cells
CALM1	4.35359e-08	0.471214	0.835	0.82	0.000815079	T cells
HLA-A	4.4432e-08	0.380529	0.978	0.946	0.000831857	T cells
BUD23	4.81227e-08	0.425251	0.297	0.11	0.000900953	T cells
SEPT6	5.02102e-08	0.651853	0.429	0.228	0.000940036	T cells
RPL7AP30	5.1006e-08	0.37398	0.253	0.083	0.000954935	T cells
AL138785.1	5.67381e-08	0.462766	0.429	0.195	0.00106225	T cells
STK10	6.74332e-08	0.564338	0.352	0.159	0.00126248	T cells
TOMM6	7.29294e-08	0.463708	0.407	0.188	0.00136539	T cells
LIMD2	8.48468e-08	0.544995	0.582	0.37	0.0015885	T cells
LYAR	9.17504e-08	0.696062	0.374	0.183	0.00171775	T cells
IKZF3	9.58598e-08	0.474948	0.275	0.095	0.00179469	T cells
RPS7P10	9.71524e-08	0.40582	0.363	0.159	0.00181889	T cells
PIK3IP1	1.03715e-07	0.573841	0.396	0.196	0.00194175	T cells
AC113367.1	1.1825e-07	0.453869	0.352	0.148	0.00221387	T cells
RPSA	1.52407e-07	0.342046	0.978	0.92	0.00285336	T cells
GNLY	1.85957e-07	0.807539	0.308	0.114	0.00348149	T cells
JAK1	2.26657e-07	0.468745	0.593	0.436	0.00424347	T cells
TXNIP	2.27621e-07	0.502571	0.835	0.758	0.00426151	T cells
AC074033.1	2.34495e-07	0.311458	0.33	0.135	0.00439021	T cells
STK17B	2.50599e-07	0.478825	0.538	0.304	0.00469171	T cells
RORA	2.52529e-07	0.5288	0.275	0.109	0.00472785	T cells
C12orf75	2.89022e-07	0.593346	0.451	0.26	0.00541107	T cells
DIP2A	3.20294e-07	0.422012	0.363	0.17	0.00599654	T cells
PAXX	3.31421e-07	0.423768	0.297	0.114	0.00620487	T cells
RPS13P2	3.4189e-07	0.390953	0.407	0.194	0.00640087	T cells
EEF1B2P6	3.90483e-07	0.32295	0.264	0.095	0.00731062	T cells
SYNE1	4.28891e-07	0.434787	0.352	0.161	0.0080297	T cells
GNG2	4.51668e-07	0.307344	0.275	0.103	0.00845612	T cells
PITPNC1	5.3915e-07	0.412558	0.297	0.126	0.010094	T cells
TGFB1	5.95592e-07	0.736286	0.538	0.358	0.0111507	T cells
PIK3R1	6.13991e-07	0.674356	0.429	0.261	0.0114951	T cells
RPL13AP5	7.11688e-07	0.436774	0.341	0.15	0.0133242	T cells
MT-RNR2	7.33488e-07	0.326379	0.835	0.409	0.0137324	T cells
MT-ND5	7.70525e-07	0.287044	0.967	0.959	0.0144258	T cells
SUB1	7.74969e-07	0.495804	0.78	0.78	0.014509	T cells
ITM2A	8.88077e-07	0.299446	0.253	0.091	0.0166266	T cells
SMAP2	9.57776e-07	0.262126	0.538	0.291	0.0179315	T cells
PDE4B	1.0801e-06	0.519791	0.275	0.111	0.0202216	T cells
SELENOK	1.12034e-06	0.299653	0.352	0.158	0.020975	T cells
RPS3AP6	1.13705e-06	0.352974	0.341	0.149	0.0212878	T cells
AL022718.1	1.1787e-06	0.391872	0.286	0.115	0.0220675	T cells
CD81	1.19376e-06	0.550559	0.637	0.569	0.0223496	T cells
IQGAP2	1.26692e-06	0.567195	0.363	0.18	0.0237193	T cells
DDIT4	1.6074e-06	0.555421	0.484	0.297	0.0300937	T cells
SYNE2	1.7049e-06	0.45285	0.527	0.357	0.0319191	T cells
RPL7AP66	1.92383e-06	0.331235	0.275	0.11	0.036018	T cells
MT-ND4	1.95904e-06	0.263929	1	1	0.0366771	T cells
AC116533.1	2.27099e-06	0.332048	0.33	0.147	0.0425175	T cells
HIST1H4C	2.87772e-06	0.294604	0.681	0.614	0.0538767	T cells
PARP8	3.5539e-06	0.595138	0.341	0.178	0.0665361	T cells
SLC38A1	3.90289e-06	0.601993	0.385	0.224	0.0730699	T cells
AAK1	3.9282e-06	0.536636	0.495	0.368	0.0735438	T cells
RPL36AL	4.2607e-06	0.308809	0.934	0.907	0.0797688	T cells
NR4A2	4.30237e-06	0.428335	0.308	0.137	0.0805489	T cells
CD84	4.56849e-06	0.495408	0.308	0.143	0.0855314	T cells
AC034236.1	4.73272e-06	0.397733	0.319	0.147	0.088606	T cells
SUN2	5.06025e-06	0.516135	0.363	0.196	0.094738	T cells
APOBEC3G	5.11089e-06	0.476514	0.297	0.136	0.0956862	T cells
STK4	5.41133e-06	0.55663	0.462	0.293	0.101311	T cells
CDC42SE2	5.41798e-06	0.66614	0.451	0.303	0.101435	T cells
HLA-F	5.93235e-06	0.637721	0.462	0.311	0.111065	T cells
AES	6.38443e-06	0.551039	0.615	0.519	0.119529	T cells
BIN2	6.82398e-06	0.34458	0.407	0.217	0.127758	T cells
LCP1	7.43371e-06	0.449069	0.549	0.354	0.139174	T cells
PAN3	7.67617e-06	0.520812	0.385	0.216	0.143713	T cells
RPS15A	7.86665e-06	0.299818	1	0.95	0.147279	T cells
RPS7P3	8.17698e-06	0.43539	0.275	0.123	0.153089	T cells
RPL5P34	8.26508e-06	0.465136	0.341	0.171	0.154739	T cells
SEM1	8.36384e-06	0.286445	0.396	0.197	0.156588	T cells
TAGAP	8.44887e-06	0.390799	0.253	0.106	0.15818	T cells
NR3C1	8.46205e-06	0.594892	0.407	0.252	0.158427	T cells
GPR183	8.79223e-06	0.325926	0.286	0.126	0.164608	T cells
RIPOR2	9.74963e-06	0.392204	0.33	0.151	0.182533	T cells
ATXN7	9.7616e-06	0.602749	0.363	0.211	0.182757	T cells
PSME1	1.06336e-05	0.426871	0.747	0.768	0.199082	T cells
SLFN5	1.17001e-05	0.480099	0.407	0.261	0.21905	T cells
EMP3	1.29481e-05	0.429789	0.714	0.6	0.242414	T cells
DDX5	1.44729e-05	0.269342	0.879	0.873	0.270961	T cells
BTN3A2	1.49006e-05	0.457263	0.33	0.168	0.278969	T cells
RPS27AP11	1.62243e-05	0.389598	0.286	0.13	0.303752	T cells
C12orf57	1.84872e-05	0.479018	0.604	0.505	0.346117	T cells
RNASEK	2.37111e-05	0.315418	0.582	0.369	0.443919	T cells
SAMSN1	2.47972e-05	0.382865	0.352	0.183	0.464252	T cells
DDX24	2.50744e-05	0.442473	0.626	0.566	0.469443	T cells
ITGB2	2.6842e-05	0.388137	0.659	0.476	0.502537	T cells
PRKCB	2.8272e-05	0.262337	0.374	0.191	0.529308	T cells
TPT1P9	2.89471e-05	0.266855	0.286	0.129	0.541948	T cells
TTC39C	2.90282e-05	0.415657	0.253	0.117	0.543466	T cells
TPT1P4	3.31295e-05	0.39313	0.286	0.135	0.62025	T cells
IL10RA	5.1364e-05	0.429855	0.374	0.209	0.961637	T cells
NAP1L4	5.18546e-05	0.520469	0.429	0.312	0.970821	T cells
TNFRSF14	5.24051e-05	0.464253	0.385	0.242	0.981128	T cells
Metazoa-SRP	5.42094e-05	0.252533	0.264	0.12	1	T cells
PSME2	6.06759e-05	0.402938	0.648	0.628	1	T cells
ARHGEF1	6.07972e-05	0.48105	0.396	0.248	1	T cells
TMEM2	6.31141e-05	0.519976	0.297	0.152	1	T cells
PRMT2	6.46757e-05	0.529285	0.56	0.504	1	T cells
TUBA4A	7.28886e-05	0.4855	0.319	0.18	1	T cells
EMB	7.71742e-05	0.445385	0.363	0.234	1	T cells
CD53	8.4688e-05	0.407222	0.582	0.416	1	T cells
AC008038.1	9.80474e-05	0.303868	0.286	0.14	1	T cells
RPS29	0.000113236	0.381905	0.956	0.942	1	T cells
AC246787.1	0.000125467	0.328045	0.253	0.119	1	T cells
ZNF331	0.00012687	0.775796	0.33	0.202	1	T cells
UBC	0.000144609	0.388369	0.912	0.914	1	T cells
GRK2	0.000153674	0.258369	0.253	0.117	1	T cells
PDCD4	0.000161983	0.636502	0.484	0.399	1	T cells
H3F3AP4	0.000167455	0.286063	0.275	0.135	1	T cells
LDHB	0.000187254	0.475379	0.692	0.65	1	T cells
ARID5A	0.000211634	0.335613	0.33	0.19	1	T cells
IFITM2	0.000216635	0.260628	0.681	0.534	1	T cells
KMT2E	0.00025888	0.397667	0.582	0.529	1	T cells
GIMAP1	0.00027131	0.375041	0.275	0.145	1	T cells
NUP210	0.000274498	0.416809	0.264	0.14	1	T cells
RPL15P3	0.000274801	0.25393	0.275	0.137	1	T cells
GPSM3	0.000293351	0.33909	0.527	0.374	1	T cells
CCND3	0.00029342	0.465695	0.451	0.349	1	T cells
UBALD2	0.00029564	0.46016	0.363	0.241	1	T cells
RASSF5	0.000308702	0.343553	0.297	0.167	1	T cells
ANKRD44	0.000322949	0.417114	0.341	0.206	1	T cells
PBXIP1	0.000371316	0.393093	0.352	0.238	1	T cells
OPTN	0.000388577	0.428763	0.33	0.214	1	T cells
SNHG5	0.000448878	0.267451	0.319	0.177	1	T cells
NSMCE3	0.000456849	0.496952	0.297	0.184	1	T cells
ABHD17A	0.000699571	0.462651	0.352	0.229	1	T cells
SMCHD1	0.000750116	0.526617	0.385	0.272	1	T cells
JUND	0.000830051	0.263341	0.67	0.595	1	T cells
BIN1	0.00086305	0.31183	0.308	0.19	1	T cells
MLLT6	0.000880482	0.456107	0.385	0.277	1	T cells
ARGLU1	0.00101306	0.368478	0.571	0.534	1	T cells
TNRC6A	0.00107417	0.446917	0.352	0.247	1	T cells
RNPEPL1	0.00115437	0.464783	0.352	0.245	1	T cells
ADGRE5	0.00124138	0.440709	0.44	0.332	1	T cells
DDX6	0.00132864	0.452622	0.429	0.356	1	T cells
LSP1	0.00133927	0.253432	0.549	0.382	1	T cells
ATM	0.00158118	0.497151	0.396	0.296	1	T cells
SLC9A3R1	0.00166721	0.350528	0.286	0.18	1	T cells
FKBP5	0.0019036	0.354182	0.341	0.217	1	T cells
YWHAB	0.00213752	0.273602	0.769	0.775	1	T cells
MT-TP	0.0022531	0.256655	0.308	0.176	1	T cells
HCLS1	0.00256109	0.327366	0.473	0.343	1	T cells
FAM129A	0.00328815	0.251029	0.297	0.187	1	T cells
GSTK1	0.00334223	0.497116	0.571	0.613	1	T cells
CLEC2B	0.00352207	0.491414	0.418	0.332	1	T cells
PSMA3-AS1	0.00359835	0.465612	0.44	0.388	1	T cells
CRIP1	0.00406858	0.300632	0.571	0.506	1	T cells
FAM107B	0.00470903	0.337042	0.363	0.284	1	T cells
SPOCK2	0.0048754	0.251625	0.473	0.34	1	T cells
ZC3HAV1	0.0048875	0.55139	0.374	0.307	1	T cells
NACA2	0.00497328	0.361101	0.341	0.242	1	T cells
LBH	0.00545931	0.443269	0.275	0.189	1	T cells
NDUFA3	0.00596368	0.29334	0.615	0.654	1	T cells
FMNL1	0.00622222	0.31319	0.374	0.269	1	T cells
FNBP1	0.00669003	0.426497	0.44	0.396	1	T cells
CREM	0.00760936	0.829784	0.308	0.234	1	T cells
RC3H1	0.00795376	0.376442	0.253	0.168	1	T cells
SLA	0.00969538	0.30352	0.319	0.214	1	T cells
SSR2	0.00989864	0.290799	0.648	0.714	1	T cells
CYTH1	0.00990974	0.380495	0.363	0.293	1	T cells
MT-RNR2	2.89308e-25	1.23024	0.934	0.415	5.41643e-21	Erythroid
MT-CO3	2.20669e-20	0.986414	1	0.999	4.13137e-16	Erythroid
MT-CYB	3.20594e-19	1.06794	1	0.998	6.00216e-15	Erythroid
HBB	3.55224e-19	4.47628	0.82	0.555	6.65051e-15	Erythroid
MT-RNR1	2.19675e-18	1.06148	0.918	0.414	4.11275e-14	Erythroid
MT-ND4	3.13999e-17	0.805325	1	1	5.87869e-13	Erythroid
MT-ATP6	2.02768e-16	0.875126	1	0.997	3.79623e-12	Erythroid
MTATP6P1	9.67457e-16	0.962235	0.902	0.414	1.81127e-11	Erythroid
MT-CO2	3.4015e-15	0.808923	1	1	6.3683e-11	Erythroid
MT-ND3	6.07431e-15	0.936201	1	1	1.13723e-10	Erythroid
MT-ND1	1.40758e-12	0.807277	0.934	0.995	2.63528e-08	Erythroid
MT-CO1	1.96822e-11	0.681447	1	0.999	3.6849e-07	Erythroid
HBA1	6.01177e-11	4.64249	0.377	0.122	1.12552e-06	Erythroid
HBA2	3.13789e-10	4.91319	0.525	0.271	5.87475e-06	Erythroid
MT-ND2	1.3348e-09	0.681405	0.967	0.998	2.49901e-05	Erythroid
YWHAE	5.78487e-09	0.374604	0.131	0.621	0.000108304	Erythroid
SSU72	5.28114e-08	0.2651	0.115	0.563	0.000988736	Erythroid
SDHD	8.79383e-08	0.305698	0.033	0.401	0.00164638	Erythroid
MT-ND5	1.7127e-07	0.663292	0.869	0.965	0.00320651	Erythroid
RNASEH2C	3.53571e-07	0.318228	0.049	0.41	0.00661955	Erythroid
IQGAP1	3.76659e-07	0.55481	0.131	0.564	0.00705181	Erythroid
DARS	5.62082e-07	0.316669	0.049	0.391	0.0105233	Erythroid
PTP4A2	6.66938e-07	0.343579	0.164	0.598	0.0124864	Erythroid
SLC3A2	7.63336e-07	0.328805	0.066	0.429	0.0142912	Erythroid
CMPK1	7.67274e-07	0.377314	0.066	0.428	0.0143649	Erythroid
ATF4	9.93338e-07	0.34955	0.098	0.481	0.0185973	Erythroid
SPAG7	1.13125e-06	0.27819	0.066	0.418	0.0211792	Erythroid
SRSF7	1.52292e-06	0.302863	0.148	0.561	0.0285121	Erythroid
TPM4	1.6425e-06	0.2666	0.098	0.471	0.0307509	Erythroid
PPP1R2	1.82681e-06	0.362319	0.033	0.348	0.0342016	Erythroid
MRPL27	2.20945e-06	0.258724	0.066	0.409	0.0413653	Erythroid
ACTR2	2.24333e-06	0.389332	0.164	0.603	0.0419996	Erythroid
SDCBP	2.31656e-06	0.350818	0.164	0.588	0.0433707	Erythroid
MRPS34	2.38871e-06	0.257491	0.066	0.407	0.0447215	Erythroid
NDUFS2	3.68743e-06	0.307766	0.066	0.399	0.069036	Erythroid
PPP3CA	5.15613e-06	0.253466	0.033	0.328	0.096533	Erythroid
TPM3	5.59837e-06	0.262711	0.23	0.676	0.104813	Erythroid
FLOT1	7.24785e-06	0.269122	0.098	0.451	0.135694	Erythroid
TRA2B	9.02374e-06	0.387912	0.115	0.479	0.168942	Erythroid
USF2	1.00347e-05	0.288891	0.066	0.38	0.187869	Erythroid
OSTF1	1.12492e-05	0.414187	0.066	0.368	0.210608	Erythroid
PNRC1	1.22965e-05	0.357283	0.262	0.75	0.230215	Erythroid
EIF2S3	1.35347e-05	0.364165	0.098	0.438	0.253396	Erythroid
TXNDC12	1.52794e-05	0.292055	0.049	0.339	0.28606	Erythroid
U2SURP	1.85518e-05	0.332744	0.082	0.399	0.347326	Erythroid
HMGA1	1.98449e-05	0.273441	0.066	0.362	0.371536	Erythroid
RBM25	2.13445e-05	0.330101	0.148	0.516	0.399612	Erythroid
LIMS1	2.20494e-05	0.30405	0.082	0.395	0.412808	Erythroid
RAB31	2.47302e-05	0.290086	0.082	0.383	0.462998	Erythroid
YIPF4	2.47585e-05	0.265643	0.082	0.382	0.463528	Erythroid
DNAJC4	2.49985e-05	0.380618	0.066	0.361	0.468022	Erythroid
IFT57	3.02466e-05	0.385287	0.049	0.325	0.566277	Erythroid
PHF20	3.2702e-05	0.315035	0.033	0.292	0.612247	Erythroid
METTL5	3.49626e-05	0.404135	0.066	0.352	0.654569	Erythroid
AKAP13	3.8627e-05	0.389832	0.148	0.515	0.723175	Erythroid
PNRC2	4.13955e-05	0.382634	0.098	0.414	0.775007	Erythroid
LMBRD1	4.65117e-05	0.325383	0.033	0.284	0.870793	Erythroid
MRPL13	4.69248e-05	0.342624	0.066	0.348	0.878527	Erythroid
SMIM19	5.04889e-05	0.338828	0.066	0.343	0.945253	Erythroid
SPATS2L	5.95058e-05	0.259714	0.082	0.371	1	Erythroid
CDC123	6.15498e-05	0.317177	0.066	0.338	1	Erythroid
CSDE1	6.41696e-05	0.312829	0.213	0.613	1	Erythroid
LSM6	6.86149e-05	0.311311	0.098	0.396	1	Erythroid
NOP58	6.97264e-05	0.251613	0.049	0.305	1	Erythroid
EIF1B	7.52856e-05	0.33296	0.148	0.489	1	Erythroid
USP22	8.3105e-05	0.393571	0.049	0.295	1	Erythroid
DENR	8.32818e-05	0.26264	0.066	0.331	1	Erythroid
GPBP1	8.846e-05	0.424945	0.082	0.366	1	Erythroid
MCFD2	8.88894e-05	0.352256	0.049	0.303	1	Erythroid
EBNA1BP2	9.28575e-05	0.529133	0.049	0.302	1	Erythroid
KMT2E	0.000116038	0.434922	0.18	0.555	1	Erythroid
MKKS	0.000117698	0.519569	0.066	0.321	1	Erythroid
FAM32A	0.000137523	0.305187	0.082	0.346	1	Erythroid
KRR1	0.000140114	0.28584	0.049	0.293	1	Erythroid
ACTR10	0.000144627	0.273222	0.066	0.323	1	Erythroid
ARPC1A	0.000159778	0.383199	0.115	0.416	1	Erythroid
TALDO1	0.000175033	0.47572	0.246	0.643	1	Erythroid
TIMP2	0.000186538	0.290293	0.082	0.344	1	Erythroid
ELF1	0.000199862	0.420428	0.131	0.441	1	Erythroid
MGEA5	0.000201407	0.28537	0.131	0.432	1	Erythroid
OTUD6B-AS1	0.000208379	0.298707	0.082	0.344	1	Erythroid
SPG21	0.00021431	0.458741	0.098	0.373	1	Erythroid
ABHD14B	0.000226089	0.296087	0.049	0.282	1	Erythroid
EMD	0.000226573	0.261643	0.049	0.282	1	Erythroid
RAC2	0.000267801	0.391509	0.131	0.425	1	Erythroid
ABI1	0.000271418	0.268042	0.049	0.278	1	Erythroid
ZFYVE21	0.000298181	0.385573	0.049	0.276	1	Erythroid
TBRG1	0.000323348	0.356783	0.049	0.274	1	Erythroid
EI24	0.000326099	0.330151	0.066	0.303	1	Erythroid
TERF2IP	0.000362723	0.36167	0.148	0.455	1	Erythroid
TAF15	0.000379717	0.263192	0.066	0.302	1	Erythroid
TRIM28	0.000384738	0.318432	0.049	0.27	1	Erythroid
PPP1R14B	0.000411237	0.490774	0.098	0.359	1	Erythroid
UBE2G2	0.000415741	0.281201	0.049	0.265	1	Erythroid
YPEL3	0.000419606	0.37269	0.18	0.499	1	Erythroid
CELF2	0.000467147	0.523796	0.197	0.546	1	Erythroid
G3BP1	0.000479854	0.510865	0.082	0.324	1	Erythroid
FKBP8	0.000489848	0.423195	0.23	0.604	1	Erythroid
MBNL1	0.000491901	0.358001	0.164	0.482	1	Erythroid
TAF12	0.000506699	0.383001	0.066	0.292	1	Erythroid
FUCA2	0.00052015	0.290991	0.049	0.261	1	Erythroid
TINF2	0.000524524	0.263621	0.049	0.259	1	Erythroid
PBDC1	0.000529047	0.350421	0.066	0.286	1	Erythroid
TRA2A	0.00054022	0.250047	0.131	0.405	1	Erythroid
PTEN	0.00055544	0.536121	0.066	0.292	1	Erythroid
TPM1	0.000576636	0.261928	0.098	0.343	1	Erythroid
GLO1	0.000581514	0.281727	0.066	0.29	1	Erythroid
BOD1L1	0.00062688	0.454294	0.082	0.32	1	Erythroid
AP1S2	0.000630115	0.288235	0.082	0.318	1	Erythroid
IER2	0.000651291	0.379086	0.213	0.549	1	Erythroid
GPR108	0.000763971	0.440985	0.066	0.285	1	Erythroid
CHD1	0.000765471	0.334414	0.066	0.285	1	Erythroid
TSPYL1	0.000807785	0.359899	0.098	0.342	1	Erythroid
TCEA1	0.000810697	0.42922	0.131	0.409	1	Erythroid
NUDT5	0.000813628	0.306323	0.082	0.311	1	Erythroid
TSPAN14	0.000862304	0.278683	0.049	0.251	1	Erythroid
ZC3H13	0.000975141	0.387359	0.098	0.34	1	Erythroid
MYL6B	0.000975725	0.479197	0.082	0.302	1	Erythroid
C21orf59	0.000984984	0.250203	0.066	0.279	1	Erythroid
SVIL	0.00103388	0.361151	0.066	0.275	1	Erythroid
SENP6	0.00120446	0.277702	0.066	0.274	1	Erythroid
RNMT	0.00125325	0.396621	0.115	0.365	1	Erythroid
TANK	0.00127305	0.321515	0.098	0.317	1	Erythroid
FBXO7	0.00141757	0.250907	0.115	0.361	1	Erythroid
CACUL1	0.00142042	0.537127	0.066	0.27	1	Erythroid
MBD2	0.00143131	0.252475	0.066	0.269	1	Erythroid
CMTM7	0.00145334	0.354842	0.066	0.269	1	Erythroid
SCCPDH	0.00152704	0.60513	0.066	0.266	1	Erythroid
CTSZ	0.00160506	0.523715	0.148	0.418	1	Erythroid
PPP2R5C	0.00168996	0.663423	0.148	0.415	1	Erythroid
SNHG7	0.00170253	0.382233	0.115	0.347	1	Erythroid
RSU1	0.00171368	0.345136	0.082	0.287	1	Erythroid
PRPF4B	0.00181449	0.36682	0.115	0.347	1	Erythroid
HIF1A	0.00186306	0.460048	0.164	0.449	1	Erythroid
PAK2	0.00201302	0.300857	0.131	0.384	1	Erythroid
PUM1	0.00204643	0.275292	0.082	0.29	1	Erythroid
CRYAB	0.00220232	2.14803	0.066	0.259	1	Erythroid
BORCS7	0.00227109	0.330019	0.098	0.318	1	Erythroid
KRAS	0.00231613	0.274714	0.066	0.256	1	Erythroid
ADD3	0.00236751	0.45	0.098	0.318	1	Erythroid
RRP7A	0.00240225	0.433209	0.098	0.309	1	Erythroid
POGZ	0.00245856	0.296086	0.066	0.256	1	Erythroid
HSD17B11	0.0024633	0.307857	0.131	0.37	1	Erythroid
RAB6A	0.00275736	0.470456	0.082	0.279	1	Erythroid
NUB1	0.00286214	0.322306	0.066	0.252	1	Erythroid
TRABD	0.00299019	0.255616	0.098	0.303	1	Erythroid
EML4	0.003277	0.252531	0.098	0.309	1	Erythroid
ZNF106	0.0036752	0.67105	0.115	0.333	1	Erythroid
NR3C1	0.00370867	0.482685	0.082	0.276	1	Erythroid
HIPK2	0.00385615	0.641662	0.082	0.275	1	Erythroid
DERL2	0.00395754	0.563352	0.098	0.305	1	Erythroid
PLGRKT	0.00395848	0.292902	0.082	0.272	1	Erythroid
PIM3	0.00402567	0.302008	0.082	0.273	1	Erythroid
TRIM22	0.00425848	0.432551	0.098	0.302	1	Erythroid
PDLIM5	0.00445693	0.562074	0.082	0.271	1	Erythroid
PDCD4	0.00468526	0.485627	0.164	0.421	1	Erythroid
BLOC1S4	0.00482617	0.407459	0.082	0.26	1	Erythroid
YME1L1	0.0053448	0.322324	0.131	0.355	1	Erythroid
RNASEK	0.00561767	0.429082	0.164	0.4	1	Erythroid
DNAJC21	0.0057471	0.295488	0.082	0.259	1	Erythroid
TSSC4	0.00628897	0.378349	0.098	0.288	1	Erythroid
FGFR1OP2	0.00651009	0.468658	0.082	0.255	1	Erythroid
TPGS1	0.00713192	0.470247	0.082	0.252	1	Erythroid
FYN	0.00744416	0.394732	0.131	0.344	1	Erythroid
ARID4A	0.00750957	0.319352	0.082	0.256	1	Erythroid
PRNP	0.00779864	0.499838	0.131	0.343	1	Erythroid
TNFAIP8	0.00954817	0.475058	0.115	0.309	1	Erythroid
CD79A	8.60509e-170	2.73585	0.975	0.028	1.61105e-165	B cells
TNFRSF13C	1.18987e-158	1.75928	0.762	0.006	2.22767e-154	B cells
BLK	9.06704e-145	1.33547	0.688	0.005	1.69753e-140	B cells
LINC00926	2.90689e-134	1.72602	0.688	0.01	5.44229e-130	B cells
FCRLA	1.22144e-128	1.26741	0.6	0.003	2.28677e-124	B cells
VPREB3	6.01377e-127	1.68759	0.65	0.009	1.1259e-122	B cells
MS4A1	3.65811e-109	1.40428	0.612	0.013	6.84872e-105	B cells
AL031733.2	7.30714e-104	1.82531	0.9	0.072	1.36804e-99	B cells
IGHM	2.90143e-101	2.56313	0.612	0.018	5.43206e-97	B cells
NAPSB	2.40474e-86	1.37213	0.65	0.034	4.50216e-82	B cells
LINC01857	1.98177e-85	1.03906	0.438	0.005	3.71028e-81	B cells
CD19	1.4559e-82	0.954047	0.5	0.014	2.72573e-78	B cells
LINC02397	2.73856e-80	0.936718	0.412	0.005	5.12714e-76	B cells
PAX5	9.51868e-74	0.788174	0.338	0.001	1.78209e-69	B cells
FCRL1	4.02863e-71	0.775741	0.312	0	7.5424e-67	B cells
CD79B	9.6308e-71	1.3639	0.625	0.048	1.80308e-66	B cells
BCL11A	1.20705e-67	1.39204	0.65	0.06	2.25984e-63	B cells
TNFRSF13B	1.84706e-65	0.642841	0.288	0	3.45806e-61	B cells
FAM30A	1.93095e-62	0.93535	0.3	0.002	3.61513e-58	B cells
BANK1	5.001e-61	1.4152	0.7	0.094	9.36287e-57	B cells
RCSD1	1.49447e-59	1.69982	0.912	0.203	2.79795e-55	B cells
AFF3	1.52355e-57	0.84775	0.412	0.019	2.85239e-53	B cells
PTPRCAP	2.82721e-57	1.26277	0.912	0.157	5.29311e-53	B cells
IGHG2	4.00443e-53	0.737086	0.375	0.016	7.49709e-49	B cells
POU2AF1	1.23315e-50	0.711807	0.312	0.009	2.3087e-46	B cells
HLA-DRB6	2.78027e-50	1.23994	0.9	0.188	5.20522e-46	B cells
CCR7	3.43453e-50	0.782361	0.388	0.019	6.43012e-46	B cells
AP004609.1	3.76664e-50	0.688481	0.275	0.005	7.0519e-46	B cells
RUBCNL	1.72717e-48	0.730047	0.325	0.012	3.23361e-44	B cells
LTB	2.54565e-48	1.21405	0.762	0.142	4.76596e-44	B cells
P2RX5	2.30079e-47	0.719663	0.262	0.005	4.30753e-43	B cells
IGLC2	2.18026e-45	0.478502	0.562	0.075	4.08188e-41	B cells
RPL9P9	5.96064e-45	1.30182	0.988	0.323	1.11595e-40	B cells
AC073621.1	4.42996e-43	1.34057	0.975	0.309	8.29377e-39	B cells
RPS23P8	9.99169e-43	1.27269	0.888	0.246	1.87064e-38	B cells
AC024293.1	4.80922e-42	1.10335	0.912	0.241	9.00383e-38	B cells
AC136632.1	1.84775e-41	1.13374	0.95	0.277	3.45936e-37	B cells
CD37	1.17565e-40	1.38604	0.962	0.445	2.20106e-36	B cells
CLECL1	3.002e-40	0.631639	0.312	0.017	5.62035e-36	B cells
AP001324.1	8.39038e-40	1.32718	0.95	0.324	1.57085e-35	B cells
RPS21	1.08192e-39	0.905673	1	0.968	2.02557e-35	B cells
RACK1	2.66341e-39	1.18922	1	0.334	4.98644e-35	B cells
ADAM28	2.18676e-38	1.11301	0.588	0.103	4.09405e-34	B cells
AL050331.1	2.20003e-38	0.873206	0.612	0.105	4.11889e-34	B cells
AC016739.1	3.95849e-38	1.24059	0.9	0.285	7.41108e-34	B cells
IGHA1	8.17235e-38	0.899898	0.45	0.055	1.53003e-33	B cells
FCMR	1.43767e-37	0.927486	0.538	0.077	2.6916e-33	B cells
RPL3P4	1.96818e-37	1.16946	0.888	0.259	3.68482e-33	B cells
RPL18AP3	5.06117e-37	1.08094	0.938	0.277	9.47552e-33	B cells
PARP15	8.85873e-37	0.716445	0.4	0.038	1.65853e-32	B cells
RPL30P4	1.25561e-36	0.997225	0.825	0.219	2.35076e-32	B cells
IGHG1	1.33614e-36	0.774637	0.4	0.04	2.50153e-32	B cells
AC005912.1	1.80803e-36	0.931806	0.738	0.163	3.385e-32	B cells
AC073861.1	6.03231e-36	1.12618	0.812	0.207	1.12937e-31	B cells
RPL5P34	1.16597e-35	0.869206	0.688	0.145	2.18294e-31	B cells
CD69	1.31624e-35	1.2445	0.6	0.108	2.46427e-31	B cells
RPL30	1.67661e-35	0.742618	0.988	0.974	3.13895e-31	B cells
RPS27AP16	2.49137e-35	1.04654	0.862	0.245	4.66435e-31	B cells
IGHGP	6.08547e-35	1.0056	0.262	0.013	1.13932e-30	B cells
AL365357.1	1.69146e-34	1.13707	0.862	0.268	3.16675e-30	B cells
AC025164.2	3.76052e-34	0.680846	0.325	0.025	7.04045e-30	B cells
MTATP6P1	6.9122e-32	1.05931	1	0.397	1.2941e-27	B cells
CXCR4	1.77971e-31	1.15375	0.85	0.292	3.33197e-27	B cells
TSC22D3	1.9993e-31	1.18275	0.938	0.445	3.74309e-27	B cells
RPS15AP1	2.01367e-31	0.917791	0.775	0.217	3.76999e-27	B cells
AC007969.1	3.99798e-31	0.956585	0.875	0.264	7.48501e-27	B cells
RPL7AP6	5.66634e-31	0.865288	0.738	0.192	1.06085e-26	B cells
MT-ND3	5.94025e-30	1.01061	1	1	1.11213e-25	B cells
CD27	1.5795e-29	0.690525	0.35	0.038	2.95714e-25	B cells
AL138785.1	1.79444e-29	0.988546	0.688	0.177	3.35955e-25	B cells
RPL11	1.87563e-29	0.52013	1	0.975	3.51156e-25	B cells
BTG1	3.06365e-29	1.16545	1	0.733	5.73576e-25	B cells
RPS27A	4.1167e-29	0.519077	1	0.975	7.70728e-25	B cells
AC019205.3	4.33046e-29	0.941027	0.738	0.21	8.10748e-25	B cells
RPL10P9	6.8406e-29	0.910943	0.812	0.244	1.2807e-24	B cells
AL591846.1	1.32583e-28	1.00959	0.725	0.213	2.48222e-24	B cells
AC004453.1	1.79846e-28	0.886329	0.762	0.22	3.36707e-24	B cells
AC008038.1	4.88548e-28	0.73856	0.562	0.12	9.1466e-24	B cells
RPS7P1	5.47535e-28	0.977805	0.762	0.227	1.02509e-23	B cells
AC010343.1	1.00839e-27	0.904109	0.575	0.133	1.8879e-23	B cells
POU2F2	2.07135e-27	0.861188	0.662	0.17	3.87799e-23	B cells
AC008021.1	2.28683e-27	0.710873	0.75	0.207	4.28141e-23	B cells
MT-CO3	2.42111e-27	0.832367	1	0.999	4.53281e-23	B cells
MT-RNR2	4.47981e-27	0.887841	1	0.4	8.3871e-23	B cells
ATP2A3	7.69836e-27	0.694183	0.388	0.055	1.44129e-22	B cells
RPS28	8.69272e-27	0.552598	1	0.975	1.62745e-22	B cells
RPL12P16	1.04499e-26	0.805317	0.638	0.163	1.95643e-22	B cells
LRRC75A-AS1	2.11021e-26	0.738662	0.825	0.249	3.95074e-22	B cells
MT-ND6	8.78423e-26	0.95791	1	0.611	1.64458e-21	B cells
AL161787.1	1.02922e-25	0.639155	0.388	0.058	1.92691e-21	B cells
RPL15P3	1.07993e-25	0.73668	0.538	0.118	2.02184e-21	B cells
AC096919.1	1.32359e-25	0.84479	0.625	0.167	2.47803e-21	B cells
TSPAN33	2.07504e-25	0.734516	0.338	0.045	3.88488e-21	B cells
RPL19	2.18167e-25	0.498495	1	0.973	4.08451e-21	B cells
AC012618.1	2.64547e-25	0.812019	0.55	0.127	4.95285e-21	B cells
MT-CYB	3.06672e-25	0.843386	1	0.998	5.74151e-21	B cells
HLA-DQA2	5.88127e-25	0.894643	0.925	0.431	1.10109e-20	B cells
RPL28	9.09551e-25	0.481551	1	0.969	1.70286e-20	B cells
RPS7	1.65911e-24	0.51289	1	0.963	3.10618e-20	B cells
RPL10P16	1.88697e-24	0.808494	0.712	0.215	3.53279e-20	B cells
MT-ATP6	2.05949e-24	0.795493	1	0.997	3.85578e-20	B cells
RALGPS2	2.66947e-24	0.803404	0.412	0.079	4.99778e-20	B cells
NOP53	3.90437e-24	0.788078	0.7	0.212	7.30975e-20	B cells
FAU	5.31537e-24	0.494882	1	0.97	9.95143e-20	B cells
RPS28P7	6.80205e-24	0.843981	0.662	0.192	1.27348e-19	B cells
RPSAP58	7.58878e-24	0.794092	0.562	0.14	1.42077e-19	B cells
CD52	1.2625e-23	0.800966	0.938	0.425	2.36366e-19	B cells
AC022431.1	1.60331e-23	0.861089	0.65	0.194	3.00172e-19	B cells
RPL37	1.9763e-23	0.502174	1	0.974	3.70002e-19	B cells
MT-ND4L	1.98464e-23	0.763654	1	0.869	3.71564e-19	B cells
SELENOH	2.23913e-23	0.745095	0.55	0.135	4.1921e-19	B cells
BX679664.1	2.5907e-23	0.662141	0.425	0.079	4.85031e-19	B cells
NCF1C	2.6596e-23	0.594252	0.338	0.047	4.97931e-19	B cells
RPS27	3.50662e-23	0.491523	1	0.975	6.5651e-19	B cells
AL136454.1	3.53188e-23	0.862703	0.6	0.17	6.61239e-19	B cells
SNHG6	4.75501e-23	0.694285	0.675	0.191	8.90233e-19	B cells
MT-ND4	5.92265e-23	0.659691	1	1	1.10884e-18	B cells
AC018738.1	6.70945e-23	0.690263	0.538	0.133	1.25614e-18	B cells
RPS27AP11	9.62516e-23	0.705795	0.5	0.115	1.80202e-18	B cells
RPL18	1.78265e-22	0.466589	1	0.966	3.33748e-18	B cells
AC078814.1	1.79801e-22	0.725326	0.625	0.177	3.36623e-18	B cells
CD83	2.60628e-22	1.2443	0.488	0.12	4.87947e-18	B cells
PPP1R16B	2.61613e-22	0.516384	0.325	0.044	4.89792e-18	B cells
RPS23	3.10722e-22	0.483101	1	0.968	5.81733e-18	B cells
MT-ND1	3.31717e-22	0.644432	1	0.991	6.2104e-18	B cells
RBM38	3.38651e-22	0.8158	0.462	0.106	6.34022e-18	B cells
AC113367.1	3.77469e-22	0.719809	0.538	0.136	7.06698e-18	B cells
IKZF3	7.54118e-22	0.685764	0.425	0.084	1.41186e-17	B cells
JUND	9.41135e-22	0.681841	0.95	0.573	1.76199e-17	B cells
TXNIP	9.49786e-22	0.942727	0.95	0.75	1.77819e-17	B cells
NCR3	1.08945e-21	0.484628	0.275	0.031	2.03967e-17	B cells
RPS12	1.2298e-21	0.549651	1	0.986	2.30244e-17	B cells
MT-RNR1	3.64599e-21	0.700138	1	0.398	6.82602e-17	B cells
ZFP36L2	4.24762e-21	0.940432	0.938	0.73	7.9524e-17	B cells
RPS8	4.52224e-21	0.501497	1	0.969	8.46654e-17	B cells
RPL13AP5	6.55463e-21	0.761786	0.525	0.138	1.22716e-16	B cells
RPL24P8	2.09365e-20	0.617618	0.562	0.153	3.91973e-16	B cells
MT-CO2	2.18546e-20	0.71528	1	1	4.09161e-16	B cells
RPL12P4	2.48809e-20	0.747772	0.575	0.166	4.6582e-16	B cells
EEF1B2	3.53411e-20	0.630848	1	0.876	6.61657e-16	B cells
AC021074.1	3.78046e-20	0.66437	0.538	0.144	7.07778e-16	B cells
RPS3AP6	3.81813e-20	0.634057	0.525	0.137	7.14831e-16	B cells
STK17A	4.23721e-20	0.81137	0.662	0.275	7.93291e-16	B cells
RPL37P23	4.81664e-20	0.493139	0.262	0.033	9.0177e-16	B cells
AC004448.1	5.27189e-20	0.645301	0.525	0.139	9.87003e-16	B cells
BCL2	5.29253e-20	0.585739	0.35	0.062	9.90868e-16	B cells
RHOH	5.32635e-20	0.66701	0.4	0.079	9.97199e-16	B cells
GAS5	5.76309e-20	0.646983	0.45	0.103	1.07897e-15	B cells
AC246787.1	6.8096e-20	0.63491	0.45	0.105	1.27489e-15	B cells
AC069218.1	7.46417e-20	0.631892	0.475	0.118	1.39744e-15	B cells
HLA-DQA1	9.01729e-20	0.627022	0.888	0.418	1.68822e-15	B cells
TOMM6	1.01177e-19	0.686433	0.588	0.176	1.89423e-15	B cells
LIMD2	1.37985e-19	0.838632	0.775	0.357	2.58336e-15	B cells
PRKCB	1.40764e-19	0.639893	0.6	0.175	2.63538e-15	B cells
RPS15AP11	1.44492e-19	0.743201	0.488	0.127	2.70519e-15	B cells
RPS13P2	1.80153e-19	0.594352	0.612	0.18	3.37283e-15	B cells
HLA-DQB2	3.01764e-19	0.796514	0.512	0.155	5.64963e-15	B cells
AC074033.1	3.68808e-19	0.618961	0.488	0.125	6.90482e-15	B cells
RPL21P16	5.40905e-19	0.45983	0.3	0.047	1.01268e-14	B cells
RPL34	7.86189e-19	0.405442	1	0.975	1.4719e-14	B cells
TXLNGY	1.0698e-18	0.499122	0.3	0.048	2.00288e-14	B cells
SP140	1.09984e-18	0.554949	0.325	0.056	2.05912e-14	B cells
SP110	1.14555e-18	0.749812	0.562	0.191	2.14469e-14	B cells
TRAF5	1.23243e-18	0.555871	0.312	0.054	2.30735e-14	B cells
RPS7P3	1.34226e-18	0.591989	0.45	0.111	2.51298e-14	B cells
CNOT9	2.3245e-18	0.524994	0.3	0.048	4.35193e-14	B cells
AC091167.1	3.27674e-18	0.471286	0.262	0.037	6.13471e-14	B cells
RPL34P18	3.68035e-18	0.665918	0.55	0.167	6.89035e-14	B cells
RPL21P75	4.02236e-18	0.525284	0.325	0.059	7.53066e-14	B cells
AC116533.1	4.63962e-18	0.640547	0.488	0.137	8.6863e-14	B cells
EEF1B2P3	4.94279e-18	0.60473	0.388	0.085	9.2539e-14	B cells
RPL5	5.8804e-18	0.435249	1	0.965	1.10093e-13	B cells
ORAI2	6.19998e-18	0.957223	0.55	0.214	1.16076e-13	B cells
MT-ND5	6.4165e-18	0.567155	1	0.957	1.2013e-13	B cells
MT-ND2	1.50807e-17	0.511709	1	0.996	2.82342e-13	B cells
AC034236.1	1.94259e-17	0.733582	0.475	0.137	3.63691e-13	B cells
TCF4	2.52023e-17	0.867325	0.525	0.178	4.71838e-13	B cells
AL355309.1	2.64737e-17	0.419106	0.288	0.047	4.95641e-13	B cells
RPL10P6	3.38086e-17	0.643923	0.525	0.16	6.32965e-13	B cells
HSH2D	3.68268e-17	0.604242	0.35	0.074	6.8947e-13	B cells
TMEM243	4.75153e-17	0.832412	0.7	0.395	8.89581e-13	B cells
AC091982.1	5.40856e-17	0.61967	0.325	0.064	1.01259e-12	B cells
BOD1L1	6.03114e-17	0.810615	0.625	0.28	1.12915e-12	B cells
AL450405.1	9.09904e-17	0.536057	0.35	0.075	1.70352e-12	B cells
AP005202.1	9.39307e-17	0.76294	0.575	0.199	1.75857e-12	B cells
PIM2	1.63279e-16	0.565569	0.362	0.081	3.05692e-12	B cells
RPS7P10	1.65716e-16	0.680536	0.5	0.15	3.10254e-12	B cells
AP001024.1	2.14069e-16	0.476266	0.3	0.055	4.00781e-12	B cells
IL16	2.82296e-16	0.680386	0.438	0.127	5.28515e-12	B cells
PDE4B	3.21862e-16	0.697524	0.4	0.103	6.02589e-12	B cells
SMAP2	3.74433e-16	0.697399	0.675	0.282	7.01013e-12	B cells
AC138123.1	5.192e-16	0.759301	0.488	0.156	9.72046e-12	B cells
TPT1P4	7.76585e-16	0.572745	0.45	0.124	1.45392e-11	B cells
MT-CO1	8.11418e-16	0.584964	1	0.999	1.51914e-11	B cells
AL122020.1	1.2097e-15	0.455725	0.288	0.054	2.26479e-11	B cells
ETV6	1.43913e-15	0.895594	0.6	0.276	2.69433e-11	B cells
ARHGAP25	1.57806e-15	0.581863	0.375	0.093	2.95445e-11	B cells
ZNF101	2.51738e-15	0.437527	0.262	0.045	4.71304e-11	B cells
EEF1B2P6	3.58011e-15	0.57602	0.362	0.088	6.70268e-11	B cells
RPS12P23	4.53605e-15	0.48193	0.3	0.06	8.49239e-11	B cells
GNG7	6.42436e-15	0.683774	0.3	0.065	1.20277e-10	B cells
AC131235.1	1.18093e-14	0.607968	0.45	0.135	2.21093e-10	B cells
IRF8	1.22893e-14	0.557135	0.412	0.122	2.30081e-10	B cells
STK17B	1.35604e-14	0.869097	0.65	0.297	2.53877e-10	B cells
RPS19P1	1.38147e-14	0.470065	0.312	0.069	2.58639e-10	B cells
RPL14	1.48258e-14	0.399727	0.988	0.951	2.77569e-10	B cells
OSBPL10	1.50113e-14	0.648057	0.3	0.068	2.81041e-10	B cells
EEF1A1P12	1.82234e-14	0.565152	0.325	0.075	3.41178e-10	B cells
AL009174.1	1.88232e-14	0.524285	0.6	0.21	3.52408e-10	B cells
KIAA1551	1.89824e-14	0.647998	0.5	0.178	3.55389e-10	B cells
RASGRP2	2.15289e-14	0.668408	0.425	0.125	4.03063e-10	B cells
Y-RNA	4.42061e-14	0.467961	0.55	0.193	8.27626e-10	B cells
RPL32	5.76528e-14	0.359979	1	0.979	1.07938e-09	B cells
MDM4	5.8793e-14	0.698752	0.65	0.352	1.10072e-09	B cells
AL031727.1	5.93958e-14	0.540041	0.462	0.145	1.11201e-09	B cells
AL022718.1	7.83572e-14	0.590358	0.388	0.109	1.467e-09	B cells
AP003385.3	9.33167e-14	0.582451	0.412	0.122	1.74708e-09	B cells
ARHGAP24	1.12482e-13	0.577893	0.362	0.101	2.10589e-09	B cells
RNASEK	1.53256e-13	0.503964	0.762	0.357	2.86926e-09	B cells
MTCO3P12	3.1636e-13	0.471234	0.362	0.096	5.92288e-09	B cells
CXXC5	3.26813e-13	0.817342	0.5	0.217	6.1186e-09	B cells
TNFAIP8	4.01686e-13	0.695138	0.575	0.275	7.52036e-09	B cells
ZNF107	4.65124e-13	0.55097	0.275	0.062	8.70806e-09	B cells
TMEM154	4.77018e-13	0.592454	0.425	0.145	8.93073e-09	B cells
RPS7P4	5.12426e-13	0.461445	0.288	0.064	9.59364e-09	B cells
AC068724.1	5.72268e-13	0.509916	0.388	0.111	1.0714e-08	B cells
MTCO1P12	5.79984e-13	0.566768	0.588	0.223	1.08585e-08	B cells
RPS4XP13	6.54007e-13	0.429397	0.288	0.064	1.22443e-08	B cells
TRIR	1.01859e-12	0.458436	0.612	0.23	1.907e-08	B cells
AL080243.2	1.08688e-12	0.530096	0.375	0.111	2.03486e-08	B cells
OIP5-AS1	1.34926e-12	0.415314	0.262	0.056	2.52608e-08	B cells
HLA-DRB5	1.60722e-12	0.467558	0.925	0.609	3.00905e-08	B cells
CHMP7	2.80437e-12	0.715704	0.375	0.126	5.25035e-08	B cells
RPL7A	2.85974e-12	0.329037	1	0.971	5.354e-08	B cells
EZR	3.50778e-12	0.714024	0.712	0.457	6.56726e-08	B cells
DUSP2	7.10146e-12	0.844371	0.462	0.158	1.32953e-07	B cells
AC090114.1	9.7942e-12	0.397767	0.275	0.063	1.83367e-07	B cells
HIST1H4C	1.15041e-11	0.441191	0.8	0.605	2.1538e-07	B cells
PAN3	1.31197e-11	0.625814	0.5	0.209	2.45627e-07	B cells
PCED1B-AS1	1.53434e-11	0.455669	0.425	0.133	2.87259e-07	B cells
SF1	1.86754e-11	0.583755	0.75	0.535	3.49641e-07	B cells
RAC2	1.90339e-11	0.497665	0.712	0.384	3.56352e-07	B cells
RPL8	2.14996e-11	0.364831	1	0.975	4.02516e-07	B cells
RPLP0P6	2.20062e-11	0.416752	0.262	0.061	4.12e-07	B cells
CD40	2.32846e-11	0.69933	0.462	0.205	4.35934e-07	B cells
RPL7AP66	2.84112e-11	0.50186	0.35	0.106	5.31915e-07	B cells
SMCHD1	5.23989e-11	0.629708	0.538	0.261	9.81012e-07	B cells
MTCO2P12	5.73286e-11	0.373787	0.262	0.061	1.07331e-06	B cells
CLEC2D	6.14424e-11	0.535944	0.462	0.184	1.15033e-06	B cells
MTCO1P40	7.45926e-11	0.493898	0.488	0.183	1.39652e-06	B cells
RPL35A	7.63684e-11	0.30573	1	0.97	1.42977e-06	B cells
RPS4XP11	7.66317e-11	0.424268	0.275	0.07	1.4347e-06	B cells
ANKRD44	1.06719e-10	0.647164	0.475	0.197	1.998e-06	B cells
MALAT1	2.32733e-10	0.289209	1	0.97	4.35723e-06	B cells
RPSA	3.10868e-10	0.395808	1	0.919	5.82006e-06	B cells
MEF2C	3.29619e-10	0.536099	0.612	0.299	6.17113e-06	B cells
HLA-B	3.42196e-10	0.348586	1	0.943	6.40659e-06	B cells
AC026366.1	3.60355e-10	0.421031	0.3	0.087	6.74657e-06	B cells
RPL5P1	4.42667e-10	0.49435	0.3	0.088	8.28761e-06	B cells
CD48	5.1898e-10	0.502924	0.562	0.248	9.71634e-06	B cells
NDUFAF8	8.03083e-10	0.300901	0.275	0.073	1.50353e-05	B cells
RPLP1	8.47134e-10	0.292864	1	0.986	1.586e-05	B cells
NFATC1	9.63009e-10	0.455721	0.262	0.072	1.80295e-05	B cells
AC023906.1	9.78651e-10	0.531915	0.3	0.091	1.83223e-05	B cells
ODC1	1.30856e-09	0.724009	0.512	0.281	2.44988e-05	B cells
VEGFB	1.35202e-09	0.541357	0.425	0.188	2.53126e-05	B cells
ATM	1.66548e-09	0.593598	0.538	0.285	3.11812e-05	B cells
TNRC6B	1.85397e-09	0.61963	0.688	0.501	3.47101e-05	B cells
ANKRD12	2.20107e-09	0.608511	0.675	0.49	4.12084e-05	B cells
HLA-E	2.39176e-09	0.376921	0.975	0.847	4.47785e-05	B cells
AL139095.2	2.53943e-09	0.482935	0.325	0.106	4.75433e-05	B cells
ARHGAP45	3.17592e-09	0.406162	0.362	0.123	5.94595e-05	B cells
TPT1P9	3.49043e-09	0.611054	0.35	0.126	6.53479e-05	B cells
PPM1K	4.41454e-09	0.580302	0.438	0.208	8.2649e-05	B cells
IL10RA	4.97912e-09	0.482878	0.462	0.204	9.32191e-05	B cells
FCHSD2	5.33424e-09	0.489615	0.288	0.093	9.98676e-05	B cells
MT-TP	5.59673e-09	0.359024	0.438	0.167	0.000104782	B cells
RPS3AP26	6.29942e-09	0.42992	0.262	0.077	0.000117938	B cells
MT-ATP8	6.81348e-09	0.591297	0.612	0.389	0.000127562	B cells
LINC01578	9.48694e-09	0.364051	0.362	0.129	0.000177615	B cells
SELL	1.48728e-08	0.443465	0.375	0.137	0.000278449	B cells
RPL17P36	1.67155e-08	0.374058	0.288	0.092	0.000312947	B cells
AC008026.1	1.67173e-08	0.373702	0.262	0.077	0.000312981	B cells
TAGAP	2.32049e-08	0.546302	0.3	0.104	0.000434442	B cells
NCOA3	2.83162e-08	0.69094	0.362	0.16	0.000530136	B cells
RPL13	3.12063e-08	0.253919	1	0.977	0.000584245	B cells
SMIM26	3.27608e-08	0.421302	0.312	0.111	0.000613348	B cells
MTND4P12	3.36127e-08	0.307519	0.262	0.077	0.000629296	B cells
QRSL1	4.19229e-08	0.486096	0.275	0.095	0.000784881	B cells
BTK	4.59228e-08	0.45536	0.3	0.109	0.000859766	B cells
RPL7AP30	4.99741e-08	0.431236	0.262	0.084	0.000935615	B cells
NSD3	5.8482e-08	0.426399	0.3	0.103	0.0010949	B cells
AC114760.2	6.6319e-08	0.326847	0.288	0.091	0.00124162	B cells
AC027290.2	7.36399e-08	0.474789	0.3	0.105	0.00137869	B cells
HNRNPH1	9.3797e-08	0.47817	0.75	0.597	0.00175607	B cells
BCAS4	1.0542e-07	0.674193	0.35	0.163	0.00197367	B cells
SELENOF	1.17723e-07	0.377646	0.338	0.129	0.00220401	B cells
BUD23	1.26303e-07	0.312461	0.312	0.111	0.00236464	B cells
JAK3	1.91265e-07	0.424774	0.3	0.11	0.00358087	B cells
RPL22	2.48446e-07	0.262386	0.988	0.937	0.0046514	B cells
GRK2	3.98996e-07	0.326253	0.312	0.114	0.00747001	B cells
SMIM14	4.2677e-07	0.678033	0.55	0.412	0.00798998	B cells
CIRBP	5.44288e-07	0.394985	0.838	0.773	0.0101902	B cells
AC058791.1	6.41779e-07	0.456382	0.375	0.165	0.0120154	B cells
MTND1P23	7.16562e-07	0.407826	0.275	0.099	0.0134155	B cells
TMC8	7.45667e-07	0.409001	0.288	0.108	0.0139604	B cells
KMT2E	7.63914e-07	0.519135	0.638	0.526	0.014302	B cells
RELB	9.03008e-07	0.529862	0.362	0.169	0.0169061	B cells
LYL1	9.27784e-07	0.427132	0.288	0.113	0.01737	B cells
LY86	9.64201e-07	0.430633	0.462	0.234	0.0180518	B cells
CSK	1.1288e-06	0.434956	0.438	0.229	0.0211334	B cells
SP100	1.51207e-06	0.590108	0.55	0.411	0.028309	B cells
ISG20	1.57343e-06	0.565692	0.6	0.423	0.0294578	B cells
GABPB1-AS1	1.58447e-06	0.772839	0.5	0.342	0.0296645	B cells
ZNF395	1.87653e-06	0.47726	0.275	0.116	0.0351324	B cells
MYCBP2	1.88872e-06	0.537895	0.512	0.339	0.0353606	B cells
SYPL1	2.32671e-06	0.574142	0.525	0.401	0.0435606	B cells
PRDM2	2.42641e-06	0.594236	0.388	0.216	0.0454273	B cells
HERPUD1	2.56386e-06	0.610994	0.65	0.522	0.0480006	B cells
GGA2	2.96225e-06	0.524233	0.362	0.192	0.0554593	B cells
JUNB	3.02836e-06	0.268397	0.825	0.701	0.056697	B cells
CORO1A	3.03228e-06	0.259904	0.8	0.484	0.0567703	B cells
RNASET2	4.23114e-06	0.269858	0.712	0.502	0.0792154	B cells
ZNF44	5.10795e-06	0.399085	0.288	0.126	0.0956309	B cells
NACA2	5.17032e-06	0.466611	0.425	0.236	0.0967988	B cells
SEM1	5.18418e-06	0.255061	0.425	0.197	0.0970582	B cells
SRRM2	5.38118e-06	0.48226	0.638	0.548	0.100746	B cells
PSMB8-AS1	5.43003e-06	0.399796	0.35	0.17	0.101661	B cells
SNHG5	6.28413e-06	0.260648	0.388	0.173	0.117651	B cells
CD82	6.59097e-06	0.467274	0.3	0.146	0.123396	B cells
STRBP	6.76201e-06	0.529572	0.288	0.135	0.126598	B cells
THUMPD3-AS1	7.39249e-06	0.574074	0.488	0.338	0.138402	B cells
SMARCB1	9.23763e-06	0.620685	0.438	0.297	0.172947	B cells
COPS9	9.35506e-06	0.291738	0.438	0.211	0.175145	B cells
PTPN1	9.73251e-06	0.432395	0.4	0.228	0.182212	B cells
PNISR	1.00889e-05	0.48295	0.675	0.611	0.188885	B cells
CYFIP2	1.11546e-05	0.490397	0.362	0.193	0.208837	B cells
SEPT7	1.54647e-05	0.434107	0.688	0.624	0.289531	B cells
SEPT6	1.96285e-05	0.516766	0.4	0.232	0.367485	B cells
MGEA5	2.16614e-05	0.401897	0.538	0.405	0.405545	B cells
ACAP1	2.33323e-05	0.374397	0.375	0.199	0.436828	B cells
VHL	2.70199e-05	0.349304	0.275	0.127	0.505867	B cells
ARHGAP4	2.89507e-05	0.292557	0.325	0.158	0.542015	B cells
TNRC6A	3.1167e-05	0.484642	0.4	0.244	0.583508	B cells
CD53	4.30942e-05	0.269242	0.65	0.412	0.806809	B cells
AKNA	4.73776e-05	0.359195	0.45	0.264	0.887003	B cells
TGFB1	4.92674e-05	0.305728	0.538	0.36	0.922384	B cells
PLEKHO1	5.55589e-05	0.387039	0.35	0.194	1	B cells
LSM7	5.71774e-05	0.360805	0.675	0.614	1	B cells
PIM3	6.65769e-05	0.493744	0.412	0.25	1	B cells
REL	7.0403e-05	0.488843	0.5	0.376	1	B cells
RPL22L1	7.58329e-05	0.527903	0.575	0.504	1	B cells
CFLAR	8.01211e-05	0.50236	0.575	0.491	1	B cells
SNHG7	8.57862e-05	0.535922	0.45	0.325	1	B cells
STX7	8.90805e-05	0.574965	0.412	0.286	1	B cells
VOPP1	0.000165731	0.449084	0.362	0.23	1	B cells
TCEA1	0.000172677	0.400501	0.475	0.387	1	B cells
INPP5D	0.00017783	0.428385	0.362	0.221	1	B cells
BASP1	0.000181982	0.486209	0.425	0.311	1	B cells
MARCH6	0.00023335	0.524389	0.425	0.309	1	B cells
DOCK8	0.000257669	0.296138	0.4	0.234	1	B cells
CHKB	0.000264503	0.379259	0.288	0.156	1	B cells
TBC1D10C	0.000273191	0.295182	0.312	0.16	1	B cells
SH3GLB2	0.000288294	0.360035	0.262	0.141	1	B cells
SRSF10	0.000294923	0.397332	0.512	0.435	1	B cells
KRT10	0.000318491	0.267891	0.675	0.561	1	B cells
SESN3	0.000341696	0.49884	0.312	0.189	1	B cells
SYK	0.000378392	0.60623	0.362	0.244	1	B cells
DDX24	0.000403031	0.372357	0.6	0.569	1	B cells
BTG2	0.000414242	0.314101	0.55	0.424	1	B cells
EIF1AY	0.000495166	0.357552	0.412	0.302	1	B cells
ANP32E	0.000496642	0.504552	0.35	0.227	1	B cells
CCDC50	0.000525385	0.397984	0.362	0.244	1	B cells
ZNF791	0.000539413	0.45556	0.35	0.229	1	B cells
UBALD2	0.000554994	0.387482	0.375	0.241	1	B cells
EHMT1	0.000653108	0.443151	0.288	0.171	1	B cells
NCL	0.000687912	0.329618	0.65	0.613	1	B cells
TMEM2	0.000804797	0.33162	0.288	0.155	1	B cells
ZBTB20	0.000844465	0.440444	0.35	0.242	1	B cells
RBBP6	0.00104793	0.407466	0.438	0.329	1	B cells
PIK3IP1	0.00124865	0.345977	0.325	0.204	1	B cells
SNX8	0.00155175	0.441621	0.275	0.17	1	B cells
ANKRD13A	0.00159122	0.353612	0.262	0.154	1	B cells
TRA2A	0.00160049	0.577653	0.45	0.385	1	B cells
RAPGEF1	0.00162311	0.325893	0.3	0.184	1	B cells
LYN	0.00169802	0.38721	0.45	0.353	1	B cells
AP1B1	0.00184685	0.384566	0.338	0.236	1	B cells
TRA2B	0.00194987	0.383314	0.512	0.454	1	B cells
ERP29	0.00219267	0.252368	0.775	0.723	1	B cells
UNC93B1	0.0022594	0.401268	0.312	0.21	1	B cells
HIF1A	0.00253301	0.38258	0.5	0.427	1	B cells
CHCHD10	0.00296637	0.382564	0.525	0.48	1	B cells
ELK4	0.00312106	0.468149	0.262	0.165	1	B cells
NCOR1	0.00334233	0.312809	0.525	0.462	1	B cells
SPG11	0.00453205	0.352649	0.338	0.243	1	B cells
SNRPA1	0.00484657	0.389957	0.338	0.253	1	B cells
PDE7A	0.00516967	0.378073	0.262	0.168	1	B cells
TLK1	0.00552702	0.495652	0.262	0.175	1	B cells
ASXL1	0.00573379	0.366931	0.3	0.199	1	B cells
TMC6	0.00619739	0.36319	0.338	0.245	1	B cells
RIC3	0.0063745	0.464743	0.312	0.231	1	B cells
VPS13C	0.00662974	0.412788	0.375	0.29	1	B cells
GRB2	0.00922358	0.37219	0.45	0.388	1	B cells
ARGLU1	0.00927266	0.349324	0.55	0.536	1	B cells
YPEL3	0.00931863	0.312739	0.525	0.477	1	B cells
FGFBP2	8.14168e-128	2.47597	0.895	0.041	1.52429e-123	NK cells
SPON2	5.15339e-118	2.15786	0.842	0.043	9.64817e-114	NK cells
KLRD1	2.78966e-112	2.21982	0.908	0.06	5.22279e-108	NK cells
PRF1	2.7704e-110	2.43527	0.921	0.069	5.18673e-106	NK cells
GZMB	1.26536e-107	2.10841	0.868	0.054	2.369e-103	NK cells
GZMH	2.56975e-101	2.10183	0.868	0.059	4.81108e-97	NK cells
GNLY	2.67235e-101	2.90267	0.895	0.072	5.00317e-97	NK cells
KLRF1	2.21888e-97	1.50844	0.697	0.033	4.15419e-93	NK cells
CD247	6.53491e-94	1.93904	0.868	0.075	1.22347e-89	NK cells
KLRB1	1.21993e-89	1.57818	0.579	0.019	2.28396e-85	NK cells
NKG7	6.45206e-88	2.7076	0.947	0.115	1.20795e-83	NK cells
CST7	1.9303e-81	2.20122	0.895	0.109	3.6139e-77	NK cells
CCL5	4.72516e-79	2.10646	0.947	0.121	8.84645e-75	NK cells
AC245427.1	1.12893e-77	1.62278	0.724	0.056	2.11359e-73	NK cells
CTSW	2.365e-76	1.95926	0.829	0.093	4.42775e-72	NK cells
GZMA	5.81489e-73	1.68146	0.829	0.085	1.08866e-68	NK cells
ARL4C	4.32194e-69	1.74829	0.895	0.134	8.09153e-65	NK cells
CCL4	1.26271e-67	1.73203	0.803	0.092	2.36404e-63	NK cells
TRDC	2.02195e-65	1.55245	0.566	0.04	3.78549e-61	NK cells
FCRL6	1.17493e-64	1.08036	0.513	0.028	2.19971e-60	NK cells
KLRC2	1.0199e-60	1.47165	0.447	0.02	1.90946e-56	NK cells
MATK	6.83307e-54	1.06016	0.487	0.035	1.27929e-49	NK cells
GZMM	2.05052e-51	1.14249	0.618	0.066	3.83898e-47	NK cells
LINC01871	1.83071e-50	1.03747	0.487	0.037	3.42746e-46	NK cells
CD7	6.71641e-50	1.47184	0.658	0.089	1.25745e-45	NK cells
PYHIN1	8.76564e-50	0.910701	0.421	0.026	1.6411e-45	NK cells
IL2RB	1.16816e-49	0.937463	0.447	0.031	2.18702e-45	NK cells
SH2D2A	1.87633e-48	1.0718	0.461	0.035	3.51286e-44	NK cells
TBX21	4.47391e-48	0.86231	0.408	0.025	8.37606e-44	NK cells
IFITM1	1.93576e-46	1.73111	0.961	0.304	3.62413e-42	NK cells
PTGDR	1.63781e-45	0.80412	0.355	0.018	3.0663e-41	NK cells
SAMD3	1.80256e-45	0.879042	0.408	0.028	3.37475e-41	NK cells
KLRK1	1.2503e-44	0.890332	0.408	0.029	2.34081e-40	NK cells
KLF2	9.24031e-41	1.39842	0.908	0.271	1.72997e-36	NK cells
S1PR5	5.46541e-40	0.88471	0.329	0.019	1.02323e-35	NK cells
RUNX3	5.75048e-40	1.11107	0.645	0.109	1.07661e-35	NK cells
PTPRCAP	2.58621e-39	1.20951	0.803	0.168	4.84191e-35	NK cells
SKAP1	7.89304e-38	0.99715	0.461	0.05	1.47773e-33	NK cells
ZAP70	1.38985e-37	0.788609	0.461	0.05	2.60208e-33	NK cells
PAXX	6.18314e-37	1.0098	0.579	0.095	1.15761e-32	NK cells
PCED1B-AS1	7.98981e-37	0.970204	0.658	0.116	1.49585e-32	NK cells
ETS1	1.4699e-36	1.22924	0.789	0.206	2.75195e-32	NK cells
CD2	7.56433e-35	0.976487	0.566	0.087	1.41619e-30	NK cells
HLA-B	2.41856e-32	1.08706	0.987	0.944	4.52803e-28	NK cells
LCK	4.28072e-32	0.922013	0.539	0.088	8.01437e-28	NK cells
ZBP1	7.44029e-31	0.768825	0.355	0.036	1.39297e-26	NK cells
B2M	9.54145e-31	0.789936	1	0.993	1.78635e-26	NK cells
HLA-C	2.54714e-30	1.01745	0.974	0.942	4.76876e-26	NK cells
TXK	7.24615e-30	0.883897	0.368	0.042	1.35663e-25	NK cells
SYTL3	1.20527e-29	1.27744	0.553	0.114	2.2565e-25	NK cells
ABHD17A	1.18506e-27	1.33499	0.658	0.207	2.21867e-23	NK cells
ITGAL	1.38335e-27	1.05385	0.526	0.109	2.58991e-23	NK cells
PPP2R5C	2.2496e-27	1.31544	0.816	0.368	4.2117e-23	NK cells
AOAH	5.31288e-26	0.964174	0.566	0.136	9.94678e-22	NK cells
HLA-E	8.64341e-26	0.965657	0.974	0.848	1.61822e-21	NK cells
RARRES3	1.51295e-24	1.14289	0.855	0.486	2.83255e-20	NK cells
DUSP2	2.62865e-24	0.994286	0.605	0.148	4.92136e-20	NK cells
CHST12	7.71167e-24	1.04643	0.605	0.194	1.44378e-19	NK cells
PRR5	1.05779e-23	0.723838	0.355	0.054	1.98039e-19	NK cells
CEP78	1.11546e-23	0.907027	0.461	0.098	2.08836e-19	NK cells
MYBL1	1.3841e-23	0.76832	0.303	0.036	2.59131e-19	NK cells
FCGR3A	1.49305e-23	0.932346	0.776	0.253	2.79529e-19	NK cells
IL2RG	5.5681e-23	0.88212	0.618	0.177	1.04246e-18	NK cells
MTATP6P1	1.20868e-22	0.887876	0.974	0.401	2.2629e-18	NK cells
LINC00861	1.84948e-22	0.699106	0.316	0.04	3.4626e-18	NK cells
IL32	2.80301e-22	1.04704	0.724	0.265	5.2478e-18	NK cells
PTPRC	3.8601e-22	0.932534	0.868	0.412	7.22687e-18	NK cells
RASA3	4.23197e-22	0.835792	0.395	0.074	7.92309e-18	NK cells
FYN	6.37174e-22	1.11422	0.711	0.303	1.19292e-17	NK cells
BIN2	1.15914e-21	0.955776	0.618	0.204	2.17014e-17	NK cells
DIP2A	1.30835e-21	1.03852	0.539	0.159	2.4495e-17	NK cells
METRNL	2.86837e-21	0.936385	0.632	0.215	5.37016e-17	NK cells
PLAC8	2.90489e-21	0.837424	0.592	0.166	5.43854e-17	NK cells
TBC1D10C	5.75047e-21	0.878009	0.526	0.144	1.0766e-16	NK cells
TIGIT	8.35365e-21	0.519896	0.276	0.032	1.56397e-16	NK cells
PFN1P1	8.4118e-21	0.917044	0.579	0.169	1.57486e-16	NK cells
NLRC3	2.62073e-20	0.724507	0.263	0.032	4.90654e-16	NK cells
RACK1	6.47702e-20	0.838095	0.895	0.344	1.21263e-15	NK cells
MT-CO1	7.88739e-20	0.67068	1	0.999	1.47668e-15	NK cells
ITGB2	1.58419e-19	0.937015	0.855	0.463	2.96593e-15	NK cells
NCR3	1.78707e-19	0.654833	0.263	0.033	3.34575e-15	NK cells
CCL4L2	2.2429e-19	0.608484	0.289	0.041	4.19916e-15	NK cells
MT-CO2	3.83973e-19	0.677398	1	1	7.18874e-15	NK cells
SELENOS	6.1731e-19	0.722253	0.447	0.11	1.15573e-14	NK cells
CCDC88C	6.30389e-19	0.745972	0.461	0.12	1.18021e-14	NK cells
MYL12A	9.57904e-19	0.843181	0.921	0.866	1.79339e-14	NK cells
IKZF1	1.26057e-18	0.877336	0.553	0.173	2.36004e-14	NK cells
PIP4K2A	1.58099e-18	0.93566	0.566	0.194	2.95992e-14	NK cells
ITK	1.73138e-18	0.477339	0.276	0.037	3.2415e-14	NK cells
TGFB1	1.98635e-18	1.08391	0.697	0.348	3.71885e-14	NK cells
DDIT4	2.05048e-18	1.0016	0.671	0.285	3.83892e-14	NK cells
AC007969.1	2.55068e-18	0.787577	0.75	0.276	4.77539e-14	NK cells
PRKCH	5.42471e-18	0.761226	0.447	0.116	1.01562e-13	NK cells
ITGAX	5.71408e-18	0.912258	0.395	0.089	1.06979e-13	NK cells
PRDM1	6.04221e-18	1.0592	0.408	0.095	1.13122e-13	NK cells
ISG20	6.22558e-18	1.04419	0.75	0.412	1.16555e-13	NK cells
RAC2	1.26265e-17	0.865801	0.75	0.382	2.36393e-13	NK cells
ELOB	1.58629e-17	0.799388	0.684	0.26	2.96986e-13	NK cells
RPL18AP3	1.74568e-17	0.721533	0.776	0.292	3.26825e-13	NK cells
AP001324.1	2.79649e-17	0.704668	0.855	0.333	5.23558e-13	NK cells
RPS27AP16	6.61266e-17	0.69004	0.711	0.259	1.23802e-12	NK cells
AKNA	9.06099e-17	1.06269	0.605	0.253	1.6964e-12	NK cells
MT-CYB	1.53043e-16	0.623474	1	0.998	2.86527e-12	NK cells
MT-ATP6	2.31602e-16	0.642929	1	0.997	4.33605e-12	NK cells
Y-RNA	2.90355e-16	0.645584	0.553	0.194	5.43603e-12	NK cells
TSC22D3	2.99456e-16	0.822365	0.816	0.456	5.60641e-12	NK cells
EFHD2	3.48855e-16	1.11708	0.711	0.425	6.53125e-12	NK cells
RASSF1	5.31447e-16	0.80685	0.474	0.154	9.94975e-12	NK cells
NLRC5	5.49933e-16	0.729442	0.355	0.08	1.02959e-11	NK cells
BTG1	8.23343e-16	0.764411	0.947	0.738	1.54146e-11	NK cells
AC073621.1	8.81051e-16	0.687692	0.829	0.322	1.6495e-11	NK cells
TRIR	9.73299e-16	0.779512	0.605	0.232	1.82221e-11	NK cells
AC131235.1	1.12356e-15	0.672851	0.461	0.135	2.10353e-11	NK cells
ADGRG1	1.65811e-15	1.02844	0.579	0.26	3.10431e-11	NK cells
BTN3A2	2.82721e-15	0.8283	0.474	0.159	5.29311e-11	NK cells
IQGAP2	3.59407e-15	0.685652	0.513	0.171	6.72882e-11	NK cells
SELENOW	3.87312e-15	0.611439	0.461	0.134	7.25126e-11	NK cells
RPL3P4	5.34141e-15	0.75334	0.697	0.276	1.00002e-10	NK cells
C16orf54	6.06791e-15	0.925202	0.303	0.062	1.13603e-10	NK cells
C5orf56	7.25657e-15	0.867222	0.408	0.121	1.35857e-10	NK cells
GIMAP7	7.36875e-15	0.720197	0.605	0.228	1.37958e-10	NK cells
STAT4	3.48251e-14	0.581649	0.276	0.053	6.51996e-10	NK cells
IFITM2	3.51333e-14	0.8492	0.803	0.527	6.57766e-10	NK cells
MT-ND6	3.80366e-14	0.700518	0.934	0.618	7.12121e-10	NK cells
AC024293.1	4.88957e-14	0.67934	0.658	0.263	9.15425e-10	NK cells
MT-RNR2	4.97936e-14	0.589255	0.974	0.404	9.32236e-10	NK cells
FLNA	5.40089e-14	0.991881	0.789	0.587	1.01115e-09	NK cells
COPS9	6.27109e-14	0.7085	0.539	0.204	1.17407e-09	NK cells
AES	6.8643e-14	0.895873	0.724	0.513	1.28513e-09	NK cells
TXNIP	6.97926e-14	0.847954	0.868	0.757	1.30666e-09	NK cells
MTCO1P12	9.24324e-14	0.682304	0.592	0.224	1.73052e-09	NK cells
PCNX4	9.30237e-14	0.604805	0.263	0.051	1.74159e-09	NK cells
MYO1F	9.38179e-14	0.762961	0.632	0.29	1.75646e-09	NK cells
MALAT1	1.03089e-13	0.402211	0.987	0.971	1.93003e-09	NK cells
RPL9P9	2.44954e-13	0.445087	0.882	0.333	4.58602e-09	NK cells
ASCL2	2.62861e-13	0.779203	0.289	0.066	4.92128e-09	NK cells
SYNE2	2.89583e-13	1.0131	0.645	0.35	5.42158e-09	NK cells
PSME1	3.62239e-13	0.707658	0.882	0.758	6.78184e-09	NK cells
CLIC3	3.75905e-13	1.08086	0.605	0.305	7.03769e-09	NK cells
PARP8	3.92243e-13	0.78999	0.461	0.171	7.34357e-09	NK cells
TRBC2	5.44071e-13	0.638709	0.408	0.117	1.01861e-08	NK cells
MT-ND5	5.62882e-13	0.613286	0.974	0.959	1.05383e-08	NK cells
RASAL3	6.18061e-13	0.662133	0.342	0.094	1.15713e-08	NK cells
AC136632.1	6.19936e-13	0.541591	0.737	0.296	1.16064e-08	NK cells
C12orf75	6.73358e-13	0.978333	0.539	0.256	1.26066e-08	NK cells
SEM1	8.51747e-13	0.52496	0.526	0.19	1.59464e-08	NK cells
RPL10P16	8.7706e-13	0.694652	0.566	0.228	1.64203e-08	NK cells
RPS7P10	8.87409e-13	0.566974	0.461	0.154	1.66141e-08	NK cells
WIPF1	1.10237e-12	0.794018	0.592	0.292	2.06385e-08	NK cells
AC016739.1	1.17209e-12	0.615456	0.711	0.302	2.19439e-08	NK cells
MT-RNR1	1.2183e-12	0.449954	0.974	0.402	2.28091e-08	NK cells
TSPAN32	1.37401e-12	0.652982	0.303	0.075	2.57241e-08	NK cells
PSMB9	1.44723e-12	0.854393	0.697	0.45	2.7095e-08	NK cells
RPL10P9	1.46064e-12	0.692643	0.618	0.261	2.73461e-08	NK cells
LIMD2	1.5602e-12	0.821806	0.658	0.367	2.92101e-08	NK cells
TTC38	1.58113e-12	0.822538	0.289	0.07	2.9602e-08	NK cells
CCL3	1.78705e-12	0.491548	0.263	0.053	3.34572e-08	NK cells
UBBP4	1.94581e-12	0.572819	0.303	0.074	3.64294e-08	NK cells
EVL	2.32378e-12	0.949473	0.632	0.366	4.35058e-08	NK cells
SH3BGRL3	2.37617e-12	0.583802	0.961	0.847	4.44867e-08	NK cells
CALM1	2.88918e-12	0.615235	0.895	0.816	5.40913e-08	NK cells
TMSB4XP4	3.16247e-12	0.55746	0.382	0.113	5.92077e-08	NK cells
ADRB2	3.54291e-12	0.540415	0.263	0.058	6.63304e-08	NK cells
AC027290.2	4.09374e-12	0.875486	0.355	0.101	7.6643e-08	NK cells
MT-ND4L	6.77931e-12	0.636041	0.934	0.875	1.26922e-07	NK cells
HNRNPH1	9.84506e-12	0.725054	0.789	0.595	1.84319e-07	NK cells
NOP53	1.20034e-11	0.488475	0.566	0.224	2.24727e-07	NK cells
SYNE1	1.27612e-11	0.845168	0.421	0.158	2.38915e-07	NK cells
AL009174.1	1.34947e-11	0.488871	0.553	0.215	2.52648e-07	NK cells
MT-CO3	1.40979e-11	0.439331	0.987	1	2.63941e-07	NK cells
Metazoa-SRP	1.59389e-11	0.508286	0.368	0.114	2.98409e-07	NK cells
ADGRE5	1.82918e-11	0.908065	0.592	0.322	3.42458e-07	NK cells
IRF1	2.17719e-11	0.908681	0.684	0.404	4.07614e-07	NK cells
AC078814.1	3.05099e-11	0.636742	0.487	0.189	5.71207e-07	NK cells
PRMT2	3.18709e-11	0.865883	0.671	0.496	5.96687e-07	NK cells
RPS7P1	3.40136e-11	0.656065	0.579	0.243	6.36803e-07	NK cells
ZFP36L2	3.55656e-11	0.589349	0.855	0.737	6.65859e-07	NK cells
RPL30P4	3.95655e-11	0.61064	0.566	0.241	7.40745e-07	NK cells
MIB2	4.7602e-11	0.793924	0.329	0.104	8.91204e-07	NK cells
C1orf21	4.85577e-11	0.695869	0.303	0.087	9.09098e-07	NK cells
HLA-A	8.24076e-11	0.428855	0.987	0.946	1.54284e-06	NK cells
HCST	8.77877e-11	0.824304	0.645	0.369	1.64356e-06	NK cells
AL591846.1	1.20602e-10	0.532337	0.553	0.228	2.25791e-06	NK cells
SUN2	1.75338e-10	0.819982	0.447	0.192	3.28267e-06	NK cells
MT-ND4	1.98717e-10	0.370929	1	1	3.72038e-06	NK cells
PITPNC1	2.06153e-10	0.72797	0.355	0.124	3.8596e-06	NK cells
AL365357.1	2.80169e-10	0.479146	0.658	0.286	5.24532e-06	NK cells
LLGL2	2.93337e-10	0.686901	0.382	0.149	5.49185e-06	NK cells
MT-ND3	3.0387e-10	0.426006	1	1	5.68905e-06	NK cells
CDKN2D	3.05419e-10	0.641999	0.382	0.134	5.71805e-06	NK cells
MBP	3.30891e-10	0.953274	0.579	0.364	6.19494e-06	NK cells
APOBEC3G	3.44608e-10	0.615019	0.368	0.133	6.45174e-06	NK cells
RPL7AP6	3.71453e-10	0.487968	0.513	0.211	6.95435e-06	NK cells
ARPC2	5.37364e-10	0.575971	0.908	0.851	1.00605e-05	NK cells
CD47	6.10149e-10	0.713311	0.658	0.472	1.14232e-05	NK cells
NSD3	6.62695e-10	0.506232	0.329	0.101	1.2407e-05	NK cells
AP005202.1	8.27857e-10	0.54163	0.487	0.207	1.54991e-05	NK cells
RNF166	8.45055e-10	0.636944	0.355	0.13	1.58211e-05	NK cells
SNHG6	9.64381e-10	0.606609	0.487	0.207	1.80551e-05	NK cells
AC019205.3	9.87418e-10	0.461946	0.539	0.227	1.84864e-05	NK cells
RASGRP2	1.16557e-09	0.521951	0.368	0.13	2.18218e-05	NK cells
BTN3A1	1.28557e-09	0.611226	0.289	0.087	2.40685e-05	NK cells
RBM38	1.45758e-09	0.611585	0.342	0.116	2.72888e-05	NK cells
STK10	1.68751e-09	0.591862	0.395	0.158	3.15935e-05	NK cells
SOCS1	1.7244e-09	0.651296	0.368	0.131	3.22841e-05	NK cells
GAB3	1.83249e-09	0.595553	0.276	0.08	3.43078e-05	NK cells
ID2	1.96158e-09	0.735964	0.711	0.547	3.67248e-05	NK cells
HLA-F	2.6202e-09	0.715794	0.539	0.307	4.90554e-05	NK cells
SYNGR1	3.89253e-09	0.674427	0.368	0.151	7.2876e-05	NK cells
RAP1B	4.03305e-09	0.813505	0.539	0.338	7.55067e-05	NK cells
ARHGEF1	6.84163e-09	0.733663	0.474	0.244	0.000128089	NK cells
RIPOR2	7.28831e-09	0.515732	0.408	0.148	0.000136452	NK cells
HOPX	9.58655e-09	0.578713	0.671	0.349	0.000179479	NK cells
RPS21	1.03292e-08	0.279282	0.974	0.97	0.000193384	NK cells
CYTH1	1.38005e-08	0.725399	0.5	0.283	0.000258374	NK cells
PFN1	1.43102e-08	0.474581	0.961	0.878	0.000267916	NK cells
CX3CR1	1.74687e-08	0.61404	0.382	0.148	0.000327049	NK cells
AL138785.1	1.80535e-08	0.476857	0.461	0.196	0.000337997	NK cells
RPS15AP1	2.04612e-08	0.42286	0.526	0.238	0.000383075	NK cells
SELENOK	2.05423e-08	0.372374	0.395	0.157	0.000384592	NK cells
RPS23P8	2.12185e-08	0.459747	0.592	0.271	0.000397253	NK cells
WDR37	2.77588e-08	0.513942	0.303	0.11	0.000519701	NK cells
TSEN54	4.2275e-08	0.584502	0.289	0.102	0.000791473	NK cells
GIMAP4	4.44007e-08	0.51331	0.5	0.245	0.000831271	NK cells
RNASEK	4.9394e-08	0.412319	0.658	0.366	0.000924755	NK cells
AL136454.1	5.01255e-08	0.533253	0.421	0.185	0.000938451	NK cells
LYAR	5.55969e-08	0.784233	0.395	0.184	0.00104089	NK cells
MTCO1P40	5.61982e-08	0.616308	0.421	0.189	0.00105214	NK cells
RPL34P18	5.88999e-08	0.57332	0.408	0.179	0.00110272	NK cells
AC005912.1	6.20278e-08	0.628465	0.421	0.189	0.00116128	NK cells
TMC8	6.2105e-08	0.557093	0.303	0.107	0.00116273	NK cells
PAN3	6.90412e-08	0.681872	0.434	0.215	0.00129259	NK cells
CYBA	7.46669e-08	0.35966	0.934	0.832	0.00139791	NK cells
JPT1	8.35448e-08	0.525769	0.303	0.106	0.00156413	NK cells
UCP2	8.54995e-08	0.662715	0.671	0.544	0.00160072	NK cells
FCMR	9.4705e-08	0.494002	0.289	0.098	0.00177307	NK cells
CHI3L2	9.51832e-08	0.605201	0.289	0.106	0.00178202	NK cells
RPS13P2	9.8074e-08	0.400865	0.447	0.194	0.00183614	NK cells
RNPEPL1	9.89236e-08	0.571522	0.447	0.239	0.00185205	NK cells
GNG2	1.0077e-07	0.569766	0.289	0.104	0.00188662	NK cells
CYTIP	1.02359e-07	0.529189	0.434	0.203	0.00191636	NK cells
CYFIP2	1.06564e-07	0.656643	0.395	0.191	0.00199509	NK cells
RPS28P7	1.07114e-07	0.535161	0.461	0.209	0.00200538	NK cells
NFATC2	1.1182e-07	0.653813	0.276	0.096	0.0020935	NK cells
GMFG	1.15045e-07	0.439195	0.763	0.473	0.00215387	NK cells
SEPT7	1.48383e-07	0.539821	0.697	0.624	0.00277803	NK cells
PTPN4	1.65876e-07	0.616013	0.289	0.109	0.00310552	NK cells
SELENOT	1.86628e-07	0.498674	0.289	0.101	0.00349406	NK cells
RPL5P34	1.98371e-07	0.503651	0.395	0.169	0.0037139	NK cells
SNHG5	2.11735e-07	0.413654	0.408	0.172	0.0039641	NK cells
IKZF3	2.33819e-07	0.628483	0.276	0.097	0.00437756	NK cells
PSMB8	2.62972e-07	0.633808	0.658	0.543	0.00492337	NK cells
FYB1	2.67851e-07	0.444113	0.382	0.149	0.00501471	NK cells
CD48	3.24564e-07	0.454906	0.513	0.253	0.00607649	NK cells
ARHGAP9	3.3326e-07	0.462573	0.329	0.134	0.0062393	NK cells
AC004453.1	3.38372e-07	0.510283	0.5	0.242	0.006335	NK cells
RPL24P8	4.04235e-07	0.432831	0.382	0.168	0.00756809	NK cells
RPS3AP6	4.39674e-07	0.393795	0.355	0.151	0.00823157	NK cells
RNF213	4.67953e-07	0.668355	0.605	0.478	0.00876102	NK cells
PRKCB	5.59869e-07	0.544507	0.408	0.191	0.0104819	NK cells
IDI1	5.81031e-07	0.616625	0.421	0.225	0.0108781	NK cells
FMNL1	5.9345e-07	0.591852	0.474	0.263	0.0111106	NK cells
AL031727.1	6.30674e-07	0.503364	0.355	0.154	0.0118075	NK cells
LITAF	6.64152e-07	0.635645	0.684	0.618	0.0124343	NK cells
ARHGAP45	7.3288e-07	0.503095	0.316	0.127	0.013721	NK cells
RPL10P6	7.36333e-07	0.530119	0.382	0.172	0.0137856	NK cells
RPSAP58	7.57373e-07	0.385156	0.368	0.156	0.0141795	NK cells
AC022431.1	1.03967e-06	0.492866	0.434	0.212	0.0194648	NK cells
CNOT6L	1.55473e-06	0.48595	0.395	0.201	0.0291077	NK cells
TPST2	1.76722e-06	0.715082	0.368	0.194	0.0330859	NK cells
CDC42	2.27732e-06	0.518888	0.776	0.781	0.042636	NK cells
C12orf57	2.78402e-06	0.497441	0.645	0.504	0.0521223	NK cells
ORAI1	2.87417e-06	0.599523	0.316	0.147	0.0538103	NK cells
HLA-G	3.1045e-06	0.6071	0.382	0.205	0.0581224	NK cells
TNFRSF1B	3.33177e-06	0.581604	0.434	0.231	0.0623775	NK cells
YPEL3	3.59852e-06	0.467087	0.592	0.472	0.0673715	NK cells
ARF6	3.75519e-06	0.692987	0.592	0.538	0.0703046	NK cells
PLEK	4.09954e-06	0.449242	0.368	0.181	0.0767515	NK cells
MLLT6	6.19254e-06	0.623284	0.434	0.275	0.115937	NK cells
GRK2	6.24002e-06	0.364786	0.289	0.116	0.116826	NK cells
RPL12P16	6.85728e-06	0.367229	0.382	0.184	0.128382	NK cells
RPS15AP11	8.11326e-06	0.400964	0.316	0.141	0.151896	NK cells
AC073861.1	8.76212e-06	0.44165	0.461	0.236	0.164044	NK cells
TOMM6	1.06544e-05	0.330636	0.395	0.192	0.199472	NK cells
ANXA6	1.12266e-05	0.56239	0.382	0.203	0.210185	NK cells
GYPC	1.12391e-05	0.33968	0.487	0.283	0.210419	NK cells
RORA	1.22586e-05	0.569749	0.263	0.112	0.229506	NK cells
JAK1	1.3125e-05	0.651557	0.539	0.442	0.245725	NK cells
S1PR4	1.33742e-05	0.411486	0.276	0.117	0.250392	NK cells
CD81	1.5366e-05	0.417682	0.658	0.569	0.287683	NK cells
CBLB	1.54347e-05	0.473031	0.329	0.161	0.288969	NK cells
SELENOH	1.60256e-05	0.447389	0.329	0.153	0.300031	NK cells
AC116533.1	1.64402e-05	0.330079	0.329	0.15	0.307793	NK cells
DBI	1.74974e-05	0.412214	0.724	0.683	0.327586	NK cells
AC034236.1	1.9314e-05	0.289095	0.329	0.149	0.361596	NK cells
HNRNPDL	2.1034e-05	0.412727	0.75	0.718	0.393799	NK cells
HIST1H4C	2.37461e-05	0.293829	0.671	0.616	0.444575	NK cells
DOK2	2.57861e-05	0.536752	0.368	0.201	0.482768	NK cells
CLEC2D	2.72196e-05	0.660838	0.355	0.193	0.509605	NK cells
AC008021.1	3.26799e-05	0.514373	0.421	0.234	0.611833	NK cells
CYB561D2	3.42713e-05	0.584839	0.368	0.228	0.641628	NK cells
TFDP2	3.89169e-05	0.610148	0.395	0.26	0.728602	NK cells
CXCR4	4.61473e-05	0.321152	0.539	0.318	0.863969	NK cells
GPR65	5.14488e-05	0.545632	0.316	0.163	0.963224	NK cells
RASA2	6.22832e-05	0.432451	0.276	0.135	1	NK cells
RPS27AP11	6.39691e-05	0.356536	0.289	0.132	1	NK cells
LCP1	6.43414e-05	0.393354	0.539	0.357	1	NK cells
EMP3	6.46509e-05	0.387264	0.711	0.602	1	NK cells
AC113367.1	6.89512e-05	0.33992	0.316	0.154	1	NK cells
KIAA1551	8.54916e-05	0.458698	0.342	0.191	1	NK cells
KLF13	8.57975e-05	0.528475	0.395	0.251	1	NK cells
AC068724.1	8.94052e-05	0.400905	0.263	0.121	1	NK cells
CRIP1	9.10374e-05	0.448794	0.618	0.504	1	NK cells
SLA	9.52888e-05	0.56722	0.368	0.212	1	NK cells
ARF5	0.000107787	0.422075	0.579	0.535	1	NK cells
F2R	0.000107951	0.672206	0.276	0.143	1	NK cells
STK17B	0.000110165	0.459984	0.487	0.311	1	NK cells
AHNAK	0.000111131	0.376254	0.605	0.502	1	NK cells
IL10RA	0.000115497	0.530297	0.368	0.212	1	NK cells
CCND3	0.000117722	0.530609	0.474	0.348	1	NK cells
GIGYF1	0.000125432	0.540307	0.263	0.127	1	NK cells
AC074033.1	0.000155674	0.356493	0.289	0.141	1	NK cells
APMAP	0.000162918	0.64308	0.461	0.358	1	NK cells
GNAI2	0.00017381	0.494737	0.684	0.634	1	NK cells
POLR3GL	0.000188824	0.614486	0.447	0.342	1	NK cells
SELENOF	0.000196473	0.350232	0.276	0.134	1	NK cells
ZBTB7A	0.000240574	0.550663	0.421	0.304	1	NK cells
PPP1R18	0.000247064	0.482044	0.408	0.278	1	NK cells
ACAP1	0.000267465	0.454943	0.342	0.202	1	NK cells
CELF2	0.000285228	0.424904	0.579	0.523	1	NK cells
LPCAT1	0.000313874	0.623957	0.316	0.186	1	NK cells
ZEB2	0.000314342	0.421969	0.421	0.264	1	NK cells
KLF3	0.000315666	0.666239	0.368	0.248	1	NK cells
H3F3AP4	0.000348782	0.321958	0.276	0.137	1	NK cells
SEPT1	0.000350516	0.442504	0.263	0.137	1	NK cells
ITGA4	0.000392626	0.345697	0.276	0.144	1	NK cells
SLC2A4RG	0.000425042	0.394511	0.289	0.164	1	NK cells
ARHGAP4	0.000431467	0.529695	0.289	0.161	1	NK cells
SLC38A1	0.000454146	0.613468	0.355	0.228	1	NK cells
SPN	0.000503034	0.462272	0.263	0.14	1	NK cells
RAB29	0.000577238	0.55152	0.303	0.179	1	NK cells
ARHGDIB	0.000599795	0.284551	0.803	0.735	1	NK cells
FGR	0.000653518	0.32887	0.303	0.158	1	NK cells
UBE2D2	0.000679611	0.542024	0.566	0.566	1	NK cells
STK38	0.000736507	0.505897	0.289	0.172	1	NK cells
MYO1G	0.000794453	0.507598	0.434	0.331	1	NK cells
AC004448.1	0.000807701	0.339078	0.289	0.158	1	NK cells
TMC6	0.000826968	0.532288	0.355	0.244	1	NK cells
CHKB	0.000912607	0.397907	0.276	0.157	1	NK cells
PTPRJ	0.000972878	0.398042	0.263	0.15	1	NK cells
ARHGAP30	0.00105746	0.331048	0.342	0.214	1	NK cells
OPTN	0.00113955	0.481535	0.329	0.216	1	NK cells
AC012618.1	0.00115169	0.423165	0.276	0.149	1	NK cells
GPSM3	0.00125114	0.378881	0.513	0.377	1	NK cells
KRT10	0.00126676	0.329908	0.605	0.567	1	NK cells
AC138123.1	0.00127618	0.339317	0.303	0.171	1	NK cells
TAPBP	0.00143314	0.532185	0.539	0.505	1	NK cells
CD53	0.00144404	0.345242	0.553	0.42	1	NK cells
GTF3A	0.00158644	0.4912	0.513	0.473	1	NK cells
OSTF1	0.00162955	0.451326	0.421	0.345	1	NK cells
SERPINB9	0.00184284	0.574433	0.276	0.163	1	NK cells
DGKZ	0.00188584	0.469442	0.316	0.208	1	NK cells
SLC9A3R1	0.0019522	0.568449	0.289	0.181	1	NK cells
ZNF91	0.00195652	0.486042	0.316	0.218	1	NK cells
ATM	0.00196808	0.568166	0.395	0.297	1	NK cells
PNRC1	0.00208314	0.255413	0.75	0.72	1	NK cells
WAS	0.00208371	0.359891	0.329	0.204	1	NK cells
PRPF4B	0.00209993	0.456492	0.408	0.328	1	NK cells
SELPLG	0.0022145	0.405899	0.276	0.163	1	NK cells
CORO1A	0.00222948	0.327083	0.632	0.498	1	NK cells
WTAP	0.00243092	0.630837	0.474	0.41	1	NK cells
SLFN5	0.00246989	0.570942	0.355	0.267	1	NK cells
R3HDM2	0.00260824	0.653287	0.329	0.231	1	NK cells
MGAT4A	0.00262015	0.403822	0.316	0.208	1	NK cells
RASSF5	0.00277904	0.465058	0.276	0.17	1	NK cells
BRD7	0.00279948	0.58854	0.368	0.288	1	NK cells
TCF25	0.00281151	0.433488	0.592	0.602	1	NK cells
HCLS1	0.0028533	0.488826	0.461	0.346	1	NK cells
FERMT3	0.00304397	0.309087	0.303	0.193	1	NK cells
GNPTAB	0.00324027	0.464319	0.316	0.218	1	NK cells
SYTL1	0.00325991	0.519147	0.382	0.307	1	NK cells
TMEM2	0.00330491	0.66122	0.263	0.157	1	NK cells
THRAP3	0.00337882	0.672083	0.5	0.486	1	NK cells
MOB3A	0.00337987	0.539138	0.263	0.167	1	NK cells
NCL	0.00401822	0.473282	0.592	0.618	1	NK cells
RNF126	0.00436429	0.383156	0.276	0.179	1	NK cells
AKAP13	0.00460696	0.442979	0.513	0.492	1	NK cells
PPP1CA	0.00470096	0.353404	0.632	0.675	1	NK cells
VAMP2	0.00470106	0.388726	0.5	0.475	1	NK cells
BIN1	0.00488105	0.353269	0.289	0.193	1	NK cells
AC021074.1	0.00509504	0.277714	0.276	0.165	1	NK cells
PTPRA	0.00525087	0.461979	0.342	0.261	1	NK cells
GLIPR2	0.00555027	0.347425	0.342	0.245	1	NK cells
ABI3	0.00609689	0.33565	0.263	0.166	1	NK cells
FOXN3	0.00634225	0.387816	0.408	0.34	1	NK cells
LY6E	0.00696771	0.318308	0.618	0.595	1	NK cells
AAK1	0.00753083	0.44022	0.421	0.375	1	NK cells
HNRNPL	0.0076688	0.445499	0.421	0.373	1	NK cells
APBB1IP	0.00768601	0.355709	0.303	0.209	1	NK cells
RPL13AP5	0.00768653	0.337198	0.263	0.159	1	NK cells
PKN1	0.00782481	0.540939	0.329	0.244	1	NK cells
FKBP5	0.00811446	0.379644	0.329	0.22	1	NK cells
AIF1	1.67853e-180	2.72079	0.973	0.116	3.14255e-176	Myeloid
LST1	6.82184e-177	2.2022	0.933	0.066	1.27718e-172	Myeloid
FCER1G	2.29783e-168	2.42647	0.963	0.141	4.302e-164	Myeloid
MNDA	6.16791e-161	1.79814	0.878	0.056	1.15476e-156	Myeloid
SPI1	8.75039e-158	1.46725	0.851	0.047	1.63825e-153	Myeloid
MS4A6A	1.83078e-151	2.05467	0.796	0.036	3.4276e-147	Myeloid
TYROBP	8.05741e-148	2.58564	0.939	0.225	1.50851e-143	Myeloid
MS4A7	5.70664e-147	1.67627	0.78	0.032	1.0684e-142	Myeloid
C1orf162	3.25098e-143	1.61824	0.866	0.095	6.08649e-139	Myeloid
LYZ	9.61108e-143	3.3527	0.848	0.112	1.79939e-138	Myeloid
CSTA	7.97512e-138	1.31812	0.75	0.031	1.4931e-133	Myeloid
IGSF6	1.03832e-135	1.41453	0.723	0.025	1.94394e-131	Myeloid
FTL	6.3091e-132	2.26103	1	0.969	1.18119e-127	Myeloid
LAPTM5	5.79659e-123	1.44443	0.966	0.301	1.08524e-118	Myeloid
TYMP	6.89839e-123	1.48665	0.857	0.183	1.29152e-118	Myeloid
CLEC7A	1.00841e-121	1.25473	0.683	0.029	1.88795e-117	Myeloid
CYBB	1.78486e-120	1.27553	0.713	0.046	3.34161e-116	Myeloid
FCGR2A	1.29955e-119	1.28714	0.723	0.066	2.43301e-115	Myeloid
CST3	4.88784e-119	1.73713	0.979	0.585	9.15101e-115	Myeloid
CTSS	1.9682e-115	1.90741	0.948	0.426	3.68486e-111	Myeloid
CSF1R	5.01629e-115	1.07892	0.637	0.021	9.39149e-111	Myeloid
HLA-DRA	5.20723e-110	2.52313	0.979	0.614	9.74898e-106	Myeloid
OAZ1	9.77961e-110	0.994639	0.994	0.892	1.83094e-105	Myeloid
COTL1	1.48899e-108	1.52815	0.948	0.368	2.78769e-104	Myeloid
CPVL	1.48371e-106	1.52616	0.802	0.206	2.7778e-102	Myeloid
NCF2	6.55875e-106	1.06614	0.646	0.05	1.22793e-101	Myeloid
SLC11A1	1.03355e-105	1.12226	0.588	0.017	1.93501e-101	Myeloid
FGL2	2.10022e-105	1.36446	0.671	0.055	3.93203e-101	Myeloid
CD14	1.04474e-104	1.84242	0.744	0.143	1.95596e-100	Myeloid
HCK	1.10446e-103	0.945213	0.588	0.023	2.06778e-99	Myeloid
EVI2B	8.58433e-103	1.12096	0.75	0.098	1.60716e-98	Myeloid
TREM2	1.14431e-102	1.6904	0.558	0.013	2.14238e-98	Myeloid
CD68	1.51125e-102	1.69274	0.613	0.043	2.82936e-98	Myeloid
PYCARD	6.69435e-102	1.29126	0.884	0.347	1.25332e-97	Myeloid
TBXAS1	9.96328e-102	0.921475	0.604	0.028	1.86533e-97	Myeloid
FAM26F	3.68992e-100	1.17069	0.64	0.058	6.90827e-96	Myeloid
HLA-DMB	5.48903e-100	1.56405	0.796	0.207	1.02766e-95	Myeloid
PSAP	3.88754e-99	1.40257	0.96	0.639	7.27825e-95	Myeloid
SRGN	6.70024e-99	1.41249	0.976	0.361	1.25442e-94	Myeloid
PILRA	8.19356e-99	0.877307	0.564	0.02	1.534e-94	Myeloid
S100A9	2.78925e-97	2.8462	0.747	0.155	5.22203e-93	Myeloid
GRN	4.07241e-97	1.65403	0.884	0.477	7.62436e-93	Myeloid
FPR1	6.11898e-97	1.2455	0.549	0.017	1.1456e-92	Myeloid
RNASE6	2.44159e-96	1.28205	0.683	0.08	4.57115e-92	Myeloid
JAML	4.19638e-96	1.10761	0.607	0.043	7.85647e-92	Myeloid
CD86	4.99921e-96	0.902349	0.558	0.023	9.35952e-92	Myeloid
S100A4	3.05507e-95	1.45815	0.97	0.673	5.7197e-91	Myeloid
HLA-DRB1	6.25763e-94	2.28692	0.936	0.59	1.17155e-89	Myeloid
C1QC	1.75221e-93	2.21522	0.555	0.032	3.28049e-89	Myeloid
TGFBI	6.71231e-93	1.23385	0.726	0.154	1.25668e-88	Myeloid
CD74	1.14764e-92	2.10586	0.973	0.799	2.1486e-88	Myeloid
TNFSF13B	1.68105e-92	1.08161	0.604	0.054	3.14727e-88	Myeloid
HLA-DPA1	6.37938e-91	2.26979	0.933	0.592	1.19435e-86	Myeloid
MARCH1	2.79072e-90	0.96466	0.604	0.048	5.22479e-86	Myeloid
LY86	4.29978e-90	1.00637	0.655	0.074	8.05005e-86	Myeloid
ARRB2	4.46677e-90	0.971747	0.741	0.131	8.36268e-86	Myeloid
HLA-DPB1	1.93786e-89	2.26666	0.918	0.558	3.62806e-85	Myeloid
PPT1	2.18217e-88	1.20032	0.777	0.249	4.08547e-84	Myeloid
TSPO	8.76181e-88	1.15273	0.939	0.647	1.64039e-83	Myeloid
FCGR1A	1.29151e-85	0.836917	0.479	0.011	2.41796e-81	Myeloid
HLA-DRB5	4.58664e-85	1.50952	0.927	0.503	8.58711e-81	Myeloid
C1QB	1.44542e-84	2.73765	0.549	0.051	2.70612e-80	Myeloid
CD163	2.08569e-84	0.946447	0.476	0.012	3.90483e-80	Myeloid
CSF3R	8.3476e-84	0.836488	0.482	0.015	1.56284e-79	Myeloid
MS4A4A	1.33011e-83	0.925595	0.485	0.017	2.49023e-79	Myeloid
RNF130	2.08914e-83	1.08786	0.75	0.23	3.9113e-79	Myeloid
HLA-DMA	1.03801e-82	1.59927	0.823	0.368	1.94336e-78	Myeloid
C1QA	1.62643e-82	2.85243	0.585	0.083	3.04501e-78	Myeloid
SLC7A7	6.15833e-82	0.867808	0.567	0.06	1.15296e-77	Myeloid
GPX1	4.87202e-80	1.41593	0.924	0.633	9.12139e-76	Myeloid
FCGRT	2.66862e-79	1.27917	0.848	0.432	4.9962e-75	Myeloid
RHOG	1.80571e-78	1.01729	0.826	0.317	3.38065e-74	Myeloid
ADAP2	6.03422e-76	0.722998	0.451	0.017	1.12973e-71	Myeloid
CFD	7.6035e-76	0.511038	0.625	0.11	1.42353e-71	Myeloid
OLR1	4.4718e-74	0.834675	0.418	0.008	8.37211e-70	Myeloid
GLIPR1	6.7128e-74	0.914525	0.707	0.171	1.25677e-69	Myeloid
VSIG4	1.68895e-73	1.43658	0.445	0.021	3.16206e-69	Myeloid
LILRB4	3.50653e-73	0.752482	0.436	0.015	6.56492e-69	Myeloid
S100A8	1.84727e-72	2.66706	0.634	0.122	3.45845e-68	Myeloid
RNASET2	1.99812e-72	1.25897	0.832	0.379	3.74088e-68	Myeloid
GMFG	1.48304e-71	0.834047	0.899	0.316	2.77654e-67	Myeloid
ALOX5AP	4.33386e-71	2.06308	0.692	0.222	8.11386e-67	Myeloid
PLBD1	4.57159e-71	1.03163	0.527	0.068	8.55894e-67	Myeloid
HLA-DQB1	9.53644e-71	2.0371	0.811	0.452	1.78541e-66	Myeloid
ALDH2	2.64433e-70	1.2825	0.671	0.199	4.95071e-66	Myeloid
GLRX	4.98014e-70	1.08219	0.735	0.244	9.32382e-66	Myeloid
CTSH	1.24378e-69	0.942816	0.823	0.386	2.32861e-65	Myeloid
C3AR1	2.14216e-69	0.764841	0.424	0.017	4.01055e-65	Myeloid
CYBA	3.67413e-69	0.840849	0.963	0.784	6.87871e-65	Myeloid
CLEC12A	2.61598e-68	0.672564	0.384	0.005	4.89763e-64	Myeloid
MRC1	9.56535e-68	0.900065	0.402	0.013	1.79083e-63	Myeloid
ITGB2	1.25786e-67	0.827625	0.887	0.317	2.35496e-63	Myeloid
SNX10	1.50536e-67	0.758043	0.558	0.084	2.81834e-63	Myeloid
ARPC3	2.86515e-67	0.709525	0.954	0.831	5.36414e-63	Myeloid
LSP1	3.21593e-67	0.98536	0.771	0.232	6.02087e-63	Myeloid
MPEG1	5.80924e-67	0.91064	0.46	0.033	1.08761e-62	Myeloid
ACTB	1.55557e-66	0.72355	1	0.972	2.91234e-62	Myeloid
CD33	5.05107e-66	0.618306	0.396	0.013	9.45661e-62	Myeloid
FYB	1.83359e-65	0.778885	0.442	0.032	3.43285e-61	Myeloid
LILRB3	5.88583e-65	0.748858	0.418	0.024	1.10194e-60	Myeloid
FCN1	9.31325e-65	1.71918	0.418	0.024	1.74363e-60	Myeloid
LAT2	1.79328e-64	0.713736	0.47	0.043	3.35738e-60	Myeloid
TNFAIP8L2	2.7719e-64	0.613076	0.421	0.023	5.18955e-60	Myeloid
MSR1	3.79055e-64	0.728997	0.384	0.015	7.09666e-60	Myeloid
HLA-DQA1	4.18438e-64	1.4919	0.79	0.305	7.834e-60	Myeloid
MEF2C	4.30209e-64	0.847444	0.683	0.165	8.05438e-60	Myeloid
NUP214	6.22585e-64	0.921019	0.625	0.159	1.1656e-59	Myeloid
RGS10	1.4387e-63	1.19352	0.747	0.327	2.69353e-59	Myeloid
AP1S2	3.14552e-63	0.937034	0.625	0.163	5.88904e-59	Myeloid
EVI2A	9.54518e-62	0.754151	0.506	0.064	1.78705e-57	Myeloid
PLXDC2	1.83628e-61	0.748857	0.598	0.151	3.43788e-57	Myeloid
SAMHD1	2.7006e-61	0.798759	0.72	0.229	5.05607e-57	Myeloid
HLA-DQA2	3.75217e-60	1.12907	0.805	0.32	7.02481e-56	Myeloid
ARPC5	9.30615e-60	0.790403	0.893	0.566	1.7423e-55	Myeloid
F13A1	1.72822e-59	0.639906	0.363	0.012	3.23558e-55	Myeloid
LY96	1.94992e-59	0.725826	0.534	0.095	3.65064e-55	Myeloid
CXCL16	3.81662e-59	0.992186	0.619	0.212	7.14547e-55	Myeloid
LRRC25	4.66149e-59	0.593938	0.354	0.011	8.72725e-55	Myeloid
CARD16	7.24169e-59	0.833229	0.701	0.221	1.35579e-54	Myeloid
RAB31	9.23773e-59	0.836209	0.665	0.234	1.72949e-54	Myeloid
PARVG	1.97666e-58	0.564569	0.466	0.05	3.70071e-54	Myeloid
TKT	4.06166e-58	0.962062	0.841	0.482	7.60425e-54	Myeloid
ASGR1	4.9107e-58	0.655259	0.418	0.04	9.19381e-54	Myeloid
HCLS1	6.49666e-58	0.666286	0.735	0.187	1.2163e-53	Myeloid
FCGR3A	1.31857e-57	1.17485	0.622	0.145	2.46863e-53	Myeloid
C5AR1	1.36242e-57	0.707767	0.366	0.016	2.55072e-53	Myeloid
PLD4	2.14594e-57	0.721838	0.381	0.023	4.01763e-53	Myeloid
CD4	7.7319e-57	0.53963	0.433	0.044	1.44757e-52	Myeloid
MYO1F	1.05905e-56	0.637112	0.683	0.153	1.98275e-52	Myeloid
RNF149	1.23732e-56	0.900886	0.659	0.228	2.31652e-52	Myeloid
CD300A	7.24433e-56	0.602424	0.463	0.055	1.35628e-51	Myeloid
ARHGDIB	1.00569e-55	0.782475	0.936	0.653	1.88286e-51	Myeloid
ATP6V0B	4.53279e-55	0.872783	0.829	0.534	8.48628e-51	Myeloid
CAPG	6.7058e-55	1.23544	0.774	0.491	1.25546e-50	Myeloid
SERPINA1	8.36909e-55	0.912815	0.851	0.376	1.56686e-50	Myeloid
HAVCR2	1.00311e-54	0.599343	0.424	0.041	1.87802e-50	Myeloid
CD53	1.93442e-54	0.650497	0.826	0.256	3.62162e-50	Myeloid
SLC8A1	2.65906e-54	0.550145	0.369	0.025	4.97828e-50	Myeloid
LILRA2	9.08206e-54	0.506692	0.302	0.003	1.70034e-49	Myeloid
P2RY13	1.15117e-53	0.580372	0.314	0.007	2.15522e-49	Myeloid
SLC16A3	1.36698e-53	0.845584	0.619	0.202	2.55927e-49	Myeloid
PRAM1	2.51469e-53	0.535883	0.311	0.007	4.708e-49	Myeloid
C20orf27	3.93487e-53	0.689551	0.555	0.15	7.36687e-49	Myeloid
KYNU	1.29554e-52	0.508386	0.326	0.012	2.4255e-48	Myeloid
GPR34	2.64089e-52	0.656229	0.329	0.013	4.94427e-48	Myeloid
CNPY3	3.27059e-52	0.793614	0.741	0.364	6.12319e-48	Myeloid
RNASE2	4.87516e-52	0.553643	0.293	0.003	9.12728e-48	Myeloid
HMOX1	1.35806e-51	0.727535	0.488	0.095	2.54257e-47	Myeloid
MAFB	1.80586e-51	1.08791	0.512	0.122	3.38094e-47	Myeloid
RP11-1143G9.4	4.74345e-51	0.79927	0.357	0.031	8.88068e-47	Myeloid
ARPC1B	8.11947e-51	1.06713	0.811	0.527	1.52013e-46	Myeloid
MPP1	5.43588e-50	0.5175	0.387	0.043	1.01771e-45	Myeloid
SLCO2B1	9.29227e-50	0.593762	0.323	0.017	1.7397e-45	Myeloid
CAMK1	1.47596e-49	0.611232	0.399	0.052	2.76329e-45	Myeloid
RGS18	1.88927e-49	0.44903	0.284	0.004	3.5371e-45	Myeloid
AP2S1	6.89064e-49	0.868925	0.796	0.513	1.29006e-44	Myeloid
BCL2A1	8.44863e-49	0.908014	0.378	0.04	1.58175e-44	Myeloid
CTSZ	9.68727e-49	0.762042	0.677	0.282	1.81365e-44	Myeloid
GPSM3	2.7706e-48	0.64247	0.741	0.232	5.18712e-44	Myeloid
S100A11	4.72271e-48	0.776354	0.973	0.716	8.84185e-44	Myeloid
BRI3	6.49608e-48	0.89506	0.777	0.461	1.2162e-43	Myeloid
ZEB2	7.17003e-48	0.664004	0.585	0.139	1.34237e-43	Myeloid
CYTH4	7.49429e-48	0.576169	0.412	0.051	1.40308e-43	Myeloid
CLEC5A	9.95489e-48	0.517355	0.274	0.004	1.86375e-43	Myeloid
ALOX5	1.08111e-47	0.664221	0.549	0.161	2.02406e-43	Myeloid
H2AFY	1.52459e-47	0.758726	0.777	0.455	2.85434e-43	Myeloid
RAC1	2.39513e-47	0.763092	0.909	0.618	4.48416e-43	Myeloid
BST2	4.69042e-47	0.596837	0.695	0.209	8.7814e-43	Myeloid
FXYD5	5.11433e-47	0.694139	0.878	0.59	9.57504e-43	Myeloid
CFP	9.55593e-47	0.759284	0.287	0.009	1.78906e-42	Myeloid
SERP1	1.72583e-46	0.660212	0.902	0.679	3.23109e-42	Myeloid
RAB32	3.1385e-46	0.768506	0.588	0.222	5.8759e-42	Myeloid
IFI30	3.4724e-46	0.399003	0.287	0.011	6.50102e-42	Myeloid
YWHAH	4.39045e-46	1.36934	0.677	0.353	8.2198e-42	Myeloid
CLEC10A	5.68694e-46	0.924727	0.268	0.005	1.06471e-41	Myeloid
CASP1	1.01906e-45	0.619028	0.564	0.157	1.90789e-41	Myeloid
CD300E	1.07578e-45	0.840634	0.277	0.008	2.01408e-41	Myeloid
CCDC88A	1.85618e-45	0.574269	0.451	0.094	3.47514e-41	Myeloid
OSCAR	2.11792e-45	0.443041	0.262	0.004	3.96517e-41	Myeloid
SH3BGRL3	2.55206e-45	0.650292	0.96	0.809	4.77796e-41	Myeloid
RGS19	3.16892e-45	0.573113	0.591	0.169	5.93285e-41	Myeloid
TREM1	1.05681e-44	0.715667	0.387	0.06	1.97856e-40	Myeloid
C19orf38	1.73818e-44	0.517832	0.262	0.005	3.25422e-40	Myeloid
TLR2	2.18289e-44	0.617096	0.381	0.059	4.0868e-40	Myeloid
DOK2	2.65119e-44	0.491925	0.491	0.091	4.96355e-40	Myeloid
SDCBP	2.74302e-44	0.632839	0.817	0.452	5.13547e-40	Myeloid
KCTD12	7.83082e-44	0.69212	0.546	0.17	1.46609e-39	Myeloid
LINC01094	9.4662e-44	0.474771	0.253	0.004	1.77226e-39	Myeloid
CXorf21	2.99363e-43	0.421547	0.29	0.016	5.60468e-39	Myeloid
MFSD1	3.62645e-43	0.633886	0.527	0.177	6.78944e-39	Myeloid
WAS	4.80529e-43	0.511159	0.482	0.095	8.99647e-39	Myeloid
CD300LF	4.8963e-43	0.412731	0.259	0.007	9.16685e-39	Myeloid
CSF2RA	5.99145e-43	0.383951	0.262	0.008	1.12172e-38	Myeloid
CCR1	8.67619e-43	0.621146	0.28	0.013	1.62436e-38	Myeloid
ITGAM	1.0221e-42	0.446675	0.338	0.032	1.91357e-38	Myeloid
LILRB2	1.23547e-42	0.715628	0.296	0.019	2.31304e-38	Myeloid
RHOA	2.68025e-42	0.635898	0.921	0.722	5.01796e-38	Myeloid
TLR4	7.28998e-42	0.386359	0.299	0.021	1.36483e-37	Myeloid
ATP5E	3.02562e-41	0.411093	0.994	0.921	5.66457e-37	Myeloid
PECAM1	6.02678e-41	0.547401	0.448	0.083	1.12833e-36	Myeloid
NCKAP1L	6.73593e-41	0.501139	0.506	0.107	1.2611e-36	Myeloid
UBA52	7.85584e-41	0.451134	0.985	0.925	1.47077e-36	Myeloid
LAIR1	8.63661e-41	0.441755	0.381	0.055	1.61695e-36	Myeloid
CD37	1.40898e-40	0.421555	0.851	0.323	2.63789e-36	Myeloid
CD93	1.71908e-40	0.41066	0.393	0.058	3.21845e-36	Myeloid
FAM105A	2.63796e-40	0.490442	0.36	0.055	4.93878e-36	Myeloid
LGALS9	4.1272e-40	0.505773	0.466	0.127	7.72695e-36	Myeloid
SLC43A2	4.1776e-40	0.543474	0.402	0.079	7.82131e-36	Myeloid
NCF4	6.90709e-40	0.483702	0.393	0.068	1.29314e-35	Myeloid
CD302	8.54669e-40	0.581968	0.405	0.091	1.60011e-35	Myeloid
SH3BGRL	9.26473e-40	0.655251	0.79	0.53	1.73454e-35	Myeloid
TMEM176B	1.99472e-39	0.946821	0.53	0.178	3.73451e-35	Myeloid
IRAK3	2.82711e-39	0.714561	0.329	0.043	5.29292e-35	Myeloid
CD36	2.99727e-39	0.574653	0.256	0.012	5.61149e-35	Myeloid
IL17RA	5.33615e-39	0.580458	0.393	0.082	9.99034e-35	Myeloid
HNMT	5.68847e-39	0.690082	0.488	0.161	1.065e-34	Myeloid
PTAFR	1.54839e-38	0.531181	0.36	0.064	2.89889e-34	Myeloid
CORO1A	6.13272e-38	0.663501	0.777	0.39	1.14817e-33	Myeloid
ARPC2	7.06497e-38	0.547089	0.945	0.815	1.3227e-33	Myeloid
LCP1	9.39004e-38	0.651873	0.668	0.24	1.758e-33	Myeloid
TPP1	1.08329e-37	0.620173	0.576	0.245	2.02813e-33	Myeloid
RGS2	1.08849e-37	0.8585	0.451	0.114	2.03787e-33	Myeloid
CX3CR1	1.9421e-37	0.584003	0.387	0.067	3.636e-33	Myeloid
HSD17B11	2.27638e-37	0.657892	0.595	0.252	4.26185e-33	Myeloid
VCAN	2.54976e-37	1.49154	0.491	0.167	4.77366e-33	Myeloid
POU2F2	3.20732e-37	0.656863	0.451	0.099	6.00475e-33	Myeloid
CD44	3.31737e-37	0.660973	0.79	0.475	6.21077e-33	Myeloid
FGR	6.76988e-37	0.716845	0.387	0.072	1.26746e-32	Myeloid
BTK	2.2101e-36	0.387297	0.317	0.037	4.13775e-32	Myeloid
PLEK	3.08414e-36	0.535537	0.436	0.088	5.77413e-32	Myeloid
APBB1IP	3.9542e-36	0.394523	0.466	0.106	7.40305e-32	Myeloid
CTSD	4.85602e-36	1.31897	0.829	0.594	9.09144e-32	Myeloid
RENBP	8.31761e-36	0.372178	0.253	0.017	1.55722e-31	Myeloid
PTPN6	1.50614e-35	0.587755	0.555	0.193	2.81979e-31	Myeloid
SKAP2	2.67977e-35	0.546749	0.527	0.19	5.01707e-31	Myeloid
PFN1	5.29294e-35	0.515363	0.963	0.849	9.90944e-31	Myeloid
CPM	1.13096e-34	0.559318	0.299	0.043	2.11739e-30	Myeloid
SLC15A3	1.23649e-34	0.402025	0.284	0.032	2.31495e-30	Myeloid
RASSF4	1.42395e-34	0.5628	0.445	0.139	2.66592e-30	Myeloid
ABI3	2.61363e-34	0.416053	0.393	0.076	4.89324e-30	Myeloid
GCA	2.81536e-34	0.74947	0.57	0.246	5.27091e-30	Myeloid
EMP3	5.60102e-34	0.601341	0.82	0.517	1.04862e-29	Myeloid
HCST	5.91168e-34	0.557623	0.686	0.258	1.10678e-29	Myeloid
YBX1	1.61138e-33	0.571494	0.915	0.766	3.01682e-29	Myeloid
C10orf54	1.89335e-33	0.703128	0.463	0.154	3.54473e-29	Myeloid
GAPT	1.94158e-33	0.387741	0.265	0.025	3.63502e-29	Myeloid
GIMAP4	1.95532e-33	0.416543	0.53	0.146	3.66075e-29	Myeloid
HEXB	3.52726e-33	0.657503	0.604	0.305	6.60373e-29	Myeloid
CKLF	5.40982e-33	1.04855	0.567	0.289	1.01283e-28	Myeloid
LACTB	1.22e-32	0.541237	0.433	0.129	2.28408e-28	Myeloid
ADGRE2	5.06686e-32	0.481771	0.28	0.039	9.48618e-28	Myeloid
DAPP1	5.37429e-32	0.442089	0.29	0.041	1.00617e-27	Myeloid
FGD2	6.16014e-32	0.378773	0.293	0.037	1.1533e-27	Myeloid
GSTO1	7.86672e-32	0.695104	0.771	0.534	1.47281e-27	Myeloid
ITM2B	1.88426e-31	0.585523	0.945	0.837	3.52771e-27	Myeloid
ATP6V1F	2.47491e-31	0.636254	0.808	0.585	4.63353e-27	Myeloid
C1orf54	6.86952e-31	0.464655	0.265	0.033	1.28611e-26	Myeloid
BLOC1S1	1.20202e-30	0.552959	0.756	0.506	2.25043e-26	Myeloid
IFNGR1	1.25347e-30	0.709815	0.662	0.391	2.34675e-26	Myeloid
SMCO4	1.46592e-30	0.563245	0.482	0.198	2.7445e-26	Myeloid
FCGR2B	2.0224e-30	0.698048	0.271	0.037	3.78633e-26	Myeloid
HLA-A	2.23437e-30	0.446334	0.976	0.937	4.18319e-26	Myeloid
LAMTOR4	3.64664e-30	0.535278	0.863	0.641	6.82724e-26	Myeloid
VAMP8	4.07981e-30	0.650572	0.854	0.625	7.63822e-26	Myeloid
SPP1	4.87193e-30	2.34733	0.28	0.047	9.12122e-26	Myeloid
LIMS1	5.72604e-30	0.559847	0.579	0.289	1.07203e-25	Myeloid
SLC31A2	6.56497e-30	0.430349	0.302	0.059	1.22909e-25	Myeloid
FES	6.86539e-30	0.496636	0.341	0.075	1.28534e-25	Myeloid
GLUL	8.58688e-30	0.790161	0.723	0.477	1.60764e-25	Myeloid
SIRPA	2.39547e-29	0.412115	0.314	0.064	4.4848e-25	Myeloid
FGD4	4.84683e-29	0.506686	0.296	0.058	9.07423e-25	Myeloid
GPR65	6.52812e-29	0.32909	0.381	0.083	1.2222e-24	Myeloid
RASSF2	1.53441e-28	0.431456	0.299	0.054	2.87272e-24	Myeloid
VASP	1.84263e-28	0.507478	0.604	0.308	3.44978e-24	Myeloid
SYK	2.70925e-28	0.421173	0.46	0.162	5.07225e-24	Myeloid
FMNL1	3.22681e-28	0.364154	0.521	0.171	6.04124e-24	Myeloid
LYL1	5.59204e-28	0.361552	0.296	0.051	1.04694e-23	Myeloid
HSPA1A	7.31985e-28	0.567008	0.622	0.369	1.37042e-23	Myeloid
ANXA5	7.61991e-28	0.493193	0.814	0.535	1.4266e-23	Myeloid
CFL1	1.24534e-27	0.466313	0.951	0.843	2.33152e-23	Myeloid
CLEC2B	1.36902e-27	0.404115	0.579	0.234	2.56309e-23	Myeloid
SELPLG	2.26487e-27	0.304887	0.372	0.083	4.24029e-23	Myeloid
NAAA	6.8319e-27	0.471288	0.369	0.1	1.27907e-22	Myeloid
SORL1	7.05448e-27	0.441159	0.561	0.256	1.32074e-22	Myeloid
CHCHD10	1.05241e-26	0.54304	0.677	0.399	1.97032e-22	Myeloid
DOCK8	1.33818e-26	0.338662	0.473	0.147	2.50535e-22	Myeloid
NCF1	1.84279e-26	0.427269	0.305	0.064	3.45006e-22	Myeloid
CAP1	2.63919e-26	0.780813	0.61	0.399	4.9411e-22	Myeloid
LIPA	3.03736e-26	0.520448	0.421	0.155	5.68655e-22	Myeloid
FERMT3	5.09273e-26	0.32686	0.409	0.11	9.53462e-22	Myeloid
PSTPIP1	5.2093e-26	0.262654	0.274	0.046	9.75286e-22	Myeloid
CD84	6.27083e-26	0.321997	0.341	0.076	1.17402e-21	Myeloid
SLA	6.68814e-26	0.395045	0.442	0.127	1.25215e-21	Myeloid
IRF8	9.55643e-26	0.253952	0.32	0.066	1.78915e-21	Myeloid
GIMAP1	1.45006e-25	0.339477	0.338	0.076	2.71479e-21	Myeloid
NAGA	1.91721e-25	0.446652	0.323	0.09	3.5894e-21	Myeloid
DMXL2	4.28432e-25	0.438248	0.256	0.048	8.0211e-21	Myeloid
CREG1	4.44289e-25	0.608312	0.46	0.213	8.31797e-21	Myeloid
CEBPB	5.87433e-25	0.780113	0.723	0.514	1.09979e-20	Myeloid
TMSB4X	7.59954e-25	0.527668	0.997	0.963	1.42279e-20	Myeloid
ATP6V1B2	9.70273e-25	0.522885	0.509	0.258	1.81655e-20	Myeloid
DOCK2	9.79349e-25	0.361636	0.323	0.072	1.83354e-20	Myeloid
NDRG2	1.22052e-24	0.50834	0.271	0.059	2.28505e-20	Myeloid
CTSB	1.81903e-24	0.588832	0.869	0.531	3.40558e-20	Myeloid
EIF1	1.84525e-24	0.309861	0.991	0.953	3.45468e-20	Myeloid
ACTR2	2.03077e-24	0.473951	0.741	0.506	3.80202e-20	Myeloid
CTSC	2.75549e-24	0.573153	0.796	0.534	5.15883e-20	Myeloid
ATP5G2	4.27397e-24	0.397821	0.933	0.842	8.00173e-20	Myeloid
ATP6V0D1	4.98943e-24	0.524975	0.622	0.395	9.34121e-20	Myeloid
SNX3	9.02924e-24	0.495372	0.808	0.614	1.69045e-19	Myeloid
TNFRSF1B	1.14672e-23	0.513466	0.448	0.157	2.14689e-19	Myeloid
LCP2	1.47758e-23	0.312603	0.305	0.068	2.76632e-19	Myeloid
PGD	1.48986e-23	0.570956	0.442	0.205	2.78932e-19	Myeloid
FAM49B	1.53625e-23	0.503921	0.652	0.399	2.87616e-19	Myeloid
DPYD	2.00852e-23	0.316191	0.323	0.092	3.76035e-19	Myeloid
SPN	2.07206e-23	0.264224	0.323	0.072	3.87932e-19	Myeloid
LPXN	2.38253e-23	0.313763	0.287	0.062	4.46057e-19	Myeloid
FTH1	4.96277e-23	0.85649	0.905	0.585	9.2913e-19	Myeloid
FUOM	7.86995e-23	0.35351	0.341	0.104	1.47341e-18	Myeloid
ATP1B3	8.70675e-23	0.527399	0.619	0.388	1.63008e-18	Myeloid
GRB2	8.94132e-23	0.480843	0.57	0.315	1.67399e-18	Myeloid
ACSL1	9.71299e-23	0.726619	0.253	0.055	1.81847e-18	Myeloid
KCNAB2	1.48082e-22	0.280082	0.302	0.07	2.7724e-18	Myeloid
VIM	1.65413e-22	0.290423	0.985	0.833	3.09687e-18	Myeloid
MGAT1	1.67758e-22	0.53569	0.482	0.234	3.14076e-18	Myeloid
ATG3	1.93936e-22	0.495538	0.549	0.319	3.63087e-18	Myeloid
PTPRC	2.14691e-22	0.352355	0.735	0.317	4.01945e-18	Myeloid
SAMSN1	2.42013e-22	0.432377	0.387	0.114	4.53096e-18	Myeloid
SYNGR2	2.65699e-22	0.505205	0.601	0.363	4.97441e-18	Myeloid
RIN3	4.17834e-22	0.341144	0.314	0.083	7.82268e-18	Myeloid
DAB2	5.7513e-22	0.520531	0.363	0.119	1.07676e-17	Myeloid
GAA	6.60401e-22	0.502891	0.387	0.159	1.2364e-17	Myeloid
KIAA0930	7.29409e-22	0.399585	0.299	0.083	1.3656e-17	Myeloid
TWF2	8.62753e-22	0.4963	0.57	0.336	1.61525e-17	Myeloid
STXBP2	9.35802e-22	0.671801	0.564	0.353	1.75201e-17	Myeloid
PIK3AP1	2.22836e-21	0.320283	0.265	0.058	4.17193e-17	Myeloid
CD52	2.29223e-21	0.634918	0.692	0.363	4.29151e-17	Myeloid
EIF4EBP1	2.49355e-21	0.508995	0.433	0.205	4.66843e-17	Myeloid
SCPEP1	2.64503e-21	0.522829	0.515	0.29	4.95203e-17	Myeloid
ARHGAP30	2.89699e-21	0.268913	0.424	0.135	5.42374e-17	Myeloid
ZYX	3.06957e-21	0.433712	0.518	0.282	5.74685e-17	Myeloid
ARL5A	4.02228e-21	0.56344	0.601	0.383	7.53052e-17	Myeloid
SERPINB1	5.03121e-21	0.55314	0.692	0.461	9.41942e-17	Myeloid
CLIC1	5.25227e-21	0.342393	0.915	0.819	9.83329e-17	Myeloid
GDI2	6.32313e-21	0.432592	0.716	0.523	1.18382e-16	Myeloid
OGFRL1	8.65702e-21	0.429433	0.463	0.217	1.62077e-16	Myeloid
CAPZB	9.39695e-21	0.410462	0.814	0.641	1.7593e-16	Myeloid
LRRFIP1	1.24323e-20	0.455324	0.729	0.533	2.32757e-16	Myeloid
LGALS1	1.27392e-20	0.445579	0.936	0.665	2.38503e-16	Myeloid
TALDO1	1.57501e-20	0.433445	0.744	0.566	2.94873e-16	Myeloid
RBPJ	1.72119e-20	0.499381	0.588	0.379	3.22242e-16	Myeloid
VMA21	2.07099e-20	0.44169	0.454	0.226	3.8773e-16	Myeloid
FAM129A	2.12856e-20	0.304979	0.369	0.12	3.9851e-16	Myeloid
CPPED1	3.09362e-20	0.432724	0.302	0.094	5.79188e-16	Myeloid
PFDN5	3.53906e-20	0.35051	0.976	0.876	6.62582e-16	Myeloid
COX4I1	3.60588e-20	0.32053	0.963	0.878	6.75093e-16	Myeloid
TNFSF10	5.57363e-20	0.498254	0.381	0.146	1.04349e-15	Myeloid
TNFSF12	9.89215e-20	0.392968	0.402	0.157	1.85201e-15	Myeloid
LPAR6	1.46388e-19	0.562777	0.409	0.186	2.74068e-15	Myeloid
LYN	1.74168e-19	0.585479	0.524	0.288	3.26078e-15	Myeloid
PHACTR1	2.37695e-19	0.396955	0.265	0.07	4.45013e-15	Myeloid
RPS24	2.38853e-19	0.271262	0.994	0.959	4.47181e-15	Myeloid
CMTM7	2.46967e-19	0.325994	0.418	0.187	4.62372e-15	Myeloid
LAMTOR1	2.57568e-19	0.454423	0.75	0.598	4.8222e-15	Myeloid
GNAI2	3.65888e-19	0.412495	0.774	0.577	6.85015e-15	Myeloid
SAT1	5.74281e-19	0.434808	0.97	0.738	1.07517e-14	Myeloid
NOP10	7.47188e-19	0.500889	0.787	0.596	1.39889e-14	Myeloid
FKBP1A	9.38304e-19	0.379369	0.796	0.604	1.75669e-14	Myeloid
SLC25A5	1.05555e-18	0.470332	0.805	0.661	1.9762e-14	Myeloid
RAP1A	1.45573e-18	0.437847	0.595	0.388	2.72541e-14	Myeloid
LAMTOR2	1.62232e-18	0.460946	0.677	0.478	3.0373e-14	Myeloid
CTSA	1.97886e-18	0.496867	0.534	0.331	3.70482e-14	Myeloid
HLA-DQB2	2.33023e-18	0.254531	0.345	0.11	4.36265e-14	Myeloid
ARPC4	2.54545e-18	0.35078	0.646	0.454	4.76559e-14	Myeloid
DPYSL2	2.60273e-18	0.396011	0.454	0.222	4.87283e-14	Myeloid
NUDT3	3.35618e-18	0.495433	0.466	0.261	6.28344e-14	Myeloid
HACD4	4.79508e-18	0.329089	0.378	0.162	8.97736e-14	Myeloid
TUBA1B	5.30392e-18	0.98455	0.622	0.448	9.93e-14	Myeloid
BMP2K	5.7516e-18	0.331766	0.277	0.087	1.07681e-13	Myeloid
RNF13	7.80659e-18	0.431447	0.488	0.274	1.46155e-13	Myeloid
CSTB	9.63747e-18	0.667787	0.851	0.653	1.80433e-13	Myeloid
GNB4	1.18396e-17	0.34293	0.293	0.102	2.21661e-13	Myeloid
PAK1	1.27126e-17	0.427383	0.345	0.15	2.38005e-13	Myeloid
THEMIS2	1.8822e-17	0.339364	0.402	0.166	3.52386e-13	Myeloid
PTPN18	2.25762e-17	0.34864	0.418	0.201	4.22672e-13	Myeloid
CAMK1D	2.56865e-17	0.29226	0.311	0.106	4.80904e-13	Myeloid
NCOA4	3.22357e-17	0.444612	0.506	0.296	6.03516e-13	Myeloid
ATP6V0E1	4.05703e-17	0.361558	0.896	0.743	7.59557e-13	Myeloid
DRAM2	4.73395e-17	0.440526	0.445	0.232	8.86291e-13	Myeloid
PLAUR	5.98502e-17	0.612464	0.509	0.297	1.12052e-12	Myeloid
FBP1	6.57535e-17	0.783846	0.405	0.217	1.23104e-12	Myeloid
PICALM	9.00883e-17	0.394179	0.442	0.229	1.68663e-12	Myeloid
APOC1	9.18025e-17	2.14322	0.402	0.21	1.71873e-12	Myeloid
PLIN2	9.18917e-17	0.374798	0.381	0.178	1.7204e-12	Myeloid
HIGD2A	1.70026e-16	0.334989	0.826	0.659	3.18322e-12	Myeloid
PLSCR1	1.82643e-16	0.454795	0.503	0.304	3.41944e-12	Myeloid
QKI	1.93031e-16	0.401712	0.427	0.214	3.61393e-12	Myeloid
SORT1	1.99666e-16	0.312847	0.262	0.088	3.73814e-12	Myeloid
TUBA1A	2.20865e-16	0.524053	0.683	0.486	4.13504e-12	Myeloid
PABPC1	2.63887e-16	0.378574	0.963	0.878	4.9405e-12	Myeloid
ROGDI	3.11588e-16	0.325695	0.262	0.088	5.83354e-12	Myeloid
PGLS	4.37444e-16	0.380036	0.674	0.489	8.18982e-12	Myeloid
KCNK6	5.15773e-16	0.338273	0.28	0.1	9.6563e-12	Myeloid
RNH1	7.58365e-16	0.377035	0.674	0.491	1.41981e-11	Myeloid
ATP5L	8.40442e-16	0.313762	0.954	0.834	1.57348e-11	Myeloid
GNG5	8.65035e-16	0.340394	0.86	0.685	1.61952e-11	Myeloid
PRR13	1.08167e-15	0.352074	0.707	0.535	2.0251e-11	Myeloid
MAP2K1	1.3805e-15	0.318982	0.345	0.154	2.58457e-11	Myeloid
SERF2	1.60897e-15	0.312019	0.985	0.904	3.0123e-11	Myeloid
TMEM219	1.83507e-15	0.374194	0.729	0.533	3.43563e-11	Myeloid
ACP5	2.1078e-15	0.811669	0.341	0.159	3.94621e-11	Myeloid
MIS18BP1	2.31856e-15	0.372062	0.381	0.181	4.34081e-11	Myeloid
CASP4	2.45602e-15	0.335678	0.518	0.286	4.59816e-11	Myeloid
RBP7	2.5148e-15	0.446318	0.256	0.086	4.70822e-11	Myeloid
HTRA1	2.61049e-15	0.605689	0.332	0.143	4.88736e-11	Myeloid
PRELID1	2.80716e-15	0.560367	0.567	0.375	5.25557e-11	Myeloid
MCOLN1	3.26147e-15	0.283097	0.259	0.088	6.10613e-11	Myeloid
DBNL	5.4934e-15	0.388128	0.512	0.328	1.02847e-10	Myeloid
GNB2	7.65677e-15	0.364055	0.68	0.511	1.4335e-10	Myeloid
CDC42	8.0614e-15	0.285942	0.872	0.74	1.50926e-10	Myeloid
CTSL	8.26613e-15	0.831793	0.439	0.27	1.54758e-10	Myeloid
IMPDH1	1.10383e-14	0.260575	0.284	0.107	2.06659e-10	Myeloid
DAZAP2	1.20604e-14	0.449546	0.674	0.517	2.25795e-10	Myeloid
LRP1	1.2756e-14	0.348908	0.357	0.175	2.38818e-10	Myeloid
IL13RA1	1.33546e-14	0.412443	0.402	0.228	2.50024e-10	Myeloid
ATP6AP2	1.55732e-14	0.410263	0.674	0.505	2.91561e-10	Myeloid
TMEM176A	1.76821e-14	0.455782	0.332	0.145	3.31045e-10	Myeloid
IMPA2	2.06668e-14	0.267327	0.284	0.115	3.86924e-10	Myeloid
MEF2A	2.40083e-14	0.325538	0.363	0.175	4.49484e-10	Myeloid
PLEKHO1	2.71793e-14	0.374478	0.345	0.145	5.0885e-10	Myeloid
UNC93B1	3.26855e-14	0.251102	0.354	0.158	6.11938e-10	Myeloid
GLIPR2	3.43634e-14	0.304839	0.393	0.19	6.43352e-10	Myeloid
H3F3A	4.41821e-14	0.352952	0.902	0.727	8.27178e-10	Myeloid
SUPT4H1	5.76113e-14	0.377213	0.591	0.436	1.0786e-09	Myeloid
IFI16	7.40892e-14	0.346364	0.668	0.485	1.3871e-09	Myeloid
MYD88	9.35648e-14	0.450666	0.326	0.155	1.75172e-09	Myeloid
IFNGR2	1.17891e-13	0.439517	0.512	0.345	2.20716e-09	Myeloid
ACTR3	1.23566e-13	0.353505	0.662	0.498	2.3134e-09	Myeloid
CEBPD	1.38267e-13	0.328937	0.634	0.465	2.58863e-09	Myeloid
COMT	1.4089e-13	0.39965	0.613	0.469	2.63774e-09	Myeloid
CMTM6	1.61676e-13	0.467879	0.616	0.455	3.02691e-09	Myeloid
MTDH	1.62452e-13	0.335045	0.732	0.569	3.04142e-09	Myeloid
SH3KBP1	3.44228e-13	0.26766	0.439	0.226	6.44464e-09	Myeloid
HEXA	3.80037e-13	0.452047	0.491	0.339	7.11505e-09	Myeloid
TCIRG1	4.54999e-13	0.331511	0.418	0.222	8.51849e-09	Myeloid
ENTPD1	4.79497e-13	0.339784	0.36	0.174	8.97714e-09	Myeloid
PSMB3	6.71325e-13	0.354262	0.777	0.633	1.25685e-08	Myeloid
UPP1	7.12332e-13	0.331243	0.448	0.266	1.33363e-08	Myeloid
SPG21	7.20711e-13	0.333852	0.47	0.308	1.34931e-08	Myeloid
FOS	7.57788e-13	0.745462	0.625	0.439	1.41873e-08	Myeloid
RPS2	1.17385e-12	0.26982	0.97	0.957	2.19769e-08	Myeloid
ASAH1	1.54983e-12	0.457163	0.683	0.529	2.9016e-08	Myeloid
MSRB1	1.70884e-12	0.382523	0.284	0.127	3.19928e-08	Myeloid
RNF135	1.81201e-12	0.263086	0.265	0.108	3.39245e-08	Myeloid
TAOK3	1.8641e-12	0.31718	0.506	0.323	3.48996e-08	Myeloid
IL10RB	1.96334e-12	0.340853	0.366	0.197	3.67576e-08	Myeloid
CAT	2.38415e-12	0.343621	0.543	0.372	4.46361e-08	Myeloid
ODF3B	3.32219e-12	0.295341	0.293	0.13	6.21981e-08	Myeloid
GRINA	3.38918e-12	0.41342	0.457	0.301	6.34522e-08	Myeloid
LITAF	3.45873e-12	0.278712	0.729	0.576	6.47544e-08	Myeloid
BLVRB	3.87674e-12	0.492119	0.482	0.34	7.25804e-08	Myeloid
FAM96A	4.97262e-12	0.372639	0.47	0.315	9.30973e-08	Myeloid
M6PR	5.09738e-12	0.316403	0.375	0.218	9.54331e-08	Myeloid
KLF4	5.51958e-12	0.261305	0.329	0.15	1.03338e-07	Myeloid
LAP3	1.11636e-11	0.320045	0.448	0.281	2.09004e-07	Myeloid
RTN4	1.17402e-11	0.315409	0.787	0.574	2.19799e-07	Myeloid
MARCKS	1.27134e-11	0.324381	0.5	0.341	2.38021e-07	Myeloid
BACH1	1.41753e-11	0.321498	0.296	0.139	2.6539e-07	Myeloid
TNFAIP2	1.49198e-11	0.413032	0.329	0.174	2.79329e-07	Myeloid
SHKBP1	1.65024e-11	0.311687	0.436	0.27	3.08957e-07	Myeloid
TPM3	2.01222e-11	0.294095	0.716	0.621	3.76728e-07	Myeloid
HMGB2	2.4637e-11	0.43952	0.527	0.329	4.61254e-07	Myeloid
YWHAB	2.56826e-11	0.269932	0.866	0.735	4.80829e-07	Myeloid
CD48	2.74061e-11	0.305376	0.418	0.207	5.13098e-07	Myeloid
NAPRT	2.85729e-11	0.310289	0.305	0.151	5.34942e-07	Myeloid
ATP2B1	4.36979e-11	0.357346	0.463	0.282	8.18111e-07	Myeloid
HN1	4.62557e-11	0.458364	0.454	0.313	8.65999e-07	Myeloid
PNRC1	4.63407e-11	0.251198	0.784	0.695	8.6759e-07	Myeloid
ADPGK	5.23413e-11	0.328458	0.357	0.201	9.79935e-07	Myeloid
RB1	5.37239e-11	0.314906	0.399	0.234	1.00582e-06	Myeloid
SEC11A	5.51577e-11	0.331156	0.744	0.59	1.03266e-06	Myeloid
ANP32B	5.669e-11	0.318588	0.631	0.487	1.06135e-06	Myeloid
BNIP2	6.83806e-11	0.370289	0.424	0.264	1.28022e-06	Myeloid
NABP1	6.96275e-11	0.475618	0.354	0.194	1.30357e-06	Myeloid
MTPN	7.17576e-11	0.467987	0.555	0.432	1.34345e-06	Myeloid
RPL27	7.35868e-11	0.284321	0.966	0.882	1.37769e-06	Myeloid
NEK6	7.51158e-11	0.326805	0.262	0.12	1.40632e-06	Myeloid
LTA4H	8.03556e-11	0.518925	0.515	0.402	1.50442e-06	Myeloid
EIF3K	8.37787e-11	0.280981	0.905	0.805	1.5685e-06	Myeloid
EMILIN2	9.88206e-11	0.289202	0.253	0.115	1.85012e-06	Myeloid
PGK1	1.03842e-10	0.328103	0.78	0.649	1.94412e-06	Myeloid
NAP1L1	1.0915e-10	0.345621	0.79	0.655	2.04351e-06	Myeloid
AKR1B1	1.17162e-10	0.377475	0.524	0.387	2.19351e-06	Myeloid
TMEM167A	1.19104e-10	0.357476	0.512	0.384	2.22986e-06	Myeloid
LTC4S	1.22364e-10	0.445038	0.293	0.151	2.29089e-06	Myeloid
RUNX1	2.01217e-10	0.30672	0.372	0.224	3.76718e-06	Myeloid
C19orf43	2.2903e-10	0.368822	0.555	0.395	4.2879e-06	Myeloid
SFT2D1	2.59645e-10	0.362737	0.552	0.423	4.86108e-06	Myeloid
PEPD	2.65423e-10	0.316981	0.421	0.273	4.96925e-06	Myeloid
PLAC8	2.80723e-10	0.557479	0.311	0.146	5.2557e-06	Myeloid
SMAP2	2.94135e-10	0.433332	0.439	0.256	5.5068e-06	Myeloid
LYSMD2	3.11841e-10	0.277876	0.323	0.167	5.8383e-06	Myeloid
DNASE2	3.80972e-10	0.351691	0.402	0.265	7.13255e-06	Myeloid
TNFRSF1A	3.86899e-10	0.336299	0.503	0.368	7.24351e-06	Myeloid
MTMR14	5.63673e-10	0.2516	0.305	0.158	1.05531e-05	Myeloid
RTN3	5.87204e-10	0.378832	0.494	0.38	1.09936e-05	Myeloid
PEA15	7.15115e-10	0.318256	0.363	0.222	1.33884e-05	Myeloid
POMP	8.14139e-10	0.286398	0.832	0.673	1.52423e-05	Myeloid
MOB1A	8.79563e-10	0.259623	0.555	0.414	1.64672e-05	Myeloid
HADHA	9.61546e-10	0.298456	0.57	0.436	1.80021e-05	Myeloid
GPX4	1.01269e-09	0.294648	0.851	0.659	1.89596e-05	Myeloid
IER5	1.03006e-09	0.401224	0.369	0.225	1.92848e-05	Myeloid
DPP7	1.6236e-09	0.290047	0.604	0.467	3.0397e-05	Myeloid
RNPEP	1.74638e-09	0.347694	0.387	0.253	3.26958e-05	Myeloid
ATP6AP1	1.74865e-09	0.310182	0.442	0.317	3.27383e-05	Myeloid
BLVRA	2.14433e-09	0.379769	0.396	0.273	4.01461e-05	Myeloid
COX5A	2.18466e-09	0.261129	0.756	0.584	4.09012e-05	Myeloid
ICAM3	2.26895e-09	0.382772	0.265	0.141	4.24792e-05	Myeloid
MSRA	2.83354e-09	0.277638	0.308	0.173	5.30495e-05	Myeloid
TRMT1	3.37856e-09	0.253428	0.256	0.123	6.32535e-05	Myeloid
ARL6IP4	3.41399e-09	0.360246	0.576	0.44	6.39166e-05	Myeloid
NUMB	4.35827e-09	0.317253	0.299	0.174	8.15955e-05	Myeloid
COX7B	4.50116e-09	0.273865	0.811	0.671	8.42707e-05	Myeloid
COMMD8	4.62453e-09	0.290882	0.338	0.202	8.65805e-05	Myeloid
NAGK	5.20616e-09	0.347234	0.393	0.269	9.74697e-05	Myeloid
RAB5C	6.54816e-09	0.285445	0.61	0.501	0.000122595	Myeloid
H2AFV	1.19861e-08	0.266895	0.616	0.486	0.000224403	Myeloid
ARHGAP18	1.47364e-08	0.378999	0.412	0.3	0.000275895	Myeloid
SSR3	1.77874e-08	0.311046	0.628	0.486	0.000333016	Myeloid
NUDT16	1.77959e-08	0.253417	0.311	0.183	0.000333175	Myeloid
PLP2	1.8754e-08	0.32737	0.601	0.486	0.000351113	Myeloid
CAPZA1	2.02914e-08	0.252347	0.527	0.406	0.000379896	Myeloid
TGOLN2	2.07695e-08	0.278143	0.546	0.415	0.000388846	Myeloid
LSM6	2.14898e-08	0.259251	0.466	0.341	0.000402332	Myeloid
UQCR11	2.3613e-08	0.279411	0.848	0.636	0.000442083	Myeloid
DICER1	2.42229e-08	0.338173	0.335	0.203	0.000453501	Myeloid
SGK1	2.46338e-08	0.418278	0.314	0.171	0.000461194	Myeloid
CAPZA2	2.85995e-08	0.276279	0.567	0.451	0.000535439	Myeloid
DEK	3.15467e-08	0.255616	0.655	0.531	0.000590618	Myeloid
TMBIM4	3.16885e-08	0.290181	0.662	0.544	0.000593273	Myeloid
ENO1	3.46009e-08	0.25344	0.848	0.689	0.000647797	Myeloid
VAMP5	3.77525e-08	0.309709	0.311	0.174	0.000706802	Myeloid
VMP1	5.05179e-08	0.339961	0.567	0.446	0.000945797	Myeloid
COMMD9	5.05318e-08	0.291305	0.323	0.206	0.000946056	Myeloid
GNAQ	5.06137e-08	0.328764	0.421	0.293	0.00094759	Myeloid
SUMO3	5.1739e-08	0.272931	0.534	0.428	0.000968657	Myeloid
BID	5.20837e-08	0.356606	0.402	0.3	0.000975111	Myeloid
RP11-108M9.4	5.76977e-08	0.255884	0.299	0.185	0.00108022	Myeloid
NANS	6.08046e-08	0.268224	0.384	0.262	0.00113838	Myeloid
HMGN2	6.25831e-08	0.410646	0.637	0.502	0.00117168	Myeloid
SCNM1	6.30003e-08	0.282232	0.332	0.21	0.00117949	Myeloid
ZNF106	6.68631e-08	0.251305	0.402	0.285	0.00125181	Myeloid
TPI1	6.76776e-08	0.264431	0.829	0.691	0.00126706	Myeloid
CCNI	7.97984e-08	0.258317	0.875	0.748	0.00149398	Myeloid
C20orf24	8.59741e-08	0.330926	0.381	0.27	0.00160961	Myeloid
BRK1	9.72216e-08	0.253981	0.808	0.664	0.00182018	Myeloid
DSE	9.88396e-08	0.335438	0.299	0.183	0.00185048	Myeloid
CD99	1.0473e-07	0.342931	0.506	0.399	0.00196076	Myeloid
LAMP2	1.13898e-07	0.299125	0.494	0.394	0.0021324	Myeloid
GLTSCR2	1.14849e-07	0.315825	0.561	0.407	0.00215021	Myeloid
RAB7A	1.44676e-07	0.254775	0.57	0.467	0.00270862	Myeloid
MAPKAPK3	2.01729e-07	0.318754	0.372	0.264	0.00377678	Myeloid
IL18	2.07823e-07	0.287321	0.396	0.27	0.00389087	Myeloid
YIF1B	2.45112e-07	0.266713	0.287	0.173	0.00458899	Myeloid
SNX2	2.48571e-07	0.291079	0.482	0.369	0.00465375	Myeloid
AGTRAP	2.52504e-07	0.30261	0.372	0.265	0.00472737	Myeloid
IRS2	2.61025e-07	0.402142	0.277	0.169	0.00488691	Myeloid
SVBP	3.09205e-07	0.318638	0.387	0.289	0.00578894	Myeloid
PTPN2	3.30631e-07	0.330271	0.445	0.328	0.00619008	Myeloid
POLE4	3.43375e-07	0.293226	0.503	0.41	0.00642866	Myeloid
FKBP5	3.72326e-07	0.34459	0.317	0.189	0.00697068	Myeloid
SCO2	3.9811e-07	0.408813	0.284	0.177	0.00745341	Myeloid
IVNS1ABP	4.11144e-07	0.376591	0.317	0.209	0.00769744	Myeloid
IDH3G	4.31111e-07	0.28563	0.402	0.299	0.00807125	Myeloid
MGST2	4.86445e-07	0.26638	0.445	0.34	0.00910722	Myeloid
LSM10	5.01832e-07	0.282029	0.402	0.293	0.0093953	Myeloid
CIB1	5.22472e-07	0.265481	0.674	0.577	0.00978172	Myeloid
ANP32A	5.77727e-07	0.28292	0.503	0.407	0.0108162	Myeloid
IDH2	6.13097e-07	0.265275	0.393	0.273	0.0114784	Myeloid
ZNF385A	6.32425e-07	0.321238	0.259	0.154	0.0118403	Myeloid
UBE2D1	6.49262e-07	0.338518	0.326	0.221	0.0121555	Myeloid
OSBPL8	6.65047e-07	0.260661	0.418	0.309	0.012451	Myeloid
PHC2	6.89774e-07	0.343465	0.299	0.194	0.012914	Myeloid
NINJ1	7.68455e-07	0.2967	0.436	0.351	0.014387	Myeloid
NDUFS7	8.44996e-07	0.281398	0.564	0.477	0.01582	Myeloid
GNS	1.02295e-06	0.291759	0.32	0.214	0.0191517	Myeloid
GPCPD1	1.23049e-06	0.254491	0.329	0.213	0.0230372	Myeloid
STX10	1.24467e-06	0.290634	0.323	0.224	0.0233027	Myeloid
NECAP2	1.24702e-06	0.260455	0.332	0.224	0.0233467	Myeloid
SMS	1.57097e-06	0.263648	0.415	0.319	0.0294117	Myeloid
OGFR	1.76393e-06	0.286029	0.332	0.229	0.0330244	Myeloid
OXA1L	2.44928e-06	0.271502	0.439	0.348	0.0458555	Myeloid
SEC14L1	2.61214e-06	0.312054	0.28	0.178	0.0489044	Myeloid
TLN1	2.92587e-06	0.277674	0.479	0.383	0.0547781	Myeloid
NMI	3.72865e-06	0.276876	0.299	0.199	0.0698079	Myeloid
VPS35	4.0008e-06	0.268137	0.46	0.376	0.074903	Myeloid
CHMP4A	4.17538e-06	0.303285	0.405	0.319	0.0781714	Myeloid
WASF2	4.43236e-06	0.267474	0.561	0.461	0.0829827	Myeloid
PCBP1	4.59842e-06	0.32478	0.494	0.414	0.0860916	Myeloid
VKORC1	4.78951e-06	0.294848	0.479	0.403	0.0896692	Myeloid
MCL1	4.81284e-06	0.581223	0.588	0.537	0.090106	Myeloid
FAM49A	5.81222e-06	0.297776	0.268	0.173	0.108816	Myeloid
TMEM14C	7.09067e-06	0.253497	0.622	0.522	0.132752	Myeloid
DBI	8.96553e-06	0.265773	0.735	0.664	0.167853	Myeloid
PLIN3	1.13987e-05	0.295938	0.329	0.248	0.213406	Myeloid
C9orf142	1.46835e-05	0.267326	0.253	0.167	0.274904	Myeloid
RILPL2	2.25315e-05	0.272724	0.393	0.307	0.421834	Myeloid
MYEOV2	2.41546e-05	0.251078	0.561	0.456	0.452222	Myeloid
SMDT1	2.50581e-05	0.250722	0.649	0.572	0.469138	Myeloid
BNIP3L	2.63222e-05	0.252932	0.485	0.412	0.492805	Myeloid
FTLP3	2.75058e-05	0.942952	0.293	0.22	0.514964	Myeloid
MAP3K8	3.53915e-05	0.274396	0.277	0.178	0.662599	Myeloid
PABPC4	4.56997e-05	0.283379	0.445	0.378	0.85559	Myeloid
SQRDL	4.7359e-05	0.289505	0.265	0.189	0.886655	Myeloid
SELT	7.25231e-05	0.273387	0.418	0.359	1	Myeloid
MTIF3	0.000143418	0.275023	0.43	0.364	1	Myeloid
NEAT1	0.000171798	0.400347	0.927	0.827	1	Myeloid
ALCAM	0.000196808	0.28617	0.335	0.272	1	Myeloid
ZFAND5	0.000208748	0.350541	0.442	0.392	1	Myeloid
DUSP1	0.000253843	0.520687	0.585	0.554	1	Myeloid
CRTAP	0.000315291	0.273727	0.384	0.332	1	Myeloid
PTPRE	0.000442113	0.305204	0.338	0.274	1	Myeloid
BHLHE41	0.000648993	0.28682	0.265	0.199	1	Myeloid
APOE	0.000652162	2.15108	0.329	0.289	1	Myeloid
SOD2	0.000695031	0.266009	0.503	0.439	1	Myeloid
UQCRC1	0.000762964	0.261039	0.476	0.415	1	Myeloid
SOCS3	0.000880927	0.256188	0.311	0.222	1	Myeloid
NAMPT	0.00417769	0.66837	0.402	0.383	1	Myeloid
FBXL5	0.00505389	0.278128	0.305	0.261	1	Myeloid
UBE2R2	0.00546433	0.281063	0.39	0.352	1	Myeloid
CLU	4.47772e-159	3.57259	0.936	0.198	8.38318e-155	Mesothelial
TM4SF1	5.31272e-159	2.49024	0.901	0.08	9.94648e-155	Mesothelial
CALD1	5.66831e-159	1.44575	0.839	0.023	1.06122e-154	Mesothelial
IGFBP4	2.98709e-156	1.42911	0.849	0.04	5.59243e-152	Mesothelial
KRT18	4.50015e-156	2.69555	0.851	0.066	8.42518e-152	Mesothelial
CAV1	4.08719e-154	1.69945	0.832	0.037	7.65204e-150	Mesothelial
KRT8	2.71201e-153	2.42648	0.846	0.069	5.07742e-149	Mesothelial
C19orf33	1.04449e-152	1.71096	0.811	0.031	1.9555e-148	Mesothelial
CNN3	1.75758e-150	0.986503	0.794	0.014	3.29055e-146	Mesothelial
KRT19	3.98606e-147	2.6357	0.83	0.075	7.4627e-143	Mesothelial
SLPI	1.08013e-145	2.84537	0.832	0.077	2.02223e-141	Mesothelial
S100A13	1.12003e-144	1.80423	0.879	0.123	2.09692e-140	Mesothelial
PERP	9.22729e-144	1.81502	0.78	0.029	1.72753e-139	Mesothelial
S100A16	3.40345e-140	1.04175	0.742	0.012	6.37195e-136	Mesothelial
WFDC2	2.86922e-137	2.64658	0.771	0.048	5.37175e-133	Mesothelial
CFH	1.28621e-134	1.08993	0.771	0.031	2.40805e-130	Mesothelial
MYL9	3.64744e-134	0.97387	0.761	0.029	6.82874e-130	Mesothelial
KRT7	1.44579e-133	2.54533	0.775	0.066	2.70681e-129	Mesothelial
SPARC	8.98231e-133	1.07815	0.806	0.057	1.68167e-128	Mesothelial
PDLIM1	1.05803e-129	1.83321	0.858	0.153	1.98084e-125	Mesothelial
LMNA	1.36777e-129	1.2759	0.884	0.124	2.56074e-125	Mesothelial
TSC22D1	2.05462e-129	1.19421	0.78	0.055	3.84667e-125	Mesothelial
CAV2	3.55076e-129	0.951874	0.726	0.018	6.64772e-125	Mesothelial
MGST1	9.88695e-129	1.69096	0.832	0.146	1.85103e-124	Mesothelial
CRIP2	1.28551e-127	0.951587	0.728	0.025	2.40674e-123	Mesothelial
PLS3	1.31603e-127	0.876929	0.693	0.009	2.46386e-123	Mesothelial
MDK	5.19295e-127	1.86391	0.73	0.043	9.72225e-123	Mesothelial
DMKN	8.75752e-126	0.770087	0.704	0.017	1.63958e-121	Mesothelial
[truncated: 1,008 more rows]

## Sheet: Sup Table 4
Supplementary Table 4. Gene markers of clusters in Figure EV7A (unbiased clustering of tumoral pleura samples)
gene	p_val	avg_log2FC	pct.1	pct.2	p_val_adj	Unbiased clusters id (Fig.EV8A)	Figure 3A id
UPK3B	0	2.87048	0.72	0.155	0	0	MESOTHELIAL/UPK3B
C15orf48	0	2.55593	0.829	0.278	0	0	MESOTHELIAL/UPK3B
MGST1	0	2.27528	0.698	0.156	0	0	MESOTHELIAL/UPK3B
PLOD2	0	2.19982	0.779	0.242	0	0	MESOTHELIAL/UPK3B
RDH10	0	2.93465	0.655	0.128	0	0	MESOTHELIAL/UPK3B
RPS4Y1	0	1.92501	0.757	0.236	0	0	MESOTHELIAL/UPK3B
CAV1	0	2.05646	0.767	0.254	0	0	MESOTHELIAL/UPK3B
MZT2B	0	2.07724	0.724	0.212	0	0	MESOTHELIAL/UPK3B
C4orf48	0	3.0141	0.602	0.091	0	0	MESOTHELIAL/UPK3B
CYBA	0	1.94898	0.644	0.135	0	0	MESOTHELIAL/UPK3B
RPL22L1	0	2.343	0.857	0.357	0	0	MESOTHELIAL/UPK3B
EMP3	0	1.98308	0.751	0.255	0	0	MESOTHELIAL/UPK3B
PFN1	0	1.91044	0.847	0.358	0	0	MESOTHELIAL/UPK3B
FSTL1	0	1.86874	0.771	0.283	0	0	MESOTHELIAL/UPK3B
PRSS23	0	2.10023	0.679	0.203	0	0	MESOTHELIAL/UPK3B
ATP5D	0	2.89183	0.568	0.103	0	0	MESOTHELIAL/UPK3B
CRIM1	0	2.46551	0.633	0.175	0	0	MESOTHELIAL/UPK3B
GUK1	0	1.74338	0.791	0.334	0	0	MESOTHELIAL/UPK3B
CLIC3	0	3.81732	0.512	0.055	0	0	MESOTHELIAL/UPK3B
PPP1R14B	0	2.55145	0.594	0.138	0	0	MESOTHELIAL/UPK3B
MIF	0	1.78247	0.642	0.188	0	0	MESOTHELIAL/UPK3B
TM4SF1	0	1.73023	0.962	0.51	0	0	MESOTHELIAL/UPK3B
PTRF	0	1.95578	0.688	0.237	0	0	MESOTHELIAL/UPK3B
SORBS2	0	2.47804	0.615	0.168	0	0	MESOTHELIAL/UPK3B
KRT5	0	2.28025	0.623	0.179	0	0	MESOTHELIAL/UPK3B
GLS	0	2.35539	0.613	0.173	0	0	MESOTHELIAL/UPK3B
ITGB4	0	2.33094	0.582	0.151	0	0	MESOTHELIAL/UPK3B
GPRC5A	0	2.17327	0.604	0.177	0	0	MESOTHELIAL/UPK3B
TFRC	0	2.4682	0.59	0.163	0	0	MESOTHELIAL/UPK3B
RAC1	0	1.61626	0.85	0.424	0	0	MESOTHELIAL/UPK3B
OXTR	0	3.64082	0.457	0.056	0	0	MESOTHELIAL/UPK3B
GAS6	0	2.32884	0.514	0.113	0	0	MESOTHELIAL/UPK3B
HSPB1	0	1.49989	0.907	0.509	0	0	MESOTHELIAL/UPK3B
KRT10	0	2.72328	0.502	0.105	0	0	MESOTHELIAL/UPK3B
C17orf89	0	3.08008	0.465	0.071	0	0	MESOTHELIAL/UPK3B
YBX1	0	1.55971	0.857	0.475	0	0	MESOTHELIAL/UPK3B
EZR	0	1.37531	0.916	0.564	0	0	MESOTHELIAL/UPK3B
RPS2	0	2.49001	0.983	0.692	0	0	MESOTHELIAL/UPK3B
KRT19	0	1.33167	0.991	0.722	0	0	MESOTHELIAL/UPK3B
FTH1	0	0.993767	0.978	0.747	0	0	MESOTHELIAL/UPK3B
S100A10	0	1.68453	0.997	0.853	0	0	MESOTHELIAL/UPK3B
ANXA2	0	1.13161	0.991	0.862	0	0	MESOTHELIAL/UPK3B
S100A6	0	1.9045	0.997	0.939	0	0	MESOTHELIAL/UPK3B
UCHL1	6.64378e-308	1.56192	0.783	0.327	1.24624e-303	0	MESOTHELIAL/UPK3B
PLK2	1.42859e-307	2.21207	0.55	0.145	2.67974e-303	0	MESOTHELIAL/UPK3B
VMP1	8.3511e-303	1.70122	0.792	0.375	1.5665e-298	0	MESOTHELIAL/UPK3B
APLP2	3.85356e-296	1.73996	0.74	0.328	7.22851e-292	0	MESOTHELIAL/UPK3B
RPL13	6.39873e-295	0.997266	0.989	0.852	1.20027e-290	0	MESOTHELIAL/UPK3B
ID4	2.44032e-283	2.49561	0.474	0.114	4.57756e-279	0	MESOTHELIAL/UPK3B
CLIC4	1.78204e-277	2.00095	0.6	0.207	3.34276e-273	0	MESOTHELIAL/UPK3B
RPS12	5.37525e-277	0.7507	0.999	0.974	1.00829e-272	0	MESOTHELIAL/UPK3B
LGALS1	1.62726e-274	1.02553	0.934	0.548	3.05242e-270	0	MESOTHELIAL/UPK3B
RAB32	6.59721e-272	2.69106	0.424	0.09	1.2375e-267	0	MESOTHELIAL/UPK3B
PRELID1	4.72836e-271	2.17589	0.501	0.133	8.86946e-267	0	MESOTHELIAL/UPK3B
MT1E	4.13297e-270	0.931251	0.964	0.617	7.75262e-266	0	MESOTHELIAL/UPK3B
MT-ND1	5.48081e-269	1.04383	0.999	0.967	1.02809e-264	0	MESOTHELIAL/UPK3B
DST	2.62814e-266	1.99353	0.564	0.181	4.92987e-262	0	MESOTHELIAL/UPK3B
GADD45GIP1	9.13914e-266	2.38152	0.464	0.114	1.71432e-261	0	MESOTHELIAL/UPK3B
LRRC1	3.98417e-265	2.25589	0.486	0.128	7.47351e-261	0	MESOTHELIAL/UPK3B
C1QBP	5.72744e-264	2.49665	0.441	0.102	1.07435e-259	0	MESOTHELIAL/UPK3B
NENF	1.1161e-262	2.3483	0.475	0.125	2.09358e-258	0	MESOTHELIAL/UPK3B
NME2	9.59705e-262	2.82608	0.349	0.055	1.80021e-257	0	MESOTHELIAL/UPK3B
UPK1B	3.11825e-257	1.60434	0.603	0.194	5.84922e-253	0	MESOTHELIAL/UPK3B
TRAM1	2.75845e-249	1.69452	0.654	0.268	5.17431e-245	0	MESOTHELIAL/UPK3B
ANXA3	1.43592e-247	1.32535	0.645	0.224	2.69349e-243	0	MESOTHELIAL/UPK3B
HAS1	9.46743e-246	3.1778	0.332	0.054	1.7759e-241	0	MESOTHELIAL/UPK3B
CYR61	1.49695e-245	1.87248	0.539	0.172	2.80797e-241	0	MESOTHELIAL/UPK3B
TPM2	3.97922e-240	1.55489	0.66	0.272	7.46422e-236	0	MESOTHELIAL/UPK3B
MEG3	1.80646e-237	1.39284	0.736	0.332	3.38855e-233	0	MESOTHELIAL/UPK3B
TXN	1.17703e-236	1.02953	0.932	0.702	2.20787e-232	0	MESOTHELIAL/UPK3B
EIF5A	2.1512e-236	1.61705	0.681	0.296	4.03522e-232	0	MESOTHELIAL/UPK3B
SLC22A5	8.33776e-236	2.89604	0.329	0.055	1.564e-231	0	MESOTHELIAL/UPK3B
SCD	5.49419e-232	2.39778	0.45	0.124	1.0306e-227	0	MESOTHELIAL/UPK3B
ARPC1B	7.47522e-232	1.33731	0.729	0.335	1.4022e-227	0	MESOTHELIAL/UPK3B
TMEM160	2.73625e-230	2.95081	0.317	0.051	5.13265e-226	0	MESOTHELIAL/UPK3B
ARHGEF26	3.18913e-230	3.00754	0.306	0.046	5.98216e-226	0	MESOTHELIAL/UPK3B
FADS2	1.91595e-223	2.02561	0.419	0.103	3.59393e-219	0	MESOTHELIAL/UPK3B
LMO4	2.29659e-222	1.57521	0.573	0.203	4.30795e-218	0	MESOTHELIAL/UPK3B
CRIP1	3.02616e-222	1.53493	0.594	0.211	5.67647e-218	0	MESOTHELIAL/UPK3B
HSP90AA1	4.18268e-220	0.876007	0.991	0.932	7.84587e-216	0	MESOTHELIAL/UPK3B
MTDH	1.76086e-219	1.53019	0.659	0.287	3.30303e-215	0	MESOTHELIAL/UPK3B
PTMS	1.03913e-218	1.63394	0.596	0.231	1.9492e-214	0	MESOTHELIAL/UPK3B
HNRNPH1	7.84365e-218	1.47698	0.751	0.391	1.47131e-213	0	MESOTHELIAL/UPK3B
ADCYAP1	6.78139e-217	2.53527	0.341	0.067	1.27205e-212	0	MESOTHELIAL/UPK3B
HGF	9.74967e-217	2.97543	0.299	0.048	1.82884e-212	0	MESOTHELIAL/UPK3B
MAP1B	1.7985e-216	1.60054	0.564	0.2	3.37362e-212	0	MESOTHELIAL/UPK3B
RPS15	5.90847e-216	0.68841	0.993	0.942	1.10831e-211	0	MESOTHELIAL/UPK3B
TNFRSF12A	3.31037e-215	1.8522	0.484	0.151	6.2096e-211	0	MESOTHELIAL/UPK3B
KRT18	5.4713e-213	0.834436	0.988	0.726	1.02631e-208	0	MESOTHELIAL/UPK3B
MRPL41	7.04273e-213	2.24143	0.394	0.097	1.32107e-208	0	MESOTHELIAL/UPK3B
TIMP2	2.08073e-212	1.52236	0.639	0.281	3.90303e-208	0	MESOTHELIAL/UPK3B
PPIA	4.13809e-210	0.845472	0.96	0.8	7.76223e-206	0	MESOTHELIAL/UPK3B
BCAT1	2.9658e-208	1.90718	0.474	0.151	5.56326e-204	0	MESOTHELIAL/UPK3B
B4GALT1	5.92485e-208	2.02267	0.461	0.147	1.11138e-203	0	MESOTHELIAL/UPK3B
MGARP	1.1343e-207	2.901	0.314	0.059	2.12772e-203	0	MESOTHELIAL/UPK3B
ABI3BP	9.32929e-204	2.59032	0.302	0.054	1.74999e-199	0	MESOTHELIAL/UPK3B
COL1A1	5.63939e-201	0.578908	0.801	0.422	1.05784e-196	0	MESOTHELIAL/UPK3B
ISOC2	8.56125e-201	2.37392	0.381	0.099	1.60592e-196	0	MESOTHELIAL/UPK3B
FLNA	2.27931e-199	1.81904	0.441	0.129	4.27552e-195	0	MESOTHELIAL/UPK3B
HMGCS1	2.74216e-199	2.34016	0.371	0.091	5.14374e-195	0	MESOTHELIAL/UPK3B
ADGRG6	1.00627e-197	2.19505	0.395	0.107	1.88755e-193	0	MESOTHELIAL/UPK3B
JUND	1.38498e-197	1.97106	0.475	0.162	2.59794e-193	0	MESOTHELIAL/UPK3B
TFAP2A	2.77068e-196	2.73965	0.299	0.056	5.19723e-192	0	MESOTHELIAL/UPK3B
MT2A	1.44961e-195	0.571216	0.99	0.816	2.71918e-191	0	MESOTHELIAL/UPK3B
TEAD1	1.484e-193	2.33117	0.345	0.081	2.78368e-189	0	MESOTHELIAL/UPK3B
PGLS	1.21344e-190	2.39441	0.334	0.075	2.27617e-186	0	MESOTHELIAL/UPK3B
RCN1	1.37236e-190	2.04238	0.415	0.124	2.57427e-186	0	MESOTHELIAL/UPK3B
PERP	2.89319e-190	1.87973	0.419	0.124	5.42704e-186	0	MESOTHELIAL/UPK3B
PRDX1	2.61992e-182	0.884767	0.934	0.731	4.91446e-178	0	MESOTHELIAL/UPK3B
MSLN	6.90791e-182	1.47327	0.527	0.198	1.29579e-177	0	MESOTHELIAL/UPK3B
ACTB	8.41551e-179	0.545148	0.984	0.853	1.57858e-174	0	MESOTHELIAL/UPK3B
IGFBP6	2.1605e-176	1.2417	0.565	0.221	4.05266e-172	0	MESOTHELIAL/UPK3B
NQO1	4.03441e-176	1.61323	0.525	0.21	7.56775e-172	0	MESOTHELIAL/UPK3B
UAP1	1.22346e-174	2.20007	0.372	0.108	2.29497e-170	0	MESOTHELIAL/UPK3B
MSMO1	3.44245e-173	2.53415	0.313	0.073	6.45735e-169	0	MESOTHELIAL/UPK3B
COX5A	4.61191e-173	1.3818	0.55	0.218	8.65101e-169	0	MESOTHELIAL/UPK3B
TSPO	8.24633e-173	1.25286	0.633	0.286	1.54685e-168	0	MESOTHELIAL/UPK3B
UQCRFS1	9.29157e-173	2.09033	0.379	0.112	1.74291e-168	0	MESOTHELIAL/UPK3B
PLS3	1.43719e-172	1.73704	0.431	0.142	2.69588e-168	0	MESOTHELIAL/UPK3B
C19orf43	2.73132e-172	1.59586	0.471	0.167	5.12341e-168	0	MESOTHELIAL/UPK3B
CTNNB1	7.53961e-172	1.58574	0.558	0.239	1.41428e-167	0	MESOTHELIAL/UPK3B
FASN	1.82068e-171	2.60659	0.266	0.049	3.41523e-167	0	MESOTHELIAL/UPK3B
CLTA	1.16698e-169	1.59005	0.487	0.185	2.18902e-165	0	MESOTHELIAL/UPK3B
SRSF9	1.25466e-168	1.56298	0.479	0.177	2.35349e-164	0	MESOTHELIAL/UPK3B
IGFBP4	6.73615e-168	1.4448	0.526	0.209	1.26357e-163	0	MESOTHELIAL/UPK3B
CLTB	1.68551e-167	1.96642	0.385	0.118	3.16168e-163	0	MESOTHELIAL/UPK3B
MZT2A	6.41764e-167	1.51116	0.466	0.162	1.20382e-162	0	MESOTHELIAL/UPK3B
RPL23	4.03433e-165	0.564833	0.992	0.949	7.56759e-161	0	MESOTHELIAL/UPK3B
ADM	5.39811e-164	2.13489	0.341	0.092	1.01258e-159	0	MESOTHELIAL/UPK3B
MT-CO1	9.89418e-164	0.707368	0.999	0.98	1.85595e-159	0	MESOTHELIAL/UPK3B
PAWR	7.40263e-162	1.63815	0.449	0.161	1.38858e-157	0	MESOTHELIAL/UPK3B
ANKRD37	1.80285e-161	1.96999	0.394	0.13	3.38179e-157	0	MESOTHELIAL/UPK3B
LMNA	2.34451e-161	1.11504	0.717	0.381	4.39783e-157	0	MESOTHELIAL/UPK3B
CEBPD	2.47574e-161	1.60903	0.42	0.143	4.644e-157	0	MESOTHELIAL/UPK3B
ACTG1	3.575e-161	0.531969	0.993	0.937	6.70599e-157	0	MESOTHELIAL/UPK3B
GADD45A	4.79623e-161	2.17083	0.36	0.108	8.99677e-157	0	MESOTHELIAL/UPK3B
SPTAN1	4.80341e-161	1.27492	0.588	0.265	9.01023e-157	0	MESOTHELIAL/UPK3B
MT-CO2	6.70926e-161	0.703142	0.999	0.985	1.25852e-156	0	MESOTHELIAL/UPK3B
DUSP1	2.09887e-160	1.12118	0.702	0.36	3.93705e-156	0	MESOTHELIAL/UPK3B
RPL8	2.18387e-160	0.575013	0.995	0.936	4.09649e-156	0	MESOTHELIAL/UPK3B
SLPI	6.79522e-160	0.485648	0.85	0.472	1.27465e-155	0	MESOTHELIAL/UPK3B
PHLDA2	2.18879e-158	2.77983	0.246	0.046	4.10572e-154	0	MESOTHELIAL/UPK3B
TUBA1C	1.27883e-157	1.23331	0.66	0.334	2.39883e-153	0	MESOTHELIAL/UPK3B
SLITRK2	3.9809e-156	3.52624	0.185	0.021	7.46736e-152	0	MESOTHELIAL/UPK3B
DLG1	2.09411e-155	1.59333	0.438	0.155	3.92813e-151	0	MESOTHELIAL/UPK3B
NRXN3	5.52595e-154	2.51012	0.251	0.049	1.03656e-149	0	MESOTHELIAL/UPK3B
PAQR7	6.6027e-154	2.5186	0.259	0.053	1.23853e-149	0	MESOTHELIAL/UPK3B
DOCK5	8.33409e-154	2.25472	0.308	0.08	1.56331e-149	0	MESOTHELIAL/UPK3B
SNHG7	4.06325e-152	2.26111	0.291	0.07	7.62185e-148	0	MESOTHELIAL/UPK3B
CLDN15	1.20814e-151	1.36095	0.489	0.192	2.26623e-147	0	MESOTHELIAL/UPK3B
C1orf122	1.63385e-151	1.85844	0.35	0.103	3.06478e-147	0	MESOTHELIAL/UPK3B
THBS2	2.04218e-151	1.41406	0.472	0.181	3.83072e-147	0	MESOTHELIAL/UPK3B
KRT8	3.65159e-150	0.693307	0.98	0.732	6.84964e-146	0	MESOTHELIAL/UPK3B
TXNL4A	5.25863e-150	1.64927	0.439	0.166	9.86414e-146	0	MESOTHELIAL/UPK3B
ARL6IP4	7.75776e-150	1.20954	0.562	0.242	1.4552e-145	0	MESOTHELIAL/UPK3B
ZNF804A	3.77581e-146	3.65379	0.178	0.021	7.08266e-142	0	MESOTHELIAL/UPK3B
COBLL1	9.87303e-146	1.47295	0.455	0.175	1.85198e-141	0	MESOTHELIAL/UPK3B
CDV3	1.05103e-145	1.59754	0.462	0.189	1.97152e-141	0	MESOTHELIAL/UPK3B
RPL27	2.03525e-145	0.472465	0.99	0.972	3.81773e-141	0	MESOTHELIAL/UPK3B
MRPS34	2.60216e-145	1.96109	0.322	0.091	4.88114e-141	0	MESOTHELIAL/UPK3B
C19orf60	3.41484e-145	2.3236	0.274	0.065	6.40555e-141	0	MESOTHELIAL/UPK3B
DHCR24	1.59387e-143	1.56173	0.383	0.125	2.98978e-139	0	MESOTHELIAL/UPK3B
CYBRD1	6.42664e-142	1.53482	0.475	0.202	1.20551e-137	0	MESOTHELIAL/UPK3B
NMU	1.82835e-141	1.36493	0.476	0.185	3.42961e-137	0	MESOTHELIAL/UPK3B
RRAS2	1.99699e-141	2.40304	0.273	0.067	3.74595e-137	0	MESOTHELIAL/UPK3B
SMURF2	2.73754e-141	2.02982	0.285	0.072	5.13508e-137	0	MESOTHELIAL/UPK3B
KLF2	4.80355e-141	1.95235	0.343	0.109	9.01049e-137	0	MESOTHELIAL/UPK3B
NT5C	1.08506e-140	1.97941	0.295	0.077	2.03535e-136	0	MESOTHELIAL/UPK3B
COMTD1	1.69445e-140	2.75853	0.211	0.036	3.17844e-136	0	MESOTHELIAL/UPK3B
CPA4	5.02867e-140	1.59775	0.322	0.093	9.43278e-136	0	MESOTHELIAL/UPK3B
MBP	4.2615e-139	2.02832	0.318	0.094	7.99372e-135	0	MESOTHELIAL/UPK3B
RTN4	1.95874e-138	1.04958	0.655	0.341	3.6742e-134	0	MESOTHELIAL/UPK3B
MFI2	2.47088e-138	2.07423	0.286	0.074	4.63487e-134	0	MESOTHELIAL/UPK3B
TENM2	3.19841e-137	2.48297	0.221	0.041	5.99957e-133	0	MESOTHELIAL/UPK3B
MSI2	3.9103e-137	1.25149	0.488	0.202	7.33494e-133	0	MESOTHELIAL/UPK3B
EFEMP1	2.10123e-136	0.92674	0.616	0.281	3.94149e-132	0	MESOTHELIAL/UPK3B
HMGN1	2.16995e-135	0.94682	0.71	0.383	4.0704e-131	0	MESOTHELIAL/UPK3B
SEMA3B	7.17607e-134	2.25198	0.246	0.055	1.34609e-129	0	MESOTHELIAL/UPK3B
SLC12A8	4.27742e-133	2.08549	0.281	0.074	8.02359e-129	0	MESOTHELIAL/UPK3B
COPRS	1.22207e-131	2.07604	0.289	0.08	2.29237e-127	0	MESOTHELIAL/UPK3B
SNRPD2	1.49997e-130	0.817285	0.87	0.651	2.81365e-126	0	MESOTHELIAL/UPK3B
CYC1	2.01656e-130	1.81419	0.342	0.112	3.78266e-126	0	MESOTHELIAL/UPK3B
SPTBN1	1.07568e-129	1.09922	0.554	0.257	2.01775e-125	0	MESOTHELIAL/UPK3B
MT-ND2	5.55313e-129	0.640868	0.999	0.969	1.04166e-124	0	MESOTHELIAL/UPK3B
CD151	1.02262e-127	1.08581	0.614	0.322	1.91823e-123	0	MESOTHELIAL/UPK3B
EI24	1.20854e-127	1.52655	0.387	0.143	2.26699e-123	0	MESOTHELIAL/UPK3B
CDC42SE1	1.53932e-126	1.64774	0.378	0.139	2.88746e-122	0	MESOTHELIAL/UPK3B
EHD1	5.35925e-126	2.09495	0.263	0.069	1.00529e-121	0	MESOTHELIAL/UPK3B
SLC9A3R1	7.00136e-126	1.33272	0.427	0.168	1.31332e-121	0	MESOTHELIAL/UPK3B
DCDC2	7.65532e-125	2.89686	0.174	0.026	1.43599e-120	0	MESOTHELIAL/UPK3B
ECI1	7.78917e-125	1.9336	0.281	0.078	1.46109e-120	0	MESOTHELIAL/UPK3B
PBX1	7.96264e-125	0.971851	0.623	0.315	1.49363e-120	0	MESOTHELIAL/UPK3B
SRGAP1	8.15699e-125	2.14021	0.27	0.074	1.53009e-120	0	MESOTHELIAL/UPK3B
RANBP1	1.60973e-124	1.38993	0.381	0.136	3.01952e-120	0	MESOTHELIAL/UPK3B
SNRNP70	1.74722e-124	1.81734	0.301	0.09	3.27743e-120	0	MESOTHELIAL/UPK3B
IL20RB	6.62442e-124	3.10479	0.177	0.028	1.24261e-119	0	MESOTHELIAL/UPK3B
MT-ND6	8.07602e-124	1.09782	0.692	0.396	1.5149e-119	0	MESOTHELIAL/UPK3B
RND3	8.11634e-123	1.7907	0.329	0.11	1.52246e-118	0	MESOTHELIAL/UPK3B
P4HB	2.34013e-121	0.860899	0.69	0.383	4.38961e-117	0	MESOTHELIAL/UPK3B
YBX3	5.06373e-121	1.15687	0.552	0.275	9.49855e-117	0	MESOTHELIAL/UPK3B
RHOB	2.61997e-120	1.23379	0.495	0.228	4.91454e-116	0	MESOTHELIAL/UPK3B
CPE	2.68625e-120	1.3439	0.363	0.128	5.03887e-116	0	MESOTHELIAL/UPK3B
CA9	5.66039e-120	1.23858	0.384	0.138	1.06178e-115	0	MESOTHELIAL/UPK3B
RAB2A	8.97103e-120	1.20754	0.512	0.243	1.68279e-115	0	MESOTHELIAL/UPK3B
MYC	1.17461e-119	1.88618	0.323	0.11	2.20334e-115	0	MESOTHELIAL/UPK3B
HEG1	2.30269e-119	1.48707	0.437	0.19	4.31939e-115	0	MESOTHELIAL/UPK3B
PLEC	4.09247e-119	1.10483	0.424	0.166	7.67665e-115	0	MESOTHELIAL/UPK3B
MT-CO3	3.61892e-118	0.585297	1	0.99	6.78838e-114	0	MESOTHELIAL/UPK3B
SCX	1.37062e-117	3.00388	0.172	0.028	2.571e-113	0	MESOTHELIAL/UPK3B
RPL26	2.20092e-117	0.422345	0.995	0.969	4.12849e-113	0	MESOTHELIAL/UPK3B
ATP5G1	5.88898e-117	0.834976	0.79	0.536	1.10465e-112	0	MESOTHELIAL/UPK3B
MPZL1	9.28224e-117	1.67743	0.371	0.146	1.74116e-112	0	MESOTHELIAL/UPK3B
FYN	1.5362e-116	1.60934	0.345	0.125	2.8816e-112	0	MESOTHELIAL/UPK3B
DYNC1H1	5.34685e-116	1.1503	0.498	0.232	1.00296e-111	0	MESOTHELIAL/UPK3B
SET	5.7788e-116	0.788341	0.792	0.506	1.08399e-111	0	MESOTHELIAL/UPK3B
ITGA3	6.25509e-116	1.15359	0.467	0.206	1.17333e-111	0	MESOTHELIAL/UPK3B
TNS3	1.51547e-115	1.71838	0.319	0.108	2.84271e-111	0	MESOTHELIAL/UPK3B
PLLP	6.15442e-115	2.22908	0.251	0.069	1.15445e-110	0	MESOTHELIAL/UPK3B
GTF3A	1.01066e-114	1.63963	0.341	0.122	1.89579e-110	0	MESOTHELIAL/UPK3B
NDFIP2	1.2618e-114	1.7105	0.302	0.098	2.36689e-110	0	MESOTHELIAL/UPK3B
TMOD3	2.05989e-114	1.0922	0.498	0.229	3.86394e-110	0	MESOTHELIAL/UPK3B
EDIL3	2.17238e-114	2.30105	0.212	0.048	4.07494e-110	0	MESOTHELIAL/UPK3B
SFTA1P	9.38546e-114	2.89531	0.187	0.037	1.76052e-109	0	MESOTHELIAL/UPK3B
SPEG	1.35599e-113	1.83302	0.245	0.064	2.54357e-109	0	MESOTHELIAL/UPK3B
CTTN	2.6374e-113	1.04153	0.508	0.236	4.94723e-109	0	MESOTHELIAL/UPK3B
NPDC1	6.70493e-113	1.91682	0.252	0.069	1.25771e-108	0	MESOTHELIAL/UPK3B
C1orf56	2.63431e-112	1.71557	0.3	0.097	4.94145e-108	0	MESOTHELIAL/UPK3B
FKBP11	2.49276e-111	1.55302	0.319	0.11	4.67592e-107	0	MESOTHELIAL/UPK3B
CCDC85B	5.42322e-111	2.32044	0.215	0.051	1.01729e-106	0	MESOTHELIAL/UPK3B
NME3	1.00868e-110	1.34743	0.342	0.121	1.89209e-106	0	MESOTHELIAL/UPK3B
CHP1	1.37722e-110	1.59449	0.371	0.149	2.58339e-106	0	MESOTHELIAL/UPK3B
NEK7	3.02998e-110	1.72274	0.314	0.11	5.68365e-106	0	MESOTHELIAL/UPK3B
STUB1	4.42776e-110	1.64242	0.302	0.099	8.30559e-106	0	MESOTHELIAL/UPK3B
ADAMTS5	6.82287e-110	3.0094	0.149	0.021	1.27983e-105	0	MESOTHELIAL/UPK3B
PVRL3	7.29046e-110	2.61807	0.182	0.036	1.36754e-105	0	MESOTHELIAL/UPK3B
AC004556.1	1.02445e-109	3.2282	0.162	0.027	1.92167e-105	0	MESOTHELIAL/UPK3B
C16orf13	5.9952e-109	1.03162	0.452	0.194	1.12458e-104	0	MESOTHELIAL/UPK3B
TNFRSF1A	5.01068e-108	1.83268	0.304	0.104	9.39904e-104	0	MESOTHELIAL/UPK3B
KLK5	7.98355e-108	2.94665	0.158	0.026	1.49756e-103	0	MESOTHELIAL/UPK3B
ATP5H	1.0625e-107	0.795697	0.822	0.571	1.99305e-103	0	MESOTHELIAL/UPK3B
BNC2	1.06515e-107	1.39334	0.353	0.132	1.99801e-103	0	MESOTHELIAL/UPK3B
LOXL1	6.83784e-107	1.75926	0.24	0.064	1.28264e-102	0	MESOTHELIAL/UPK3B
LSM7	7.48228e-107	0.962977	0.527	0.248	1.40353e-102	0	MESOTHELIAL/UPK3B
SLC16A1	9.99215e-107	1.07861	0.485	0.23	1.87433e-102	0	MESOTHELIAL/UPK3B
NNMT	2.22244e-106	0.247182	0.595	0.271	4.16886e-102	0	MESOTHELIAL/UPK3B
ABL2	3.16865e-106	1.64435	0.316	0.113	5.94376e-102	0	MESOTHELIAL/UPK3B
AXL	4.07052e-106	1.57229	0.302	0.101	7.63549e-102	0	MESOTHELIAL/UPK3B
SULF1	8.51478e-106	1.26667	0.431	0.19	1.5972e-101	0	MESOTHELIAL/UPK3B
SERP1	1.08464e-105	1.22169	0.456	0.214	2.03457e-101	0	MESOTHELIAL/UPK3B
CCDC64	1.41715e-105	1.67114	0.271	0.083	2.65828e-101	0	MESOTHELIAL/UPK3B
S100A16	2.49216e-105	0.988121	0.529	0.262	4.67479e-101	0	MESOTHELIAL/UPK3B
SQSTM1	8.68083e-105	1.02016	0.572	0.307	1.62835e-100	0	MESOTHELIAL/UPK3B
PAPSS2	9.43751e-105	2.41775	0.199	0.046	1.77029e-100	0	MESOTHELIAL/UPK3B
RP11-14N7.2	2.67979e-104	0.832632	0.581	0.296	5.02675e-100	0	MESOTHELIAL/UPK3B
DPYSL2	9.66896e-104	1.22322	0.452	0.214	1.8137e-99	0	MESOTHELIAL/UPK3B
UBE2S	1.64165e-103	1.63077	0.249	0.071	3.0794e-99	0	MESOTHELIAL/UPK3B
GATA3	1.77601e-103	2.32457	0.166	0.03	3.33145e-99	0	MESOTHELIAL/UPK3B
HLA-C	2.56283e-103	0.674082	0.843	0.598	4.80736e-99	0	MESOTHELIAL/UPK3B
SCCPDH	3.38844e-103	1.14861	0.392	0.16	6.35604e-99	0	MESOTHELIAL/UPK3B
LENG8	8.25208e-103	1.63013	0.282	0.092	1.54793e-98	0	MESOTHELIAL/UPK3B
LRRC75A	1.0097e-102	2.34878	0.205	0.051	1.89399e-98	0	MESOTHELIAL/UPK3B
GJA1	1.41443e-102	1.56883	0.317	0.116	2.65319e-98	0	MESOTHELIAL/UPK3B
C19orf33	1.22822e-100	0.448204	0.754	0.397	2.3039e-96	0	MESOTHELIAL/UPK3B
PDLIM5	1.74972e-100	1.45992	0.373	0.158	3.28212e-96	0	MESOTHELIAL/UPK3B
CLTC	2.2138e-100	1.04543	0.478	0.231	4.15265e-96	0	MESOTHELIAL/UPK3B
PRKCDBP	5.66047e-100	2.16261	0.211	0.054	1.06179e-95	0	MESOTHELIAL/UPK3B
TUFT1	6.21363e-100	2.40518	0.192	0.045	1.16555e-95	0	MESOTHELIAL/UPK3B
ANP32B	4.38714e-99	1.0056	0.542	0.285	8.2294e-95	0	MESOTHELIAL/UPK3B
RAD23B	4.52661e-99	1.17704	0.401	0.174	8.49101e-95	0	MESOTHELIAL/UPK3B
EGFR	3.91593e-98	1.93971	0.258	0.083	7.3455e-94	0	MESOTHELIAL/UPK3B
MT1M	1.00046e-97	0.525771	0.501	0.236	1.87667e-93	0	MESOTHELIAL/UPK3B
TAGLN2	1.99763e-97	0.654839	0.866	0.637	3.74715e-93	0	MESOTHELIAL/UPK3B
TRA2A	5.08286e-97	1.23932	0.453	0.221	9.53444e-93	0	MESOTHELIAL/UPK3B
H1FX	3.08793e-96	2.02647	0.209	0.055	5.79233e-92	0	MESOTHELIAL/UPK3B
ITGBL1	7.50313e-96	2.66942	0.168	0.035	1.40744e-91	0	MESOTHELIAL/UPK3B
CISD3	1.17158e-95	1.6582	0.283	0.098	2.19765e-91	0	MESOTHELIAL/UPK3B
LIMA1	1.36768e-95	1.08544	0.474	0.234	2.5655e-91	0	MESOTHELIAL/UPK3B
AMOTL2	5.64231e-95	1.37562	0.337	0.133	1.05839e-90	0	MESOTHELIAL/UPK3B
RP11-54H7.4	6.67435e-95	3.80536	0.116	0.013	1.25197e-90	0	MESOTHELIAL/UPK3B
TSPAN4	9.5031e-95	1.09089	0.417	0.187	1.78259e-90	0	MESOTHELIAL/UPK3B
ARHGAP23	3.23764e-94	1.50449	0.258	0.083	6.07317e-90	0	MESOTHELIAL/UPK3B
RPLP0	4.52688e-94	0.44516	0.988	0.943	8.49152e-90	0	MESOTHELIAL/UPK3B
PIEZO1	6.75467e-94	1.57236	0.238	0.071	1.26704e-89	0	MESOTHELIAL/UPK3B
JTB	7.56505e-94	1.15019	0.411	0.184	1.41905e-89	0	MESOTHELIAL/UPK3B
LASP1	1.28192e-93	1.09621	0.406	0.181	2.40463e-89	0	MESOTHELIAL/UPK3B
SNX3	2.16664e-93	1.18547	0.438	0.214	4.06419e-89	0	MESOTHELIAL/UPK3B
NME1	3.63096e-93	0.802768	0.705	0.447	6.81095e-89	0	MESOTHELIAL/UPK3B
RPL28	4.21179e-93	0.371433	0.995	0.956	7.90048e-89	0	MESOTHELIAL/UPK3B
KDELR2	4.28811e-93	1.10887	0.449	0.216	8.04363e-89	0	MESOTHELIAL/UPK3B
BRI3	5.44466e-93	1.10542	0.397	0.176	1.02131e-88	0	MESOTHELIAL/UPK3B
BDKRB1	9.04292e-93	1.78537	0.268	0.093	1.69627e-88	0	MESOTHELIAL/UPK3B
PTP4A2	1.06765e-92	0.90764	0.577	0.322	2.0027e-88	0	MESOTHELIAL/UPK3B
VGLL3	1.54463e-92	2.07986	0.237	0.074	2.89741e-88	0	MESOTHELIAL/UPK3B
MRC2	1.69576e-92	1.39314	0.342	0.14	3.1809e-88	0	MESOTHELIAL/UPK3B
ANLN	1.73143e-92	1.68273	0.229	0.067	3.24781e-88	0	MESOTHELIAL/UPK3B
MRS2	2.04079e-92	1.80703	0.226	0.066	3.82811e-88	0	MESOTHELIAL/UPK3B
GPX4	2.63992e-92	0.83036	0.596	0.326	4.95195e-88	0	MESOTHELIAL/UPK3B
LARP6	2.78848e-92	2.13947	0.182	0.043	5.23063e-88	0	MESOTHELIAL/UPK3B
HN1	2.92879e-92	0.758816	0.676	0.421	5.49383e-88	0	MESOTHELIAL/UPK3B
C19orf24	4.53982e-92	1.8483	0.251	0.082	8.51579e-88	0	MESOTHELIAL/UPK3B
FAM120A	8.27467e-92	1.27894	0.386	0.174	1.55216e-87	0	MESOTHELIAL/UPK3B
MYDGF	1.14653e-91	1.16904	0.389	0.172	2.15067e-87	0	MESOTHELIAL/UPK3B
DVL3	1.97953e-91	1.77147	0.221	0.064	3.7132e-87	0	MESOTHELIAL/UPK3B
PTPRF	3.84408e-91	0.809283	0.589	0.327	7.21072e-87	0	MESOTHELIAL/UPK3B
SH3KBP1	4.00695e-91	1.33511	0.349	0.145	7.51623e-87	0	MESOTHELIAL/UPK3B
SEMA5A	1.99734e-90	2.42091	0.193	0.051	3.74662e-86	0	MESOTHELIAL/UPK3B
MRPL12	2.44349e-90	0.972659	0.389	0.161	4.58349e-86	0	MESOTHELIAL/UPK3B
SNHG8	2.90367e-90	0.863398	0.597	0.336	5.4467e-86	0	MESOTHELIAL/UPK3B
NABP1	7.5226e-90	1.49223	0.299	0.113	1.41109e-85	0	MESOTHELIAL/UPK3B
COX7C	9.88281e-90	0.460775	0.975	0.887	1.85382e-85	0	MESOTHELIAL/UPK3B
FAT1	1.54961e-89	1.77625	0.223	0.066	2.90675e-85	0	MESOTHELIAL/UPK3B
LRP11	2.50497e-89	2.23611	0.199	0.054	4.69883e-85	0	MESOTHELIAL/UPK3B
HSBP1L1	3.67343e-89	2.19628	0.193	0.051	6.89061e-85	0	MESOTHELIAL/UPK3B
SRSF2	4.33275e-89	0.941391	0.512	0.268	8.12738e-85	0	MESOTHELIAL/UPK3B
ADAM10	8.45185e-89	1.03594	0.423	0.198	1.5854e-84	0	MESOTHELIAL/UPK3B
H2AFV	1.63889e-88	1.02519	0.452	0.219	3.07424e-84	0	MESOTHELIAL/UPK3B
CDH11	2.60924e-88	1.33343	0.288	0.106	4.89441e-84	0	MESOTHELIAL/UPK3B
FSTL3	4.0944e-88	1.36294	0.281	0.102	7.68028e-84	0	MESOTHELIAL/UPK3B
LDLR	7.00032e-88	2.06327	0.19	0.049	1.31312e-83	0	MESOTHELIAL/UPK3B
PTPN14	7.37286e-88	1.32164	0.335	0.138	1.383e-83	0	MESOTHELIAL/UPK3B
IL18	8.91957e-88	1.13875	0.443	0.221	1.67313e-83	0	MESOTHELIAL/UPK3B
SOX15	2.95883e-86	3.40997	0.116	0.016	5.55017e-82	0	MESOTHELIAL/UPK3B
ANXA11	3.31965e-86	0.969378	0.469	0.237	6.227e-82	0	MESOTHELIAL/UPK3B
RPS3A	6.83599e-86	0.395799	0.989	0.965	1.28229e-81	0	MESOTHELIAL/UPK3B
MYOF	7.84218e-85	1.62885	0.298	0.12	1.47104e-80	0	MESOTHELIAL/UPK3B
LMAN1	9.67067e-85	0.932793	0.55	0.314	1.81402e-80	0	MESOTHELIAL/UPK3B
FBXL15	1.53011e-84	2.81232	0.129	0.022	2.87019e-80	0	MESOTHELIAL/UPK3B
EEF1A1	4.46896e-84	0.337357	1	0.984	8.38288e-80	0	MESOTHELIAL/UPK3B
SRM	7.57354e-84	1.66229	0.211	0.062	1.42064e-79	0	MESOTHELIAL/UPK3B
MGAT4B	1.1329e-83	2.47035	0.16	0.037	2.12509e-79	0	MESOTHELIAL/UPK3B
LINC01133	1.42027e-83	1.2281	0.338	0.144	2.66414e-79	0	MESOTHELIAL/UPK3B
MET	7.50221e-83	1.64081	0.278	0.107	1.40727e-78	0	MESOTHELIAL/UPK3B
FGFBP1	1.09855e-82	2.94876	0.127	0.022	2.06066e-78	0	MESOTHELIAL/UPK3B
ANKRD29	4.14605e-82	1.74264	0.178	0.045	7.77716e-78	0	MESOTHELIAL/UPK3B
BAG1	5.09102e-82	1.79457	0.245	0.086	9.54974e-78	0	MESOTHELIAL/UPK3B
JOSD2	5.11494e-82	1.6	0.212	0.064	9.5946e-78	0	MESOTHELIAL/UPK3B
SEMA3C	5.34903e-82	1.12149	0.397	0.189	1.00337e-77	0	MESOTHELIAL/UPK3B
KTN1	1.46277e-81	0.781043	0.573	0.329	2.74387e-77	0	MESOTHELIAL/UPK3B
CTNNAL1	1.47572e-81	1.21563	0.31	0.125	2.76816e-77	0	MESOTHELIAL/UPK3B
ALKBH7	2.70975e-81	1.01901	0.37	0.165	5.08295e-77	0	MESOTHELIAL/UPK3B
MFAP5	3.28028e-81	2.13642	0.166	0.041	6.15315e-77	0	MESOTHELIAL/UPK3B
IL6ST	1.14611e-80	1.17985	0.367	0.17	2.14987e-76	0	MESOTHELIAL/UPK3B
EIF3F	1.78462e-80	0.972811	0.455	0.234	3.34758e-76	0	MESOTHELIAL/UPK3B
BAIAP2	2.04289e-80	1.27088	0.271	0.1	3.83206e-76	0	MESOTHELIAL/UPK3B
ADAMTS1	2.56994e-80	1.55351	0.203	0.061	4.82069e-76	0	MESOTHELIAL/UPK3B
CTXN1	2.94401e-80	2.46891	0.134	0.025	5.52238e-76	0	MESOTHELIAL/UPK3B
DEK	5.89499e-80	0.759058	0.567	0.311	1.10578e-75	0	MESOTHELIAL/UPK3B
TRAF4	7.48365e-80	1.66114	0.237	0.082	1.40378e-75	0	MESOTHELIAL/UPK3B
ZFHX4	8.688e-80	1.28614	0.274	0.103	1.6297e-75	0	MESOTHELIAL/UPK3B
RDX	9.01033e-80	1.34076	0.328	0.142	1.69016e-75	0	MESOTHELIAL/UPK3B
ADAM9	2.47134e-79	1.38276	0.29	0.116	4.63573e-75	0	MESOTHELIAL/UPK3B
ACADVL	3.24816e-79	1.32122	0.329	0.144	6.0929e-75	0	MESOTHELIAL/UPK3B
GCSH	4.04505e-79	1.56853	0.235	0.08	7.58771e-75	0	MESOTHELIAL/UPK3B
TJP1	4.6022e-79	0.89112	0.394	0.18	8.6328e-75	0	MESOTHELIAL/UPK3B
PIM1	6.381e-79	1.39484	0.297	0.121	1.19695e-74	0	MESOTHELIAL/UPK3B
TOB1	1.10373e-78	1.51145	0.283	0.113	2.07037e-74	0	MESOTHELIAL/UPK3B
UTRN	2.02622e-78	1.46956	0.286	0.114	3.80079e-74	0	MESOTHELIAL/UPK3B
ADI1	2.39192e-78	0.797833	0.509	0.272	4.48677e-74	0	MESOTHELIAL/UPK3B
TP53	4.71739e-78	1.43697	0.262	0.098	8.84888e-74	0	MESOTHELIAL/UPK3B
PRR15	7.37509e-78	2.05443	0.181	0.051	1.38342e-73	0	MESOTHELIAL/UPK3B
ADAM15	7.76966e-78	1.17778	0.281	0.108	1.45743e-73	0	MESOTHELIAL/UPK3B
PKN1	9.86409e-78	2.17945	0.149	0.034	1.85031e-73	0	MESOTHELIAL/UPK3B
AP2B1	1.03098e-77	0.92063	0.428	0.212	1.93391e-73	0	MESOTHELIAL/UPK3B
PLCD3	1.50071e-77	1.99342	0.196	0.059	2.81503e-73	0	MESOTHELIAL/UPK3B
MT-ND4	2.98153e-77	0.467092	0.997	0.979	5.59275e-73	0	MESOTHELIAL/UPK3B
TXNDC17	8.12608e-77	0.785373	0.673	0.449	1.52429e-72	0	MESOTHELIAL/UPK3B
RHOF	8.68487e-77	1.468	0.225	0.075	1.62911e-72	0	MESOTHELIAL/UPK3B
SLC35A3	1.01568e-76	1.88921	0.174	0.047	1.90521e-72	0	MESOTHELIAL/UPK3B
SKA2	2.19075e-76	1.12002	0.382	0.184	4.10941e-72	0	MESOTHELIAL/UPK3B
C6orf62	2.21429e-76	0.942979	0.42	0.209	4.15357e-72	0	MESOTHELIAL/UPK3B
CAPN2	2.29857e-76	1.07228	0.379	0.181	4.31167e-72	0	MESOTHELIAL/UPK3B
APRT	3.03735e-76	0.687207	0.684	0.44	5.69747e-72	0	MESOTHELIAL/UPK3B
TMEM259	3.8321e-76	1.96234	0.176	0.048	7.18825e-72	0	MESOTHELIAL/UPK3B
UBXN6	6.20023e-76	1.41612	0.243	0.087	1.16304e-71	0	MESOTHELIAL/UPK3B
SLC39A10	7.4811e-76	0.940647	0.347	0.152	1.4033e-71	0	MESOTHELIAL/UPK3B
GNB2	1.3069e-75	0.899273	0.399	0.19	2.45149e-71	0	MESOTHELIAL/UPK3B
GSPT1	3.49879e-75	1.28486	0.288	0.117	6.56302e-71	0	MESOTHELIAL/UPK3B
CAV2	1.81708e-74	1.35668	0.297	0.126	3.40847e-70	0	MESOTHELIAL/UPK3B
CCNI	3.3965e-74	0.871915	0.524	0.305	6.37115e-70	0	MESOTHELIAL/UPK3B
GLTSCR2	4.16897e-74	1.42672	0.226	0.079	7.82015e-70	0	MESOTHELIAL/UPK3B
TERF2IP	4.73651e-74	1.31982	0.28	0.113	8.88475e-70	0	MESOTHELIAL/UPK3B
MTHFD1L	8.73748e-74	1.84555	0.191	0.058	1.63898e-69	0	MESOTHELIAL/UPK3B
C1orf35	1.61805e-73	1.33775	0.245	0.089	3.03514e-69	0	MESOTHELIAL/UPK3B
SDC4	1.68537e-73	0.996231	0.384	0.184	3.16142e-69	0	MESOTHELIAL/UPK3B
ARF5	1.69311e-73	1.96589	0.168	0.046	3.17593e-69	0	MESOTHELIAL/UPK3B
PDCD7	2.71337e-73	1.59045	0.209	0.068	5.08974e-69	0	MESOTHELIAL/UPK3B
MYO1C	3.96945e-73	1.05426	0.338	0.153	7.44589e-69	0	MESOTHELIAL/UPK3B
AC090498.1	1.06669e-72	0.91132	0.404	0.205	2.0009e-68	0	MESOTHELIAL/UPK3B
AHNAK	1.51613e-72	0.696899	0.638	0.406	2.84396e-68	0	MESOTHELIAL/UPK3B
CCDC80	2.03444e-72	0.194653	0.636	0.354	3.8162e-68	0	MESOTHELIAL/UPK3B
HYI	2.22045e-72	1.831	0.207	0.069	4.16511e-68	0	MESOTHELIAL/UPK3B
RNH1	2.45081e-72	0.839315	0.43	0.215	4.59724e-68	0	MESOTHELIAL/UPK3B
FAM173A	3.09705e-72	2.00301	0.158	0.041	5.80945e-68	0	MESOTHELIAL/UPK3B
PDZD2	4.08595e-72	2.1764	0.162	0.044	7.66443e-68	0	MESOTHELIAL/UPK3B
PKP3	5.59824e-72	2.82066	0.109	0.018	1.05012e-67	0	MESOTHELIAL/UPK3B
COL4A5	6.89752e-72	1.31793	0.204	0.065	1.29384e-67	0	MESOTHELIAL/UPK3B
NSRP1	6.99301e-72	0.773774	0.548	0.322	1.31175e-67	0	MESOTHELIAL/UPK3B
TRNP1	1.1241e-71	1.72143	0.183	0.055	2.10859e-67	0	MESOTHELIAL/UPK3B
TOR1AIP2	1.45259e-71	1.04455	0.379	0.187	2.72477e-67	0	MESOTHELIAL/UPK3B
MAL2	3.31966e-71	1.00825	0.274	0.108	6.22701e-67	0	MESOTHELIAL/UPK3B
RHOD	7.09144e-71	2.28824	0.137	0.031	1.33021e-66	0	MESOTHELIAL/UPK3B
CDH2	1.37309e-70	1.89566	0.182	0.056	2.57564e-66	0	MESOTHELIAL/UPK3B
PTPRS	1.52824e-70	1.55347	0.216	0.075	2.86668e-66	0	MESOTHELIAL/UPK3B
AKAP12	1.72023e-70	1.20504	0.263	0.104	3.2268e-66	0	MESOTHELIAL/UPK3B
NFIC	3.3256e-70	1.0208	0.389	0.197	6.23816e-66	0	MESOTHELIAL/UPK3B
NR2F6	1.28818e-69	1.92499	0.155	0.041	2.41637e-65	0	MESOTHELIAL/UPK3B
S100A13	1.3853e-69	0.634698	0.603	0.36	2.59854e-65	0	MESOTHELIAL/UPK3B
NAPRT	2.40788e-69	1.74449	0.164	0.045	4.5167e-65	0	MESOTHELIAL/UPK3B
PSMD3	2.44178e-69	1.02822	0.353	0.169	4.58029e-65	0	MESOTHELIAL/UPK3B
MAP1LC3B	2.74639e-69	1.27524	0.293	0.126	5.15168e-65	0	MESOTHELIAL/UPK3B
CDON	3.12621e-69	1.48667	0.217	0.076	5.86414e-65	0	MESOTHELIAL/UPK3B
FADS1	5.49907e-69	0.867544	0.379	0.18	1.03151e-64	0	MESOTHELIAL/UPK3B
COL5A1	1.07224e-68	0.966299	0.287	0.119	2.01131e-64	0	MESOTHELIAL/UPK3B
HACD2	1.56399e-68	1.37984	0.228	0.083	2.93374e-64	0	MESOTHELIAL/UPK3B
PGP	2.96292e-68	1.86619	0.171	0.05	5.55785e-64	0	MESOTHELIAL/UPK3B
SLIT2	6.61448e-68	1.92411	0.153	0.041	1.24074e-63	0	MESOTHELIAL/UPK3B
LSM4	1.24801e-67	0.850753	0.371	0.176	2.34102e-63	0	MESOTHELIAL/UPK3B
NDUFS7	1.46228e-67	0.879854	0.348	0.16	2.74294e-63	0	MESOTHELIAL/UPK3B
INSIG1	2.27471e-67	1.58067	0.21	0.074	4.2669e-63	0	MESOTHELIAL/UPK3B
ODC1	4.95112e-67	0.881772	0.397	0.2	9.28731e-63	0	MESOTHELIAL/UPK3B
DAZAP1	6.40836e-67	1.29772	0.227	0.083	1.20208e-62	0	MESOTHELIAL/UPK3B
WWC1	1.00805e-66	1.38934	0.254	0.103	1.89089e-62	0	MESOTHELIAL/UPK3B
PITX1	1.24619e-66	2.60392	0.122	0.026	2.3376e-62	0	MESOTHELIAL/UPK3B
PFN2	1.67141e-66	1.05776	0.328	0.153	3.13523e-62	0	MESOTHELIAL/UPK3B
SQLE	2.02314e-66	0.817945	0.366	0.172	3.79501e-62	0	MESOTHELIAL/UPK3B
VPS13A	2.20596e-66	1.21654	0.217	0.077	4.13794e-62	0	MESOTHELIAL/UPK3B
FSCN1	2.22664e-66	1.16725	0.232	0.086	4.17673e-62	0	MESOTHELIAL/UPK3B
MRPL23	2.82078e-66	2.21169	0.139	0.035	5.29122e-62	0	MESOTHELIAL/UPK3B
MBOAT7	3.82723e-66	1.53418	0.209	0.074	7.17911e-62	0	MESOTHELIAL/UPK3B
RP11-490M8.1	5.62397e-66	2.8562	0.108	0.02	1.05494e-61	0	MESOTHELIAL/UPK3B
DUT	7.15336e-66	0.729752	0.417	0.21	1.34183e-61	0	MESOTHELIAL/UPK3B
LINC01615	7.19305e-66	1.8888	0.166	0.049	1.34927e-61	0	MESOTHELIAL/UPK3B
CKAP4	1.71148e-65	0.699204	0.419	0.212	3.2104e-61	0	MESOTHELIAL/UPK3B
PHLPP1	1.98303e-65	2.53865	0.118	0.025	3.71977e-61	0	MESOTHELIAL/UPK3B
AP2S1	3.67269e-65	0.641877	0.686	0.457	6.88923e-61	0	MESOTHELIAL/UPK3B
MAZ	6.03783e-65	1.20703	0.27	0.114	1.13258e-60	0	MESOTHELIAL/UPK3B
TSEN34	6.51453e-65	1.69714	0.206	0.074	1.222e-60	0	MESOTHELIAL/UPK3B
TRIO	7.77617e-65	1.39867	0.21	0.075	1.45865e-60	0	MESOTHELIAL/UPK3B
SIRT7	1.08208e-64	1.59031	0.179	0.057	2.02976e-60	0	MESOTHELIAL/UPK3B
PABPC1	1.22872e-64	0.490119	0.852	0.659	2.30483e-60	0	MESOTHELIAL/UPK3B
TPGS1	1.35347e-64	2.99856	0.105	0.019	2.53884e-60	0	MESOTHELIAL/UPK3B
CNKSR2	1.70878e-64	2.52505	0.119	0.026	3.20534e-60	0	MESOTHELIAL/UPK3B
FDPS	2.00531e-64	0.956524	0.519	0.314	3.76156e-60	0	MESOTHELIAL/UPK3B
CCDC152	2.97611e-64	2.82174	0.12	0.027	5.58258e-60	0	MESOTHELIAL/UPK3B
RPS11	5.24084e-64	0.380268	0.973	0.917	9.83078e-60	0	MESOTHELIAL/UPK3B
RPL23A	6.43513e-64	0.248031	0.996	0.994	1.2071e-59	0	MESOTHELIAL/UPK3B
C10orf54	8.14806e-64	1.24701	0.322	0.157	1.52841e-59	0	MESOTHELIAL/UPK3B
LOXL2	8.98137e-64	1.28604	0.203	0.07	1.68472e-59	0	MESOTHELIAL/UPK3B
OSGIN2	9.77372e-64	2.16181	0.137	0.035	1.83335e-59	0	MESOTHELIAL/UPK3B
MED31	1.96137e-63	1.37715	0.263	0.112	3.67913e-59	0	MESOTHELIAL/UPK3B
SLC20A1	2.15944e-63	1.19887	0.301	0.138	4.05068e-59	0	MESOTHELIAL/UPK3B
NFIX	8.3997e-63	1.59737	0.187	0.063	1.57562e-58	0	MESOTHELIAL/UPK3B
DBI	1.01081e-62	0.580127	0.801	0.606	1.89607e-58	0	MESOTHELIAL/UPK3B
WNT3	1.83891e-62	2.6791	0.1	0.018	3.44943e-58	0	MESOTHELIAL/UPK3B
COTL1	2.35701e-62	0.721032	0.358	0.175	4.42128e-58	0	MESOTHELIAL/UPK3B
DIRAS3	2.36066e-62	2.32513	0.151	0.044	4.42813e-58	0	MESOTHELIAL/UPK3B
SEPT9	3.33119e-62	0.79496	0.411	0.217	6.24865e-58	0	MESOTHELIAL/UPK3B
VCP	3.5262e-62	0.956697	0.356	0.178	6.61444e-58	0	MESOTHELIAL/UPK3B
POLR2L	3.52712e-62	0.397044	0.926	0.741	6.61617e-58	0	MESOTHELIAL/UPK3B
FAM83A	5.56092e-62	1.70449	0.147	0.04	1.04312e-57	0	MESOTHELIAL/UPK3B
CELF1	6.36588e-62	0.904022	0.36	0.18	1.19411e-57	0	MESOTHELIAL/UPK3B
CITED2	9.51627e-62	1.44341	0.202	0.072	1.78506e-57	0	MESOTHELIAL/UPK3B
CHCHD2	1.25592e-61	0.3947	0.927	0.717	2.35585e-57	0	MESOTHELIAL/UPK3B
CENPV	2.01588e-61	1.96198	0.135	0.035	3.78139e-57	0	MESOTHELIAL/UPK3B
NCBP2-AS2	2.59248e-61	2.2302	0.128	0.031	4.86298e-57	0	MESOTHELIAL/UPK3B
TRIM29	2.99547e-61	2.52947	0.102	0.019	5.6189e-57	0	MESOTHELIAL/UPK3B
PRICKLE1	3.16135e-61	1.89812	0.154	0.045	5.93006e-57	0	MESOTHELIAL/UPK3B
SRRM2	3.39972e-61	0.682452	0.511	0.298	6.3772e-57	0	MESOTHELIAL/UPK3B
SDPR	3.91852e-61	1.13926	0.253	0.107	7.35036e-57	0	MESOTHELIAL/UPK3B
SLC38A2	7.36443e-61	0.93883	0.422	0.235	1.38142e-56	0	MESOTHELIAL/UPK3B
SCAND1	1.44059e-60	1.34727	0.208	0.077	2.70226e-56	0	MESOTHELIAL/UPK3B
TPBG	1.77071e-60	1.4328	0.229	0.093	3.3215e-56	0	MESOTHELIAL/UPK3B
MEIS2	2.53846e-60	0.587442	0.427	0.223	4.76164e-56	0	MESOTHELIAL/UPK3B
BOLA3	4.80384e-60	0.974524	0.341	0.17	9.01104e-56	0	MESOTHELIAL/UPK3B
DAPK3	6.00343e-60	2.46823	0.109	0.023	1.12612e-55	0	MESOTHELIAL/UPK3B
WSB1	7.19397e-60	0.610978	0.769	0.555	1.34945e-55	0	MESOTHELIAL/UPK3B
HINT1	7.68782e-60	0.395257	0.949	0.863	1.44208e-55	0	MESOTHELIAL/UPK3B
ATP1B1	7.77491e-60	0.778986	0.37	0.188	1.45842e-55	0	MESOTHELIAL/UPK3B
RNF145	9.59258e-60	1.25061	0.257	0.111	1.79938e-55	0	MESOTHELIAL/UPK3B
MRGPRF	9.65565e-60	2.3226	0.133	0.036	1.81121e-55	0	MESOTHELIAL/UPK3B
FOSL2	1.00907e-59	0.943803	0.349	0.176	1.89281e-55	0	MESOTHELIAL/UPK3B
RPL24	1.15747e-59	0.31093	0.986	0.956	2.17118e-55	0	MESOTHELIAL/UPK3B
CCDC85C	1.49639e-59	1.09171	0.255	0.108	2.80693e-55	0	MESOTHELIAL/UPK3B
SNF8	1.86356e-59	0.720945	0.404	0.21	3.49566e-55	0	MESOTHELIAL/UPK3B
AFG3L2	2.04803e-59	1.28596	0.224	0.089	3.84169e-55	0	MESOTHELIAL/UPK3B
TMEM136	2.51385e-59	1.39429	0.176	0.058	4.71547e-55	0	MESOTHELIAL/UPK3B
RPS24	3.20788e-59	0.2693	0.997	0.987	6.01734e-55	0	MESOTHELIAL/UPK3B
HES4	3.44809e-59	2.73705	0.106	0.022	6.46792e-55	0	MESOTHELIAL/UPK3B
GFOD1	3.63877e-59	1.88783	0.158	0.049	6.8256e-55	0	MESOTHELIAL/UPK3B
GALNT9	9.13925e-59	1.98451	0.146	0.043	1.71434e-54	0	MESOTHELIAL/UPK3B
PTGIS	1.05743e-58	0.812509	0.423	0.23	1.98352e-54	0	MESOTHELIAL/UPK3B
COL4A6	1.8324e-58	1.49878	0.151	0.045	3.43721e-54	0	MESOTHELIAL/UPK3B
MATN2	3.4981e-58	0.889512	0.274	0.12	6.56174e-54	0	MESOTHELIAL/UPK3B
PKP2	4.77975e-58	1.05843	0.243	0.101	8.96586e-54	0	MESOTHELIAL/UPK3B
SLC25A4	6.26226e-58	1.14997	0.257	0.111	1.17467e-53	0	MESOTHELIAL/UPK3B
SUMO3	8.49028e-58	0.696507	0.441	0.244	1.59261e-53	0	MESOTHELIAL/UPK3B
VKORC1	9.17096e-58	0.741875	0.417	0.224	1.72029e-53	0	MESOTHELIAL/UPK3B
MAP2K2	9.81471e-58	1.52732	0.161	0.051	1.84104e-53	0	MESOTHELIAL/UPK3B
APP	1.05896e-57	0.625475	0.491	0.285	1.9864e-53	0	MESOTHELIAL/UPK3B
DHCR7	1.09394e-57	1.37261	0.196	0.072	2.052e-53	0	MESOTHELIAL/UPK3B
MRPL4	1.72262e-57	1.19294	0.22	0.087	3.2313e-53	0	MESOTHELIAL/UPK3B
ZNF580	1.95293e-57	2.36524	0.109	0.024	3.66331e-53	0	MESOTHELIAL/UPK3B
COL5A2	2.05128e-57	0.940714	0.267	0.116	3.84779e-53	0	MESOTHELIAL/UPK3B
WTAP	2.45089e-57	1.00568	0.347	0.18	4.59738e-53	0	MESOTHELIAL/UPK3B
VNN1	2.72893e-57	2.55571	0.107	0.023	5.11892e-53	0	MESOTHELIAL/UPK3B
NME4	3.64665e-57	0.770922	0.366	0.188	6.84039e-53	0	MESOTHELIAL/UPK3B
KIF21A	4.14497e-57	1.84622	0.144	0.042	7.77513e-53	0	MESOTHELIAL/UPK3B
TBX18	4.46218e-57	2.03145	0.137	0.039	8.37016e-53	0	MESOTHELIAL/UPK3B
ACBD3	6.93697e-57	1.30481	0.215	0.084	1.30124e-52	0	MESOTHELIAL/UPK3B
MDM4	7.65643e-57	0.698901	0.393	0.208	1.43619e-52	0	MESOTHELIAL/UPK3B
WNT2B	8.28147e-57	0.752488	0.313	0.146	1.55344e-52	0	MESOTHELIAL/UPK3B
OLA1	1.07976e-56	0.801826	0.444	0.258	2.02541e-52	0	MESOTHELIAL/UPK3B
ARHGEF12	1.3877e-56	1.38692	0.203	0.078	2.60305e-52	0	MESOTHELIAL/UPK3B
AP1M2	1.40794e-56	1.39554	0.234	0.099	2.64102e-52	0	MESOTHELIAL/UPK3B
ARL2BP	1.92827e-56	0.938784	0.325	0.162	3.61705e-52	0	MESOTHELIAL/UPK3B
KRT14	2.56362e-56	2.84512	0.111	0.026	4.80883e-52	0	MESOTHELIAL/UPK3B
PAK2	4.01491e-56	0.909815	0.319	0.157	7.53117e-52	0	MESOTHELIAL/UPK3B
FBXO2	5.23677e-56	1.44111	0.219	0.089	9.82313e-52	0	MESOTHELIAL/UPK3B
ATL3	5.798e-56	1.1374	0.259	0.115	1.08759e-51	0	MESOTHELIAL/UPK3B
RTN3	7.86054e-56	0.618892	0.448	0.252	1.47448e-51	0	MESOTHELIAL/UPK3B
PRKCI	1.18223e-55	0.96489	0.269	0.121	2.21763e-51	0	MESOTHELIAL/UPK3B
POLDIP2	1.61803e-55	1.38037	0.218	0.089	3.03511e-51	0	MESOTHELIAL/UPK3B
SARM1	1.96458e-55	1.94519	0.144	0.044	3.68515e-51	0	MESOTHELIAL/UPK3B
POLE4	1.98905e-55	0.582111	0.471	0.263	3.73106e-51	0	MESOTHELIAL/UPK3B
TSPAN5	2.05264e-55	1.49068	0.171	0.058	3.85033e-51	0	MESOTHELIAL/UPK3B
C5orf42	2.31718e-55	0.940171	0.264	0.118	4.34656e-51	0	MESOTHELIAL/UPK3B
CCNYL1	3.04787e-55	1.68037	0.171	0.06	5.7172e-51	0	MESOTHELIAL/UPK3B
REEP3	3.07874e-55	1.33222	0.218	0.088	5.7751e-51	0	MESOTHELIAL/UPK3B
MPG	6.75329e-55	0.676085	0.342	0.169	1.26678e-50	0	MESOTHELIAL/UPK3B
C9orf142	6.953e-55	1.20219	0.224	0.091	1.30424e-50	0	MESOTHELIAL/UPK3B
ACLY	7.53319e-55	0.930992	0.26	0.114	1.41308e-50	0	MESOTHELIAL/UPK3B
MBD3	9.05352e-55	1.40083	0.164	0.055	1.69826e-50	0	MESOTHELIAL/UPK3B
NCOA7	1.04676e-54	0.925137	0.327	0.164	1.96352e-50	0	MESOTHELIAL/UPK3B
BACE2	1.22876e-54	1.21289	0.243	0.106	2.3049e-50	0	MESOTHELIAL/UPK3B
HNRNPD	1.66633e-54	0.80407	0.401	0.221	3.1257e-50	0	MESOTHELIAL/UPK3B
ELOVL6	2.64763e-54	2.39337	0.103	0.023	4.96642e-50	0	MESOTHELIAL/UPK3B
PRELP	2.9259e-54	1.72457	0.147	0.046	5.4884e-50	0	MESOTHELIAL/UPK3B
LSS	4.07017e-54	1.31495	0.172	0.06	7.63482e-50	0	MESOTHELIAL/UPK3B
RPL18	5.61743e-54	0.288747	0.987	0.934	1.05372e-49	0	MESOTHELIAL/UPK3B
STRBP	6.89528e-54	0.920277	0.244	0.105	1.29342e-49	0	MESOTHELIAL/UPK3B
TNPO1	7.02712e-54	0.794275	0.348	0.178	1.31815e-49	0	MESOTHELIAL/UPK3B
HDGF	8.51678e-54	0.883062	0.34	0.175	1.59758e-49	0	MESOTHELIAL/UPK3B
EBPL	9.74233e-54	1.54811	0.165	0.056	1.82747e-49	0	MESOTHELIAL/UPK3B
HSPA1A	9.94319e-54	0.241862	0.43	0.238	1.86514e-49	0	MESOTHELIAL/UPK3B
RPL19	1.29393e-53	0.235773	0.996	0.993	2.42715e-49	0	MESOTHELIAL/UPK3B
SIAH2	1.3752e-53	2.04497	0.136	0.04	2.57959e-49	0	MESOTHELIAL/UPK3B
NDUFAB1	1.57775e-53	0.454716	0.547	0.314	2.95954e-49	0	MESOTHELIAL/UPK3B
URI1	1.62018e-53	1.45877	0.178	0.065	3.03913e-49	0	MESOTHELIAL/UPK3B
ACACA	2.09907e-53	1.2822	0.16	0.053	3.93744e-49	0	MESOTHELIAL/UPK3B
DEAF1	2.50593e-53	1.65863	0.159	0.054	4.70062e-49	0	MESOTHELIAL/UPK3B
BCAR1	6.51821e-53	1.17301	0.188	0.07	1.22269e-48	0	MESOTHELIAL/UPK3B
DKK1	7.42181e-53	1.74605	0.13	0.037	1.39218e-48	0	MESOTHELIAL/UPK3B
JUN	8.23149e-53	0.653027	0.555	0.356	1.54406e-48	0	MESOTHELIAL/UPK3B
CEMIP	9.37994e-53	1.98819	0.121	0.033	1.75949e-48	0	MESOTHELIAL/UPK3B
SPARC	1.0824e-52	0.353391	0.821	0.6	2.03037e-48	0	MESOTHELIAL/UPK3B
TOMM40	1.3897e-52	1.75787	0.162	0.056	2.6068e-48	0	MESOTHELIAL/UPK3B
YWHAG	1.74069e-52	0.789224	0.384	0.212	3.26518e-48	0	MESOTHELIAL/UPK3B
UQCR11	2.02209e-52	0.395296	0.913	0.736	3.79304e-48	0	MESOTHELIAL/UPK3B
TPM1	2.679e-52	0.338754	0.646	0.404	5.02528e-48	0	MESOTHELIAL/UPK3B
MLEC	3.10166e-52	0.821576	0.328	0.166	5.81809e-48	0	MESOTHELIAL/UPK3B
METRN	3.29746e-52	1.67231	0.141	0.043	6.18538e-48	0	MESOTHELIAL/UPK3B
COPZ2	3.66555e-52	2.25402	0.116	0.031	6.87584e-48	0	MESOTHELIAL/UPK3B
TRAP1	5.25936e-52	1.15031	0.216	0.09	9.8655e-48	0	MESOTHELIAL/UPK3B
ENAH	5.29784e-52	0.704485	0.296	0.14	9.93768e-48	0	MESOTHELIAL/UPK3B
SHB	5.98225e-52	1.63651	0.164	0.058	1.12215e-47	0	MESOTHELIAL/UPK3B
MALAT1	8.11847e-52	0.535278	1	0.999	1.52286e-47	0	MESOTHELIAL/UPK3B
SMPD3	9.0511e-52	0.946918	0.2	0.077	1.69781e-47	0	MESOTHELIAL/UPK3B
WEE1	9.09963e-52	1.42775	0.173	0.063	1.70691e-47	0	MESOTHELIAL/UPK3B
AKR7A2	1.24537e-51	1.3081	0.192	0.075	2.33606e-47	0	MESOTHELIAL/UPK3B
PSIP1	1.25365e-51	0.716006	0.334	0.169	2.35159e-47	0	MESOTHELIAL/UPK3B
EMC6	1.35983e-51	0.859759	0.303	0.147	2.55077e-47	0	MESOTHELIAL/UPK3B
ST3GAL5	1.37985e-51	1.23276	0.179	0.066	2.58832e-47	0	MESOTHELIAL/UPK3B
EIF1AY	1.86133e-51	1.47825	0.197	0.079	3.49148e-47	0	MESOTHELIAL/UPK3B
ROBO1	3.40226e-51	1.51363	0.13	0.038	6.38195e-47	0	MESOTHELIAL/UPK3B
CXADR	4.91386e-51	0.389928	0.495	0.283	9.21742e-47	0	MESOTHELIAL/UPK3B
UGCG	5.80262e-51	1.12167	0.241	0.108	1.08845e-46	0	MESOTHELIAL/UPK3B
PRKCA	6.59623e-51	1.61123	0.169	0.061	1.23732e-46	0	MESOTHELIAL/UPK3B
ELOVL5	6.61192e-51	0.962271	0.276	0.132	1.24026e-46	0	MESOTHELIAL/UPK3B
GIPC1	1.05645e-50	1.1711	0.191	0.074	1.98169e-46	0	MESOTHELIAL/UPK3B
TUBB2A	1.36567e-50	0.855581	0.248	0.11	2.56172e-46	0	MESOTHELIAL/UPK3B
PDXK	1.9909e-50	0.749028	0.323	0.165	3.73453e-46	0	MESOTHELIAL/UPK3B
ANAPC11	2.28878e-50	0.498829	0.784	0.609	4.2933e-46	0	MESOTHELIAL/UPK3B
SLC25A37	3.49957e-50	0.805887	0.327	0.168	6.5645e-46	0	MESOTHELIAL/UPK3B
L1CAM	5.52821e-50	1.63446	0.121	0.033	1.03698e-45	0	MESOTHELIAL/UPK3B
ARHGDIA	6.70388e-50	0.612884	0.428	0.244	1.25751e-45	0	MESOTHELIAL/UPK3B
BCHE	6.70693e-50	2.4115	0.134	0.042	1.25809e-45	0	MESOTHELIAL/UPK3B
PTK2B	7.10934e-50	1.44102	0.193	0.078	1.33357e-45	0	MESOTHELIAL/UPK3B
PPP1CB	1.78598e-49	0.676752	0.456	0.274	3.35014e-45	0	MESOTHELIAL/UPK3B
EEF2	2.59305e-49	0.506128	0.785	0.586	4.86404e-45	0	MESOTHELIAL/UPK3B
MAF1	3.09154e-49	1.27446	0.204	0.085	5.79912e-45	0	MESOTHELIAL/UPK3B
AMMECR1	3.32387e-49	1.44697	0.159	0.056	6.23491e-45	0	MESOTHELIAL/UPK3B
LUM	3.50905e-49	0.400109	0.213	0.09	6.58228e-45	0	MESOTHELIAL/UPK3B
HINT2	5.27689e-49	0.784312	0.249	0.111	9.8984e-45	0	MESOTHELIAL/UPK3B
FAM195A	7.8486e-49	1.54642	0.146	0.049	1.47224e-44	0	MESOTHELIAL/UPK3B
RARRES1	8.2094e-49	0.173281	0.234	0.105	1.53992e-44	0	MESOTHELIAL/UPK3B
DCBLD2	8.49295e-49	0.92433	0.219	0.093	1.59311e-44	0	MESOTHELIAL/UPK3B
MGEA5	8.92648e-49	0.617694	0.371	0.2	1.67443e-44	0	MESOTHELIAL/UPK3B
FGF9	1.08011e-48	0.86341	0.189	0.073	2.02607e-44	0	MESOTHELIAL/UPK3B
STOML2	1.35152e-48	0.693709	0.434	0.257	2.53518e-44	0	MESOTHELIAL/UPK3B
RALBP1	1.51434e-48	0.84293	0.347	0.189	2.8406e-44	0	MESOTHELIAL/UPK3B
KHDRBS1	1.53653e-48	0.653805	0.408	0.234	2.88222e-44	0	MESOTHELIAL/UPK3B
ANTXR1	1.5918e-48	1.11957	0.228	0.102	2.98591e-44	0	MESOTHELIAL/UPK3B
ELAVL1	1.69762e-48	0.980326	0.241	0.109	3.18439e-44	0	MESOTHELIAL/UPK3B
GRSF1	1.88643e-48	1.0912	0.242	0.111	3.53857e-44	0	MESOTHELIAL/UPK3B
WHSC1L1	5.41682e-48	0.870365	0.279	0.136	1.01609e-43	0	MESOTHELIAL/UPK3B
ABI2	5.87729e-48	0.729612	0.328	0.171	1.10246e-43	0	MESOTHELIAL/UPK3B
LRRFIP1	6.21309e-48	0.648469	0.504	0.316	1.16545e-43	0	MESOTHELIAL/UPK3B
PNMA2	8.67156e-48	1.70206	0.15	0.052	1.62661e-43	0	MESOTHELIAL/UPK3B
SFN	9.28861e-48	0.9739	0.221	0.096	1.74236e-43	0	MESOTHELIAL/UPK3B
GALNT1	1.23569e-47	1.33107	0.218	0.097	2.31791e-43	0	MESOTHELIAL/UPK3B
PYCARD	1.32969e-47	0.569075	0.392	0.216	2.49423e-43	0	MESOTHELIAL/UPK3B
ARMC10	1.42005e-47	1.40299	0.184	0.074	2.66372e-43	0	MESOTHELIAL/UPK3B
TYMP	1.88494e-47	0.611169	0.261	0.122	3.53578e-43	0	MESOTHELIAL/UPK3B
SHC1	2.49428e-47	1.15444	0.225	0.101	4.67877e-43	0	MESOTHELIAL/UPK3B
TSR3	2.64803e-47	1.47452	0.156	0.056	4.96718e-43	0	MESOTHELIAL/UPK3B
PPP3CA	9.82959e-47	1.23149	0.205	0.088	1.84383e-42	0	MESOTHELIAL/UPK3B
DDX3Y	1.08284e-46	1.55521	0.142	0.048	2.03119e-42	0	MESOTHELIAL/UPK3B
CTDNEP1	1.11284e-46	1.07761	0.26	0.127	2.08746e-42	0	MESOTHELIAL/UPK3B
UQCRB	1.15716e-46	0.395329	0.902	0.736	2.17061e-42	0	MESOTHELIAL/UPK3B
IPO7	1.29651e-46	1.12689	0.224	0.101	2.43199e-42	0	MESOTHELIAL/UPK3B
GPAA1	1.39941e-46	0.961226	0.208	0.088	2.62502e-42	0	MESOTHELIAL/UPK3B
SREBF1	1.60974e-46	1.72585	0.114	0.032	3.01955e-42	0	MESOTHELIAL/UPK3B
TFDP1	1.6819e-46	1.14058	0.19	0.077	3.15491e-42	0	MESOTHELIAL/UPK3B
FUCA2	2.07781e-46	2.04973	0.136	0.045	3.89755e-42	0	MESOTHELIAL/UPK3B
ITLN2	4.14116e-46	2.004	0.144	0.051	7.76799e-42	0	MESOTHELIAL/UPK3B
PGRMC1	8.00608e-46	0.842673	0.279	0.14	1.50178e-41	0	MESOTHELIAL/UPK3B
PPIC	8.39206e-46	0.667933	0.287	0.141	1.57418e-41	0	MESOTHELIAL/UPK3B
TM9SF3	8.3989e-46	0.788647	0.296	0.152	1.57547e-41	0	MESOTHELIAL/UPK3B
MALSU1	8.84937e-46	0.743569	0.276	0.134	1.65996e-41	0	MESOTHELIAL/UPK3B
EIF3J	1.2146e-45	0.405894	0.397	0.216	2.27835e-41	0	MESOTHELIAL/UPK3B
SH3RF2	1.31713e-45	2.05535	0.118	0.036	2.47068e-41	0	MESOTHELIAL/UPK3B
PNPLA2	1.82775e-45	2.00033	0.12	0.037	3.42849e-41	0	MESOTHELIAL/UPK3B
PIEZO2	2.61006e-45	1.11412	0.206	0.09	4.89595e-41	0	MESOTHELIAL/UPK3B
PLPP2	3.52375e-45	1.1038	0.16	0.059	6.60986e-41	0	MESOTHELIAL/UPK3B
TLN1	4.34357e-45	0.785999	0.354	0.2	8.14768e-41	0	MESOTHELIAL/UPK3B
NF1	7.32855e-45	0.700758	0.287	0.144	1.37469e-40	0	MESOTHELIAL/UPK3B
GALNT10	9.90825e-45	1.36545	0.171	0.067	1.85859e-40	0	MESOTHELIAL/UPK3B
CALM1	1.19127e-44	0.376455	0.68	0.468	2.23459e-40	0	MESOTHELIAL/UPK3B
RPL12	1.44171e-44	0.222895	0.995	0.994	2.70436e-40	0	MESOTHELIAL/UPK3B
HRAS	1.4491e-44	1.61145	0.153	0.057	2.71822e-40	0	MESOTHELIAL/UPK3B
PSMD12	1.52417e-44	0.83485	0.287	0.147	2.85904e-40	0	MESOTHELIAL/UPK3B
MGLL	2.06592e-44	1.30188	0.202	0.089	3.87526e-40	0	MESOTHELIAL/UPK3B
RHEB	2.50264e-44	0.469092	0.491	0.296	4.69444e-40	0	MESOTHELIAL/UPK3B
SLC38A10	2.56109e-44	0.90642	0.2	0.085	4.80409e-40	0	MESOTHELIAL/UPK3B
SUZ12	3.0896e-44	0.85255	0.237	0.11	5.79547e-40	0	MESOTHELIAL/UPK3B
ABCC4	3.57627e-44	2.05251	0.1	0.026	6.70836e-40	0	MESOTHELIAL/UPK3B
WDR1	3.68632e-44	0.695027	0.409	0.245	6.91479e-40	0	MESOTHELIAL/UPK3B
DNPH1	3.76656e-44	0.531336	0.385	0.211	7.06531e-40	0	MESOTHELIAL/UPK3B
RALGPS2	5.07601e-44	1.06913	0.163	0.061	9.52159e-40	0	MESOTHELIAL/UPK3B
FKBP4	5.1154e-44	0.861815	0.263	0.13	9.59547e-40	0	MESOTHELIAL/UPK3B
HPCAL1	6.72383e-44	1.04951	0.205	0.089	1.26126e-39	0	MESOTHELIAL/UPK3B
STRA13	6.9106e-44	0.672109	0.423	0.257	1.29629e-39	0	MESOTHELIAL/UPK3B
NDUFS3	6.95278e-44	0.701004	0.308	0.16	1.3042e-39	0	MESOTHELIAL/UPK3B
CLUH	8.50445e-44	1.69212	0.108	0.03	1.59527e-39	0	MESOTHELIAL/UPK3B
GNG12	9.00167e-44	0.812873	0.242	0.115	1.68853e-39	0	MESOTHELIAL/UPK3B
FKBP8	9.34159e-44	0.990602	0.257	0.128	1.75229e-39	0	MESOTHELIAL/UPK3B
MMP15	9.75659e-44	1.23371	0.148	0.053	1.83014e-39	0	MESOTHELIAL/UPK3B
RP11-420N3.2	1.22446e-43	2.14244	0.123	0.04	2.29684e-39	0	MESOTHELIAL/UPK3B
ADAMTSL4	1.35938e-43	1.81403	0.139	0.049	2.54993e-39	0	MESOTHELIAL/UPK3B
SLC25A39	2.08836e-43	0.847521	0.248	0.119	3.91734e-39	0	MESOTHELIAL/UPK3B
KCNC4	2.2084e-43	1.54165	0.129	0.042	4.14252e-39	0	MESOTHELIAL/UPK3B
ULK2	2.86366e-43	1.46104	0.161	0.062	5.37165e-39	0	MESOTHELIAL/UPK3B
TUBB6	2.90156e-43	0.659095	0.359	0.203	5.44274e-39	0	MESOTHELIAL/UPK3B
MRPL34	3.85316e-43	1.06321	0.192	0.081	7.22776e-39	0	MESOTHELIAL/UPK3B
SMC4	4.04215e-43	0.940151	0.291	0.154	7.58226e-39	0	MESOTHELIAL/UPK3B
LRRC59	4.58487e-43	0.64458	0.31	0.162	8.60029e-39	0	MESOTHELIAL/UPK3B
TFG	4.71467e-43	0.646701	0.343	0.191	8.84378e-39	0	MESOTHELIAL/UPK3B
CHD3	4.97505e-43	1.11985	0.169	0.067	9.3322e-39	0	MESOTHELIAL/UPK3B
NAP1L1	8.21268e-43	0.431781	0.822	0.652	1.54053e-38	0	MESOTHELIAL/UPK3B
KPNB1	9.7357e-43	0.470519	0.57	0.375	1.82622e-38	0	MESOTHELIAL/UPK3B
FGD6	1.24523e-42	1.67175	0.13	0.045	2.3358e-38	0	MESOTHELIAL/UPK3B
DDT	1.79236e-42	0.455347	0.427	0.243	3.36211e-38	0	MESOTHELIAL/UPK3B
PHGDH	2.60414e-42	0.743793	0.363	0.21	4.88485e-38	0	MESOTHELIAL/UPK3B
BCAR3	3.98738e-42	1.38374	0.146	0.054	7.47953e-38	0	MESOTHELIAL/UPK3B
SMARCA5	4.15768e-42	1.0623	0.225	0.107	7.79897e-38	0	MESOTHELIAL/UPK3B
BAD	4.69201e-42	0.620566	0.274	0.135	8.80128e-38	0	MESOTHELIAL/UPK3B
LAGE3	4.84158e-42	0.972618	0.221	0.104	9.08184e-38	0	MESOTHELIAL/UPK3B
RAB34	5.44162e-42	0.408883	0.483	0.293	1.02074e-37	0	MESOTHELIAL/UPK3B
TYMS	5.92387e-42	1.16574	0.163	0.064	1.1112e-37	0	MESOTHELIAL/UPK3B
ASAP1	6.80527e-42	0.964822	0.249	0.123	1.27653e-37	0	MESOTHELIAL/UPK3B
GIT1	7.0435e-42	0.562295	0.283	0.142	1.32122e-37	0	MESOTHELIAL/UPK3B
QSOX1	7.24692e-42	0.924812	0.224	0.105	1.35938e-37	0	MESOTHELIAL/UPK3B
HEXIM1	7.69114e-42	1.17423	0.167	0.067	1.4427e-37	0	MESOTHELIAL/UPK3B
ACTR2	1.31426e-41	0.632001	0.427	0.262	2.46529e-37	0	MESOTHELIAL/UPK3B
NDUFB7	1.54602e-41	0.446064	0.697	0.51	2.90002e-37	0	MESOTHELIAL/UPK3B
TAPBP	2.05553e-41	0.57887	0.415	0.25	3.85576e-37	0	MESOTHELIAL/UPK3B
TMSB10	2.65824e-41	0.171769	0.996	0.997	4.98632e-37	0	MESOTHELIAL/UPK3B
AC159540.1	3.63848e-41	1.98051	0.105	0.031	6.82505e-37	0	MESOTHELIAL/UPK3B
AP3D1	4.03291e-41	0.684702	0.261	0.13	7.56494e-37	0	MESOTHELIAL/UPK3B
VEZT	4.37328e-41	0.85152	0.265	0.137	8.20339e-37	0	MESOTHELIAL/UPK3B
CBX1	4.81082e-41	0.332624	0.478	0.279	9.02413e-37	0	MESOTHELIAL/UPK3B
AFF1	5.57936e-41	1.80794	0.124	0.042	1.04658e-36	0	MESOTHELIAL/UPK3B
SLFN11	6.48299e-41	1.27494	0.172	0.072	1.21608e-36	0	MESOTHELIAL/UPK3B
HACD1	6.86923e-41	1.06445	0.17	0.069	1.28853e-36	0	MESOTHELIAL/UPK3B
UBE2G2	9.78579e-41	0.854907	0.272	0.142	1.83562e-36	0	MESOTHELIAL/UPK3B
CD55	1.0731e-40	1.0712	0.211	0.098	2.01292e-36	0	MESOTHELIAL/UPK3B
PPP2R2A	1.20241e-40	0.520255	0.324	0.174	2.25548e-36	0	MESOTHELIAL/UPK3B
IPO5	1.20794e-40	0.889052	0.243	0.121	2.26584e-36	0	MESOTHELIAL/UPK3B
CLU	1.57322e-40	0.161225	0.522	0.315	2.95105e-36	0	MESOTHELIAL/UPK3B
SLC25A3	1.85874e-40	0.336685	0.699	0.481	3.48663e-36	0	MESOTHELIAL/UPK3B
SLC44A2	2.20375e-40	0.696507	0.243	0.118	4.13379e-36	0	MESOTHELIAL/UPK3B
UQCRH	2.52145e-40	0.335979	0.911	0.794	4.72973e-36	0	MESOTHELIAL/UPK3B
KIF22	2.52423e-40	0.731306	0.377	0.225	4.73495e-36	0	MESOTHELIAL/UPK3B
TSPYL1	2.53167e-40	1.3068	0.185	0.082	4.74891e-36	0	MESOTHELIAL/UPK3B
BCAM	3.26475e-40	0.79024	0.241	0.117	6.12402e-36	0	MESOTHELIAL/UPK3B
CD44	4.17494e-40	0.556793	0.375	0.218	7.83134e-36	0	MESOTHELIAL/UPK3B
COL6A2	5.09716e-40	0.832029	0.205	0.093	9.56126e-36	0	MESOTHELIAL/UPK3B
SNX25	7.59152e-40	1.93126	0.105	0.032	1.42402e-35	0	MESOTHELIAL/UPK3B
CD99	8.79037e-40	0.601177	0.469	0.305	1.6489e-35	0	MESOTHELIAL/UPK3B
ZNF593	1.01017e-39	0.540825	0.302	0.158	1.89488e-35	0	MESOTHELIAL/UPK3B
AP1G1	1.07045e-39	0.965495	0.178	0.076	2.00795e-35	0	MESOTHELIAL/UPK3B
MFSD10	1.12336e-39	0.630768	0.264	0.133	2.1072e-35	0	MESOTHELIAL/UPK3B
STT3B	1.18601e-39	0.741448	0.248	0.124	2.22472e-35	0	MESOTHELIAL/UPK3B
NCKAP1	1.35701e-39	0.732183	0.244	0.12	2.54547e-35	0	MESOTHELIAL/UPK3B
IER5L	1.43813e-39	1.17573	0.129	0.045	2.69764e-35	0	MESOTHELIAL/UPK3B
PARVA	1.64851e-39	1.08237	0.196	0.09	3.09227e-35	0	MESOTHELIAL/UPK3B
PGRMC2	2.48652e-39	1.0897	0.19	0.085	4.66421e-35	0	MESOTHELIAL/UPK3B
COL18A1	2.64274e-39	0.374419	0.336	0.184	4.95724e-35	0	MESOTHELIAL/UPK3B
ASPHD1	2.79007e-39	0.534569	0.266	0.133	5.23361e-35	0	MESOTHELIAL/UPK3B
TCEAL3	2.96713e-39	0.654801	0.28	0.147	5.56575e-35	0	MESOTHELIAL/UPK3B
LIMCH1	3.5537e-39	1.05371	0.205	0.096	6.66602e-35	0	MESOTHELIAL/UPK3B
EPHA2	3.58532e-39	1.1488	0.176	0.076	6.72535e-35	0	MESOTHELIAL/UPK3B
CFAP97	3.72646e-39	1.31977	0.178	0.078	6.9901e-35	0	MESOTHELIAL/UPK3B
FAM134A	3.80285e-39	1.13013	0.206	0.097	7.13338e-35	0	MESOTHELIAL/UPK3B
SPC24	3.94764e-39	1.84218	0.102	0.03	7.40497e-35	0	MESOTHELIAL/UPK3B
MED13	4.11157e-39	0.93188	0.195	0.088	7.71248e-35	0	MESOTHELIAL/UPK3B
LETM1	4.15727e-39	1.34315	0.149	0.058	7.79822e-35	0	MESOTHELIAL/UPK3B
CAPRIN1	4.50528e-39	1.06975	0.217	0.105	8.45101e-35	0	MESOTHELIAL/UPK3B
CD200	4.5861e-39	0.934432	0.247	0.127	8.60261e-35	0	MESOTHELIAL/UPK3B
DCUN1D5	6.92026e-39	1.01975	0.178	0.076	1.2981e-34	0	MESOTHELIAL/UPK3B
ZNF121	7.24287e-39	1.88748	0.103	0.031	1.35862e-34	0	MESOTHELIAL/UPK3B
CMPK1	8.31107e-39	1.04999	0.206	0.097	1.55899e-34	0	MESOTHELIAL/UPK3B
AMFR	1.00763e-38	0.911725	0.187	0.083	1.89012e-34	0	MESOTHELIAL/UPK3B
CCDC47	1.62756e-38	0.59577	0.304	0.165	3.05298e-34	0	MESOTHELIAL/UPK3B
SRSF4	1.70866e-38	0.678995	0.326	0.184	3.2051e-34	0	MESOTHELIAL/UPK3B
VAPA	1.8804e-38	0.555728	0.488	0.323	3.52726e-34	0	MESOTHELIAL/UPK3B
GOLGA3	2.02761e-38	1.12719	0.177	0.077	3.80339e-34	0	MESOTHELIAL/UPK3B
FAM153B	2.4803e-38	1.24727	0.167	0.071	4.65255e-34	0	MESOTHELIAL/UPK3B
C5orf24	2.60465e-38	0.76805	0.218	0.103	4.88579e-34	0	MESOTHELIAL/UPK3B
TIMP3	3.01439e-38	0.611156	0.247	0.124	5.65439e-34	0	MESOTHELIAL/UPK3B
AP006621.5	3.09897e-38	1.44467	0.105	0.032	5.81304e-34	0	MESOTHELIAL/UPK3B
AP2A1	3.93309e-38	1.43569	0.15	0.06	7.37769e-34	0	MESOTHELIAL/UPK3B
FAM114A1	4.34909e-38	0.702342	0.312	0.177	8.15803e-34	0	MESOTHELIAL/UPK3B
EIF4G2	5.88576e-38	0.490052	0.609	0.435	1.10405e-33	0	MESOTHELIAL/UPK3B
TRIM37	5.96157e-38	1.21318	0.139	0.053	1.11827e-33	0	MESOTHELIAL/UPK3B
TPM4	7.31103e-38	0.647202	0.399	0.247	1.3714e-33	0	MESOTHELIAL/UPK3B
SEC24D	7.44731e-38	1.48932	0.137	0.052	1.39697e-33	0	MESOTHELIAL/UPK3B
NOL7	8.04679e-38	0.617541	0.309	0.171	1.50942e-33	0	MESOTHELIAL/UPK3B
ANKRD33B	8.27722e-38	1.53845	0.109	0.035	1.55264e-33	0	MESOTHELIAL/UPK3B
OLFML1	9.61171e-38	1.55934	0.147	0.059	1.80296e-33	0	MESOTHELIAL/UPK3B
ATP2C1	9.78743e-38	0.929235	0.194	0.088	1.83593e-33	0	MESOTHELIAL/UPK3B
OXLD1	1.08091e-37	0.866253	0.18	0.078	2.02758e-33	0	MESOTHELIAL/UPK3B
MISP	1.15775e-37	1.33397	0.135	0.051	2.17172e-33	0	MESOTHELIAL/UPK3B
SURF4	1.26782e-37	0.67379	0.328	0.188	2.37818e-33	0	MESOTHELIAL/UPK3B
ASPM	1.31274e-37	0.556435	0.226	0.108	2.46244e-33	0	MESOTHELIAL/UPK3B
C12orf57	1.39864e-37	0.406588	0.681	0.483	2.62357e-33	0	MESOTHELIAL/UPK3B
CCDC109B	1.46245e-37	1.65949	0.139	0.054	2.74327e-33	0	MESOTHELIAL/UPK3B
LSR	1.52745e-37	0.725068	0.247	0.126	2.86519e-33	0	MESOTHELIAL/UPK3B
KIF13A	1.7802e-37	1.31598	0.162	0.069	3.33929e-33	0	MESOTHELIAL/UPK3B
SNHG25	1.88526e-37	0.315267	0.416	0.248	3.53637e-33	0	MESOTHELIAL/UPK3B
ARL4D	2.09895e-37	1.20449	0.198	0.094	3.93721e-33	0	MESOTHELIAL/UPK3B
CCDC124	2.52159e-37	1.1459	0.157	0.064	4.73e-33	0	MESOTHELIAL/UPK3B
NDUFB11	2.56385e-37	0.329319	0.728	0.527	4.80926e-33	0	MESOTHELIAL/UPK3B
ZYX	2.72205e-37	0.754952	0.299	0.167	5.10603e-33	0	MESOTHELIAL/UPK3B
LPCAT1	2.91395e-37	0.953211	0.172	0.074	5.46598e-33	0	MESOTHELIAL/UPK3B
TTC3	4.77163e-37	0.480184	0.446	0.281	8.95063e-33	0	MESOTHELIAL/UPK3B
NDN	5.01854e-37	0.526635	0.242	0.119	9.41377e-33	0	MESOTHELIAL/UPK3B
ADAMTS3	5.68176e-37	1.71795	0.124	0.045	1.06579e-32	0	MESOTHELIAL/UPK3B
GABRE	6.06674e-37	1.28451	0.114	0.038	1.138e-32	0	MESOTHELIAL/UPK3B
MMAB	7.26654e-37	0.722261	0.225	0.11	1.36306e-32	0	MESOTHELIAL/UPK3B
LRRC16A	8.61271e-37	1.46661	0.13	0.049	1.61557e-32	0	MESOTHELIAL/UPK3B
RSRC1	8.65409e-37	0.793878	0.306	0.173	1.62333e-32	0	MESOTHELIAL/UPK3B
CYTH3	9.2499e-37	1.27303	0.135	0.052	1.7351e-32	0	MESOTHELIAL/UPK3B
DFNA5	9.57036e-37	1.08039	0.17	0.074	1.79521e-32	0	MESOTHELIAL/UPK3B
SGMS2	1.04029e-36	1.63043	0.125	0.046	1.95137e-32	0	MESOTHELIAL/UPK3B
CFD	1.69707e-36	1.15122	0.132	0.049	3.18337e-32	0	MESOTHELIAL/UPK3B
PAFAH1B2	1.73258e-36	0.80001	0.231	0.117	3.24997e-32	0	MESOTHELIAL/UPK3B
STK25	1.80748e-36	0.946746	0.202	0.096	3.39047e-32	0	MESOTHELIAL/UPK3B
RABEP1	2.09935e-36	1.55321	0.134	0.052	3.93796e-32	0	MESOTHELIAL/UPK3B
NBR1	2.23537e-36	0.888281	0.231	0.117	4.19311e-32	0	MESOTHELIAL/UPK3B
CAMSAP2	2.41387e-36	1.09072	0.171	0.075	4.52795e-32	0	MESOTHELIAL/UPK3B
SYNCRIP	2.5022e-36	0.531933	0.454	0.293	4.69362e-32	0	MESOTHELIAL/UPK3B
PDCD6IP	2.88311e-36	0.777064	0.248	0.129	5.40814e-32	0	MESOTHELIAL/UPK3B
SCARA3	2.96208e-36	1.08514	0.172	0.076	5.55626e-32	0	MESOTHELIAL/UPK3B
UHMK1	3.10413e-36	0.975616	0.189	0.087	5.82273e-32	0	MESOTHELIAL/UPK3B
TOR3A	3.28301e-36	1.69931	0.127	0.047	6.15827e-32	0	MESOTHELIAL/UPK3B
SLC12A2	3.36465e-36	0.881278	0.17	0.073	6.31141e-32	0	MESOTHELIAL/UPK3B
TMCO3	3.68425e-36	1.00914	0.173	0.076	6.91092e-32	0	MESOTHELIAL/UPK3B
RPS8	4.47727e-36	0.199702	0.997	0.994	8.39846e-32	0	MESOTHELIAL/UPK3B
NCLN	4.87763e-36	1.4933	0.111	0.038	9.14946e-32	0	MESOTHELIAL/UPK3B
FDFT1	5.47348e-36	0.685429	0.261	0.138	1.02672e-31	0	MESOTHELIAL/UPK3B
OGT	7.18369e-36	0.721904	0.225	0.111	1.34752e-31	0	MESOTHELIAL/UPK3B
LPP	7.27908e-36	0.565284	0.304	0.17	1.36541e-31	0	MESOTHELIAL/UPK3B
RPL27A	8.65462e-36	0.182938	0.996	0.976	1.62343e-31	0	MESOTHELIAL/UPK3B
KANK1	1.07208e-35	1.02221	0.149	0.061	2.011e-31	0	MESOTHELIAL/UPK3B
PTPRK	1.3618e-35	1.24651	0.121	0.044	2.55446e-31	0	MESOTHELIAL/UPK3B
SRPRB	1.49174e-35	1.04865	0.233	0.123	2.79821e-31	0	MESOTHELIAL/UPK3B
RPS28	1.90609e-35	0.106853	0.996	0.948	3.57545e-31	0	MESOTHELIAL/UPK3B
REXO2	1.9487e-35	0.594906	0.394	0.246	3.65536e-31	0	MESOTHELIAL/UPK3B
SNX24	1.99058e-35	1.26307	0.163	0.072	3.73392e-31	0	MESOTHELIAL/UPK3B
LATS2	1.99165e-35	1.39297	0.133	0.051	3.73593e-31	0	MESOTHELIAL/UPK3B
TMEM203	2.12427e-35	1.54158	0.118	0.042	3.98471e-31	0	MESOTHELIAL/UPK3B
CAST	2.21765e-35	0.537533	0.451	0.294	4.15986e-31	0	MESOTHELIAL/UPK3B
WDR83OS	2.27674e-35	0.521647	0.594	0.432	4.2707e-31	0	MESOTHELIAL/UPK3B
WWTR1	2.34528e-35	1.32676	0.136	0.053	4.39928e-31	0	MESOTHELIAL/UPK3B
FAM50A	2.62577e-35	0.969508	0.176	0.079	4.92542e-31	0	MESOTHELIAL/UPK3B
NUFIP2	3.07208e-35	0.70756	0.258	0.137	5.76261e-31	0	MESOTHELIAL/UPK3B
IRAK1	3.25332e-35	0.764807	0.249	0.132	6.10258e-31	0	MESOTHELIAL/UPK3B
TAF15	5.25311e-35	0.807643	0.289	0.164	9.85378e-31	0	MESOTHELIAL/UPK3B
SEC61A1	6.08839e-35	0.537133	0.353	0.212	1.14206e-30	0	MESOTHELIAL/UPK3B
PTBP3	6.1288e-35	0.977718	0.196	0.094	1.14964e-30	0	MESOTHELIAL/UPK3B
SOD1	7.0028e-35	0.309344	0.88	0.758	1.31359e-30	0	MESOTHELIAL/UPK3B
EIF2AK4	9.50275e-35	0.784653	0.192	0.09	1.78253e-30	0	MESOTHELIAL/UPK3B
TBC1D2	9.76056e-35	1.64191	0.12	0.044	1.83089e-30	0	MESOTHELIAL/UPK3B
TMEM165	1.05216e-34	0.710553	0.275	0.152	1.97363e-30	0	MESOTHELIAL/UPK3B
DGCR2	1.11775e-34	1.29832	0.131	0.051	2.09668e-30	0	MESOTHELIAL/UPK3B
CCDC107	1.37277e-34	0.905968	0.189	0.089	2.57504e-30	0	MESOTHELIAL/UPK3B
NIPA2	1.62434e-34	1.36594	0.118	0.043	3.04695e-30	0	MESOTHELIAL/UPK3B
GNA11	1.62949e-34	1.56527	0.103	0.034	3.05659e-30	0	MESOTHELIAL/UPK3B
BCL9L	1.72169e-34	1.50247	0.103	0.034	3.22955e-30	0	MESOTHELIAL/UPK3B
PDIA3	2.903e-34	0.393851	0.525	0.352	5.44545e-30	0	MESOTHELIAL/UPK3B
FOXK2	3.49411e-34	1.22147	0.144	0.059	6.55426e-30	0	MESOTHELIAL/UPK3B
TRIP6	3.94117e-34	0.383339	0.311	0.173	7.39285e-30	0	MESOTHELIAL/UPK3B
UBA6	5.88385e-34	1.1092	0.18	0.085	1.10369e-29	0	MESOTHELIAL/UPK3B
SURF1	5.96316e-34	0.910105	0.16	0.069	1.11857e-29	0	MESOTHELIAL/UPK3B
TMEM120B	6.08885e-34	1.32076	0.11	0.038	1.14215e-29	0	MESOTHELIAL/UPK3B
EIF4G1	6.22194e-34	0.441514	0.369	0.222	1.16711e-29	0	MESOTHELIAL/UPK3B
RASSF7	6.73684e-34	0.622401	0.218	0.108	1.2637e-29	0	MESOTHELIAL/UPK3B
NUCB2	7.8315e-34	0.524368	0.453	0.299	1.46903e-29	0	MESOTHELIAL/UPK3B
TP53I3	8.27318e-34	0.62993	0.31	0.181	1.55188e-29	0	MESOTHELIAL/UPK3B
THBS3	1.06083e-33	1.12099	0.128	0.049	1.98991e-29	0	MESOTHELIAL/UPK3B
APBB2	1.12081e-33	1.51664	0.118	0.044	2.10242e-29	0	MESOTHELIAL/UPK3B
PSMB2	1.15299e-33	0.461844	0.626	0.463	2.16278e-29	0	MESOTHELIAL/UPK3B
SLBP	1.33528e-33	0.973754	0.164	0.073	2.50472e-29	0	MESOTHELIAL/UPK3B
BAG2	1.88089e-33	1.48234	0.128	0.051	3.52818e-29	0	MESOTHELIAL/UPK3B
PXN	2.11481e-33	1.13129	0.163	0.073	3.96696e-29	0	MESOTHELIAL/UPK3B
RBM26	2.29054e-33	0.588406	0.258	0.138	4.29659e-29	0	MESOTHELIAL/UPK3B
KRAS	2.67316e-33	0.790513	0.212	0.106	5.01431e-29	0	MESOTHELIAL/UPK3B
CBX4	3.08871e-33	1.24443	0.104	0.036	5.79381e-29	0	MESOTHELIAL/UPK3B
PYURF	3.15192e-33	1.04381	0.192	0.093	5.91237e-29	0	MESOTHELIAL/UPK3B
EIF2AK1	3.28694e-33	0.871218	0.203	0.101	6.16564e-29	0	MESOTHELIAL/UPK3B
RARRES2	3.65962e-33	0.183481	0.643	0.437	6.86472e-29	0	MESOTHELIAL/UPK3B
ZNF641	4.02847e-33	1.1974	0.119	0.044	7.5566e-29	0	MESOTHELIAL/UPK3B
CRB2	4.30142e-33	0.254363	0.308	0.169	8.0686e-29	0	MESOTHELIAL/UPK3B
DAPK1	6.54272e-33	0.556374	0.266	0.144	1.22728e-28	0	MESOTHELIAL/UPK3B
PSMG3	6.64092e-33	0.675718	0.284	0.163	1.2457e-28	0	MESOTHELIAL/UPK3B
MLXIP	6.77597e-33	0.615631	0.291	0.166	1.27104e-28	0	MESOTHELIAL/UPK3B
C12orf75	6.78666e-33	0.821816	0.166	0.074	1.27304e-28	0	MESOTHELIAL/UPK3B
YY1	7.04005e-33	0.472141	0.334	0.196	1.32057e-28	0	MESOTHELIAL/UPK3B
TAOK1	7.05847e-33	0.686796	0.239	0.126	1.32403e-28	0	MESOTHELIAL/UPK3B
ZMAT3	8.15159e-33	1.21291	0.136	0.056	1.52908e-28	0	MESOTHELIAL/UPK3B
SPAG9	8.52792e-33	0.989845	0.197	0.098	1.59967e-28	0	MESOTHELIAL/UPK3B
HOMER3	1.08824e-32	1.60556	0.115	0.043	2.04132e-28	0	MESOTHELIAL/UPK3B
SDCCAG3	1.40868e-32	1.32865	0.121	0.046	2.6424e-28	0	MESOTHELIAL/UPK3B
EIF4A3	1.8211e-32	0.927247	0.226	0.12	3.41601e-28	0	MESOTHELIAL/UPK3B
GPRC5B	2.06564e-32	1.57596	0.105	0.037	3.87472e-28	0	MESOTHELIAL/UPK3B
SPATS2L	2.23172e-32	0.327282	0.562	0.382	4.18626e-28	0	MESOTHELIAL/UPK3B
NUTM2B-AS1	2.24225e-32	0.85586	0.149	0.064	4.20602e-28	0	MESOTHELIAL/UPK3B
SLC39A8	2.37572e-32	0.524047	0.268	0.149	4.45638e-28	0	MESOTHELIAL/UPK3B
CLIP1	2.42613e-32	0.766876	0.253	0.139	4.55093e-28	0	MESOTHELIAL/UPK3B
ZNF83	2.4742e-32	1.1326	0.154	0.068	4.64111e-28	0	MESOTHELIAL/UPK3B
HAGHL	2.62587e-32	1.23003	0.11	0.039	4.92561e-28	0	MESOTHELIAL/UPK3B
CTGF	2.68848e-32	0.904403	0.22	0.116	5.04305e-28	0	MESOTHELIAL/UPK3B
GTF2H5	3.05424e-32	0.445111	0.586	0.424	5.72914e-28	0	MESOTHELIAL/UPK3B
SERPINH1	3.15154e-32	0.363135	0.479	0.313	5.91165e-28	0	MESOTHELIAL/UPK3B
CHRDL1	3.39961e-32	1.35296	0.117	0.045	6.37699e-28	0	MESOTHELIAL/UPK3B
RASSF3	3.58995e-32	1.15304	0.144	0.061	6.73402e-28	0	MESOTHELIAL/UPK3B
CALR	3.9504e-32	0.293047	0.72	0.527	7.41017e-28	0	MESOTHELIAL/UPK3B
GAMT	4.11863e-32	1.25707	0.114	0.042	7.72572e-28	0	MESOTHELIAL/UPK3B
CTDSPL	4.66681e-32	1.0295	0.149	0.065	8.75401e-28	0	MESOTHELIAL/UPK3B
SIGMAR1	5.45466e-32	1.27199	0.123	0.048	1.02318e-27	0	MESOTHELIAL/UPK3B
ATPIF1	5.66374e-32	0.321863	0.794	0.627	1.0624e-27	0	MESOTHELIAL/UPK3B
PPP2CA	5.75035e-32	0.743911	0.23	0.122	1.07865e-27	0	MESOTHELIAL/UPK3B
SDF4	5.81667e-32	1.04896	0.122	0.047	1.09109e-27	0	MESOTHELIAL/UPK3B
CDK12	6.15667e-32	0.621209	0.239	0.126	1.15487e-27	0	MESOTHELIAL/UPK3B
EBLN3	6.5132e-32	0.880867	0.192	0.094	1.22175e-27	0	MESOTHELIAL/UPK3B
UBE2Z	7.41903e-32	0.699899	0.244	0.132	1.39166e-27	0	MESOTHELIAL/UPK3B
WDR18	9.13952e-32	1.06607	0.128	0.051	1.71439e-27	0	MESOTHELIAL/UPK3B
PLCB3	9.58522e-32	1.13919	0.103	0.036	1.798e-27	0	MESOTHELIAL/UPK3B
SMARCA4	9.65822e-32	0.645142	0.234	0.125	1.81169e-27	0	MESOTHELIAL/UPK3B
TAF1D	1.49217e-31	0.545711	0.463	0.311	2.79901e-27	0	MESOTHELIAL/UPK3B
MMP23B	1.65715e-31	0.671905	0.153	0.066	3.10848e-27	0	MESOTHELIAL/UPK3B
ITGB1	2.0412e-31	0.372857	0.522	0.354	3.82889e-27	0	MESOTHELIAL/UPK3B
MICAL2	2.25663e-31	1.3873	0.134	0.056	4.23299e-27	0	MESOTHELIAL/UPK3B
PLCXD1	2.68355e-31	1.23178	0.103	0.036	5.03381e-27	0	MESOTHELIAL/UPK3B
ANXA8	2.70363e-31	1.22149	0.147	0.065	5.07148e-27	0	MESOTHELIAL/UPK3B
DDX17	2.77917e-31	0.407304	0.434	0.281	5.21316e-27	0	MESOTHELIAL/UPK3B
RAB11A	2.80717e-31	0.419619	0.476	0.322	5.26569e-27	0	MESOTHELIAL/UPK3B
PSMD11	2.87251e-31	0.536931	0.384	0.246	5.38825e-27	0	MESOTHELIAL/UPK3B
RUVBL2	3.46588e-31	0.742966	0.228	0.122	6.50129e-27	0	MESOTHELIAL/UPK3B
DDX6	3.85214e-31	0.852226	0.221	0.117	7.22585e-27	0	MESOTHELIAL/UPK3B
UBE2G1	3.93962e-31	1.2271	0.123	0.049	7.38994e-27	0	MESOTHELIAL/UPK3B
PLEKHA3	4.05947e-31	1.40816	0.118	0.046	7.61475e-27	0	MESOTHELIAL/UPK3B
HSPE1	5.79816e-31	0.329108	0.873	0.72	1.08762e-26	0	MESOTHELIAL/UPK3B
PTPMT1	6.17128e-31	0.855741	0.152	0.067	1.15761e-26	0	MESOTHELIAL/UPK3B
SHARPIN	7.05058e-31	1.10539	0.141	0.06	1.32255e-26	0	MESOTHELIAL/UPK3B
CLPTM1L	8.60807e-31	0.725997	0.198	0.099	1.6147e-26	0	MESOTHELIAL/UPK3B
TRIM44	8.64521e-31	0.731473	0.237	0.128	1.62167e-26	0	MESOTHELIAL/UPK3B
B4GALT4	9.24739e-31	0.864749	0.196	0.099	1.73463e-26	0	MESOTHELIAL/UPK3B
TRIM47	9.50653e-31	0.831427	0.147	0.064	1.78324e-26	0	MESOTHELIAL/UPK3B
CD82	1.01088e-30	0.549089	0.239	0.127	1.8962e-26	0	MESOTHELIAL/UPK3B
PDLIM2	1.05899e-30	0.864634	0.18	0.087	1.98646e-26	0	MESOTHELIAL/UPK3B
DUS1L	1.12977e-30	0.900037	0.144	0.062	2.11922e-26	0	MESOTHELIAL/UPK3B
HSPBP1	1.15314e-30	1.23162	0.112	0.042	2.16306e-26	0	MESOTHELIAL/UPK3B
NAA50	1.22711e-30	0.687128	0.2	0.101	2.30182e-26	0	MESOTHELIAL/UPK3B
PPM1G	1.27635e-30	0.793814	0.224	0.12	2.39418e-26	0	MESOTHELIAL/UPK3B
MMP24-AS1	1.47805e-30	0.956422	0.173	0.083	2.77252e-26	0	MESOTHELIAL/UPK3B
GMPS	1.494e-30	0.956549	0.152	0.068	2.80244e-26	0	MESOTHELIAL/UPK3B
ESYT2	1.53112e-30	0.75372	0.195	0.098	2.87207e-26	0	MESOTHELIAL/UPK3B
TMEM33	1.7407e-30	0.915336	0.156	0.071	3.2652e-26	0	MESOTHELIAL/UPK3B
TIMM13	1.86264e-30	0.448739	0.533	0.377	3.49393e-26	0	MESOTHELIAL/UPK3B
EIF1AX	1.86395e-30	0.355378	0.458	0.299	3.4964e-26	0	MESOTHELIAL/UPK3B
STK17A	2.16485e-30	1.25247	0.122	0.049	4.06083e-26	0	MESOTHELIAL/UPK3B
KIAA0368	2.37517e-30	0.934271	0.17	0.081	4.45534e-26	0	MESOTHELIAL/UPK3B
PDCD2	2.40643e-30	1.24113	0.155	0.072	4.51398e-26	0	MESOTHELIAL/UPK3B
TAF10	2.50699e-30	1.26893	0.139	0.06	4.7026e-26	0	MESOTHELIAL/UPK3B
FGFR1	3.30555e-30	0.54804	0.253	0.14	6.20056e-26	0	MESOTHELIAL/UPK3B
NBL1	3.41663e-30	0.558936	0.209	0.107	6.40891e-26	0	MESOTHELIAL/UPK3B
PAPD5	3.81985e-30	0.898977	0.158	0.073	7.16527e-26	0	MESOTHELIAL/UPK3B
CLPP	4.09973e-30	0.760519	0.221	0.118	7.69027e-26	0	MESOTHELIAL/UPK3B
ARHGAP35	4.1735e-30	1.33678	0.113	0.044	7.82866e-26	0	MESOTHELIAL/UPK3B
CAPZA1	5.48212e-30	0.466866	0.402	0.258	1.02834e-25	0	MESOTHELIAL/UPK3B
MAP4K4	6.39265e-30	0.490972	0.298	0.174	1.19913e-25	0	MESOTHELIAL/UPK3B
PSMB4	6.76384e-30	0.591246	0.411	0.277	1.26876e-25	0	MESOTHELIAL/UPK3B
ATP13A1	6.92495e-30	1.5209	0.101	0.037	1.29898e-25	0	MESOTHELIAL/UPK3B
SNHG18	7.00144e-30	0.573594	0.143	0.061	1.31333e-25	0	MESOTHELIAL/UPK3B
CHMP2B	7.48132e-30	0.608436	0.27	0.154	1.40335e-25	0	MESOTHELIAL/UPK3B
NPEPPS	7.87224e-30	0.462853	0.334	0.203	1.47667e-25	0	MESOTHELIAL/UPK3B
IGSF9	7.99654e-30	0.426011	0.174	0.082	1.49999e-25	0	MESOTHELIAL/UPK3B
MRPL57	9.51565e-30	0.233193	0.516	0.331	1.78494e-25	0	MESOTHELIAL/UPK3B
YTHDF3	1.22954e-29	1.01673	0.134	0.057	2.30638e-25	0	MESOTHELIAL/UPK3B
MBNL1	1.27155e-29	0.756448	0.272	0.158	2.38517e-25	0	MESOTHELIAL/UPK3B
TMEM263	1.2921e-29	0.844125	0.152	0.069	2.42371e-25	0	MESOTHELIAL/UPK3B
CIB1	1.53934e-29	0.429709	0.524	0.369	2.88749e-25	0	MESOTHELIAL/UPK3B
HMGCR	1.73269e-29	1.06038	0.121	0.049	3.25018e-25	0	MESOTHELIAL/UPK3B
METTL9	2.00972e-29	0.89378	0.2	0.104	3.76983e-25	0	MESOTHELIAL/UPK3B
ATP11C	2.22228e-29	0.970624	0.132	0.056	4.16855e-25	0	MESOTHELIAL/UPK3B
MIR4435-2HG	2.22264e-29	0.538987	0.295	0.175	4.16923e-25	0	MESOTHELIAL/UPK3B
ITSN1	2.51321e-29	0.606642	0.212	0.11	4.71427e-25	0	MESOTHELIAL/UPK3B
DDX42	2.52804e-29	0.628167	0.249	0.139	4.7421e-25	0	MESOTHELIAL/UPK3B
SUGP2	2.54913e-29	0.714556	0.21	0.11	4.78166e-25	0	MESOTHELIAL/UPK3B
DOK4	3.0638e-29	1.07656	0.11	0.042	5.74707e-25	0	MESOTHELIAL/UPK3B
KMT2A	3.59434e-29	0.684411	0.256	0.146	6.74227e-25	0	MESOTHELIAL/UPK3B
UROS	4.00696e-29	0.399218	0.22	0.114	7.51626e-25	0	MESOTHELIAL/UPK3B
PPP4R1	4.04217e-29	0.723603	0.189	0.096	7.5823e-25	0	MESOTHELIAL/UPK3B
GIGYF1	4.62836e-29	1.15588	0.118	0.048	8.68188e-25	0	MESOTHELIAL/UPK3B
SMAD3	4.763e-29	0.534389	0.237	0.129	8.93444e-25	0	MESOTHELIAL/UPK3B
LMNB2	4.77252e-29	1.1532	0.12	0.049	8.95228e-25	0	MESOTHELIAL/UPK3B
USP22	5.8896e-29	0.617936	0.263	0.151	1.10477e-24	0	MESOTHELIAL/UPK3B
ERGIC1	6.23569e-29	0.674965	0.205	0.106	1.16969e-24	0	MESOTHELIAL/UPK3B
SLC4A2	8.57778e-29	0.827308	0.168	0.081	1.60902e-24	0	MESOTHELIAL/UPK3B
CEP170	8.63831e-29	1.12782	0.149	0.068	1.62037e-24	0	MESOTHELIAL/UPK3B
P3H4	9.03803e-29	0.807462	0.138	0.06	1.69535e-24	0	MESOTHELIAL/UPK3B
EPN1	9.21379e-29	0.799824	0.186	0.095	1.72832e-24	0	MESOTHELIAL/UPK3B
RPS19	9.33051e-29	0.11582	0.998	0.997	1.75022e-24	0	MESOTHELIAL/UPK3B
AGAP3	1.04488e-28	0.842562	0.146	0.066	1.95999e-24	0	MESOTHELIAL/UPK3B
EPN2	1.06678e-28	1.04814	0.101	0.037	2.00107e-24	0	MESOTHELIAL/UPK3B
AHNAK2	1.07571e-28	0.679486	0.181	0.09	2.01782e-24	0	MESOTHELIAL/UPK3B
CTIF	1.13956e-28	1.57677	0.103	0.039	2.13759e-24	0	MESOTHELIAL/UPK3B
MTAP	1.14548e-28	1.94296	0.106	0.041	2.1487e-24	0	MESOTHELIAL/UPK3B
ZNF493	1.15909e-28	1.14223	0.108	0.041	2.17422e-24	0	MESOTHELIAL/UPK3B
BCL7C	1.1775e-28	1.26868	0.125	0.053	2.20876e-24	0	MESOTHELIAL/UPK3B
UBA52	1.21322e-28	0.228091	0.976	0.887	2.27576e-24	0	MESOTHELIAL/UPK3B
ARPC1A	1.47639e-28	0.536563	0.421	0.285	2.76941e-24	0	MESOTHELIAL/UPK3B
MAGED1	1.48306e-28	0.447304	0.349	0.219	2.78192e-24	0	MESOTHELIAL/UPK3B
ZBTB7A	1.49897e-28	1.1949	0.121	0.05	2.81177e-24	0	MESOTHELIAL/UPK3B
NDUFA11	2.00503e-28	0.334158	0.749	0.577	3.76103e-24	0	MESOTHELIAL/UPK3B
PRAF2	2.08973e-28	1.09479	0.104	0.039	3.91991e-24	0	MESOTHELIAL/UPK3B
RRAS	2.38451e-28	1.21948	0.14	0.063	4.47287e-24	0	MESOTHELIAL/UPK3B
COLGALT1	2.52097e-28	1.09841	0.153	0.072	4.72884e-24	0	MESOTHELIAL/UPK3B
FKBP10	2.78402e-28	0.25381	0.255	0.139	5.22227e-24	0	MESOTHELIAL/UPK3B
AKT3	2.8058e-28	0.88532	0.155	0.073	5.26311e-24	0	MESOTHELIAL/UPK3B
GARS	3.27667e-28	0.828036	0.22	0.121	6.14637e-24	0	MESOTHELIAL/UPK3B
NFE2L1	3.73964e-28	0.551763	0.252	0.144	7.01481e-24	0	MESOTHELIAL/UPK3B
CCDC84	4.53308e-28	1.02447	0.116	0.047	8.50315e-24	0	MESOTHELIAL/UPK3B
COX5B	4.6296e-28	0.190761	0.888	0.722	8.68421e-24	0	MESOTHELIAL/UPK3B
KIF1C	4.91757e-28	0.946113	0.159	0.076	9.22438e-24	0	MESOTHELIAL/UPK3B
ATPAF1	5.04606e-28	1.25017	0.119	0.05	9.46541e-24	0	MESOTHELIAL/UPK3B
BMP1	5.27171e-28	0.633104	0.183	0.092	9.88867e-24	0	MESOTHELIAL/UPK3B
ZFP36L1	5.86039e-28	0.289898	0.715	0.54	1.09929e-23	0	MESOTHELIAL/UPK3B
SNHG23	6.76948e-28	0.922029	0.121	0.05	1.26982e-23	0	MESOTHELIAL/UPK3B
ARHGEF10	6.93147e-28	0.415218	0.23	0.125	1.3002e-23	0	MESOTHELIAL/UPK3B
HNRNPU	7.03388e-28	0.3626	0.5	0.343	1.31941e-23	0	MESOTHELIAL/UPK3B
MEST	7.6155e-28	0.117937	0.503	0.32	1.42852e-23	0	MESOTHELIAL/UPK3B
ANKLE2	7.65548e-28	0.661972	0.213	0.115	1.43601e-23	0	MESOTHELIAL/UPK3B
ICT1	8.80813e-28	0.745351	0.172	0.085	1.65223e-23	0	MESOTHELIAL/UPK3B
WDR5	9.46768e-28	0.886351	0.13	0.056	1.77595e-23	0	MESOTHELIAL/UPK3B
PTBP1	9.60499e-28	0.498484	0.298	0.179	1.8017e-23	0	MESOTHELIAL/UPK3B
CHPF	1.12392e-27	0.885779	0.184	0.094	2.10824e-23	0	MESOTHELIAL/UPK3B
SRGAP2C	1.18149e-27	0.689998	0.198	0.104	2.21624e-23	0	MESOTHELIAL/UPK3B
NCOR1	1.32751e-27	0.674946	0.245	0.139	2.49014e-23	0	MESOTHELIAL/UPK3B
SRP68	1.69588e-27	0.945076	0.148	0.069	3.18113e-23	0	MESOTHELIAL/UPK3B
TLCD2	1.70927e-27	0.849286	0.162	0.079	3.20624e-23	0	MESOTHELIAL/UPK3B
CCT4	1.78883e-27	0.349865	0.429	0.281	3.35549e-23	0	MESOTHELIAL/UPK3B
PIM3	1.79778e-27	1.40375	0.12	0.051	3.37227e-23	0	MESOTHELIAL/UPK3B
PPA2	2.11901e-27	0.758241	0.196	0.103	3.97484e-23	0	MESOTHELIAL/UPK3B
NDUFS6	2.2498e-27	0.212666	0.644	0.443	4.22018e-23	0	MESOTHELIAL/UPK3B
UBE2D2	2.44423e-27	0.423811	0.349	0.219	4.58489e-23	0	MESOTHELIAL/UPK3B
PIP5K1A	2.55834e-27	0.743886	0.159	0.076	4.79894e-23	0	MESOTHELIAL/UPK3B
NAA38	2.59552e-27	0.41574	0.533	0.377	4.86868e-23	0	MESOTHELIAL/UPK3B
ACSL3	2.80509e-27	0.551128	0.228	0.126	5.26179e-23	0	MESOTHELIAL/UPK3B
PSME3	2.98461e-27	0.772997	0.17	0.084	5.59854e-23	0	MESOTHELIAL/UPK3B
LYPLA1	2.98968e-27	0.513911	0.249	0.142	5.60805e-23	0	MESOTHELIAL/UPK3B
NDUFB6	3.39557e-27	0.524052	0.423	0.291	6.36942e-23	0	MESOTHELIAL/UPK3B
KIAA0100	3.56166e-27	1.01151	0.1	0.038	6.68096e-23	0	MESOTHELIAL/UPK3B
PDDC1	4.57424e-27	0.986837	0.117	0.048	8.58035e-23	0	MESOTHELIAL/UPK3B
G3BP1	4.60032e-27	0.389443	0.331	0.206	8.62927e-23	0	MESOTHELIAL/UPK3B
CSTF3	5.64723e-27	0.478378	0.249	0.141	1.05931e-22	0	MESOTHELIAL/UPK3B
LRRFIP2	5.86715e-27	1.04871	0.126	0.055	1.10056e-22	0	MESOTHELIAL/UPK3B
FNDC3B	5.91808e-27	0.790283	0.214	0.118	1.11011e-22	0	MESOTHELIAL/UPK3B
SLC35B2	6.54285e-27	0.900416	0.13	0.057	1.22731e-22	0	MESOTHELIAL/UPK3B
PHTF1	6.94938e-27	1.09237	0.107	0.042	1.30356e-22	0	MESOTHELIAL/UPK3B
TNFAIP1	7.01556e-27	0.863411	0.175	0.09	1.31598e-22	0	MESOTHELIAL/UPK3B
SLC35A1	7.18461e-27	1.422	0.126	0.056	1.34769e-22	0	MESOTHELIAL/UPK3B
AKIP1	8.48889e-27	1.07406	0.162	0.081	1.59235e-22	0	MESOTHELIAL/UPK3B
SREBF2	8.62622e-27	1.0983	0.104	0.041	1.61811e-22	0	MESOTHELIAL/UPK3B
ABCE1	9.20344e-27	0.746788	0.192	0.101	1.72638e-22	0	MESOTHELIAL/UPK3B
MARVELD1	9.4e-27	0.859071	0.181	0.094	1.76325e-22	0	MESOTHELIAL/UPK3B
WNK1	1.12503e-26	0.520207	0.265	0.155	2.11033e-22	0	MESOTHELIAL/UPK3B
PPP1R16A	1.39255e-26	0.813274	0.109	0.043	2.61215e-22	0	MESOTHELIAL/UPK3B
BASP1	1.39562e-26	0.689893	0.233	0.133	2.6179e-22	0	MESOTHELIAL/UPK3B
ZNF609	1.76083e-26	0.979983	0.139	0.064	3.30297e-22	0	MESOTHELIAL/UPK3B
TTC19	1.86592e-26	0.857617	0.167	0.084	3.5001e-22	0	MESOTHELIAL/UPK3B
EXOSC6	2.05123e-26	0.896233	0.14	0.064	3.8477e-22	0	MESOTHELIAL/UPK3B
GOLGA4	2.26989e-26	0.462675	0.353	0.227	4.25787e-22	0	MESOTHELIAL/UPK3B
NPLOC4	2.27549e-26	0.671906	0.182	0.093	4.26837e-22	0	MESOTHELIAL/UPK3B
COL4A1	2.31106e-26	0.538299	0.158	0.076	4.33508e-22	0	MESOTHELIAL/UPK3B
MXD4	2.47678e-26	0.788297	0.141	0.065	4.64595e-22	0	MESOTHELIAL/UPK3B
SLC30A7	2.86974e-26	0.916927	0.155	0.075	5.38306e-22	0	MESOTHELIAL/UPK3B
SSR3	2.91761e-26	0.47674	0.486	0.346	5.47286e-22	0	MESOTHELIAL/UPK3B
CSDE1	2.94707e-26	0.431943	0.474	0.337	5.52811e-22	0	MESOTHELIAL/UPK3B
H2AFZ	3.05629e-26	0.306372	0.793	0.665	5.733e-22	0	MESOTHELIAL/UPK3B
MRPS15	3.64334e-26	0.431402	0.346	0.221	6.83417e-22	0	MESOTHELIAL/UPK3B
FASTK	5.30322e-26	0.640988	0.182	0.094	9.94778e-22	0	MESOTHELIAL/UPK3B
CGN	5.42997e-26	1.09088	0.11	0.045	1.01855e-21	0	MESOTHELIAL/UPK3B
LONP1	5.46074e-26	1.14818	0.102	0.04	1.02433e-21	0	MESOTHELIAL/UPK3B
ANKRD10	6.0184e-26	0.656	0.229	0.13	1.12893e-21	0	MESOTHELIAL/UPK3B
FLNC	6.13997e-26	0.304495	0.235	0.13	1.15173e-21	0	MESOTHELIAL/UPK3B
FAM210A	6.68167e-26	1.3369	0.116	0.05	1.25335e-21	0	MESOTHELIAL/UPK3B
DNAJC7	7.22626e-26	0.470651	0.405	0.276	1.3555e-21	0	MESOTHELIAL/UPK3B
CH17-360D5.2	8.3926e-26	0.465154	0.274	0.162	1.57428e-21	0	MESOTHELIAL/UPK3B
SAR1A	1.3041e-25	0.483036	0.398	0.268	2.44624e-21	0	MESOTHELIAL/UPK3B
SRGAP2	1.32279e-25	1.01304	0.146	0.07	2.48128e-21	0	MESOTHELIAL/UPK3B
AGPAT2	1.41527e-25	0.793828	0.151	0.073	2.65477e-21	0	MESOTHELIAL/UPK3B
TMEM245	1.5069e-25	0.476513	0.235	0.133	2.82664e-21	0	MESOTHELIAL/UPK3B
AGRN	1.62814e-25	0.181617	0.304	0.181	3.05407e-21	0	MESOTHELIAL/UPK3B
ARRDC1	2.00777e-25	0.709504	0.118	0.05	3.76618e-21	0	MESOTHELIAL/UPK3B
HSD3B1	2.04689e-25	0.104176	0.154	0.073	3.83955e-21	0	MESOTHELIAL/UPK3B
DCUN1D4	2.30677e-25	1.09989	0.109	0.045	4.32703e-21	0	MESOTHELIAL/UPK3B
TXNRD1	2.52005e-25	0.629136	0.266	0.161	4.72712e-21	0	MESOTHELIAL/UPK3B
TNFRSF10B	2.55186e-25	0.951728	0.143	0.068	4.78678e-21	0	MESOTHELIAL/UPK3B
TMEM248	2.5856e-25	0.524155	0.223	0.126	4.85007e-21	0	MESOTHELIAL/UPK3B
IER2	2.84018e-25	0.603516	0.29	0.181	5.3276e-21	0	MESOTHELIAL/UPK3B
APOL2	2.93373e-25	0.866082	0.143	0.068	5.50309e-21	0	MESOTHELIAL/UPK3B
PPA1	3.1122e-25	0.241766	0.533	0.367	5.83786e-21	0	MESOTHELIAL/UPK3B
ATP1B3	3.16146e-25	0.516152	0.273	0.165	5.93026e-21	0	MESOTHELIAL/UPK3B
AGGF1	3.51908e-25	0.938707	0.163	0.083	6.6011e-21	0	MESOTHELIAL/UPK3B
PSMB6	4.47837e-25	0.426944	0.582	0.442	8.40053e-21	0	MESOTHELIAL/UPK3B
SEC22B	4.54747e-25	0.767224	0.23	0.134	8.53015e-21	0	MESOTHELIAL/UPK3B
ANXA4	4.56515e-25	0.298103	0.466	0.324	8.56331e-21	0	MESOTHELIAL/UPK3B
HMG20B	4.9936e-25	1.34303	0.102	0.041	9.367e-21	0	MESOTHELIAL/UPK3B
HNRNPM	5.47507e-25	0.145129	0.462	0.299	1.02701e-20	0	MESOTHELIAL/UPK3B
AGPAT3	5.64163e-25	0.590887	0.14	0.065	1.05826e-20	0	MESOTHELIAL/UPK3B
ATF3	5.6515e-25	1.04021	0.243	0.149	1.06011e-20	0	MESOTHELIAL/UPK3B
ATP1A1	7.20819e-25	0.335011	0.394	0.263	1.35211e-20	0	MESOTHELIAL/UPK3B
NPR1	7.89705e-25	1.09622	0.126	0.058	1.48133e-20	0	MESOTHELIAL/UPK3B
ANXA1	7.9328e-25	0.146199	0.764	0.558	1.48803e-20	0	MESOTHELIAL/UPK3B
INF2	8.40755e-25	0.669682	0.141	0.066	1.57709e-20	0	MESOTHELIAL/UPK3B
USP14	9.2691e-25	0.635507	0.213	0.12	1.7387e-20	0	MESOTHELIAL/UPK3B
ARHGEF1	1.00382e-24	1.17339	0.1	0.04	1.88297e-20	0	MESOTHELIAL/UPK3B
ELAC2	1.1054e-24	0.982068	0.117	0.051	2.0735e-20	0	MESOTHELIAL/UPK3B
CALU	1.12959e-24	0.216604	0.486	0.33	2.11888e-20	0	MESOTHELIAL/UPK3B
PPP2R1A	1.22784e-24	0.567047	0.374	0.255	2.30318e-20	0	MESOTHELIAL/UPK3B
SMAD4	1.36093e-24	0.991229	0.125	0.057	2.55284e-20	0	MESOTHELIAL/UPK3B
USO1	1.61881e-24	0.74019	0.231	0.136	3.03657e-20	0	MESOTHELIAL/UPK3B
MRPS23	1.77085e-24	0.426108	0.377	0.252	3.32176e-20	0	MESOTHELIAL/UPK3B
FBL	1.77121e-24	0.431486	0.332	0.211	3.32243e-20	0	MESOTHELIAL/UPK3B
EMP1	1.77203e-24	0.561208	0.21	0.117	3.32397e-20	0	MESOTHELIAL/UPK3B
DPYSL3	1.81671e-24	0.400487	0.223	0.124	3.40778e-20	0	MESOTHELIAL/UPK3B
AKAP17A	1.84234e-24	1.09634	0.101	0.041	3.45585e-20	0	MESOTHELIAL/UPK3B
SEPW1	1.97681e-24	0.396551	0.493	0.352	3.70811e-20	0	MESOTHELIAL/UPK3B
COBL	2.01128e-24	1.51044	0.101	0.041	3.77276e-20	0	MESOTHELIAL/UPK3B
ZBTB44	2.23428e-24	0.754163	0.181	0.096	4.19106e-20	0	MESOTHELIAL/UPK3B
UBE2H	2.71735e-24	0.454355	0.256	0.152	5.0972e-20	0	MESOTHELIAL/UPK3B
APPBP2	2.92435e-24	0.739368	0.152	0.075	5.48549e-20	0	MESOTHELIAL/UPK3B
NACC2	3.04101e-24	0.885232	0.116	0.051	5.70432e-20	0	MESOTHELIAL/UPK3B
YWHAH	3.3628e-24	0.544838	0.223	0.127	6.30795e-20	0	MESOTHELIAL/UPK3B
YKT6	3.4652e-24	0.752279	0.138	0.065	6.50002e-20	0	MESOTHELIAL/UPK3B
FAM221A	3.70681e-24	1.18116	0.106	0.045	6.95324e-20	0	MESOTHELIAL/UPK3B
P4HTM	5.03766e-24	0.864342	0.101	0.041	9.44965e-20	0	MESOTHELIAL/UPK3B
TMEM161B-AS1	5.04309e-24	1.20287	0.117	0.052	9.45984e-20	0	MESOTHELIAL/UPK3B
ZBTB38	5.20931e-24	0.687132	0.169	0.088	9.77163e-20	0	MESOTHELIAL/UPK3B
KLC1	5.64924e-24	0.65397	0.148	0.072	1.05968e-19	0	MESOTHELIAL/UPK3B
USP25	5.79324e-24	0.671229	0.14	0.067	1.0867e-19	0	MESOTHELIAL/UPK3B
LAMA3	6.11938e-24	1.13275	0.113	0.05	1.14787e-19	0	MESOTHELIAL/UPK3B
SAMD9	6.14387e-24	0.403653	0.253	0.15	1.15247e-19	0	MESOTHELIAL/UPK3B
PROCR	6.18741e-24	0.187275	0.338	0.213	1.16063e-19	0	MESOTHELIAL/UPK3B
DHX9	6.404e-24	0.407055	0.272	0.165	1.20126e-19	0	MESOTHELIAL/UPK3B
RPS19BP1	6.70142e-24	0.484809	0.235	0.136	1.25705e-19	0	MESOTHELIAL/UPK3B
CDC27	7.69544e-24	0.6881	0.177	0.094	1.44351e-19	0	MESOTHELIAL/UPK3B
CASC4	7.88407e-24	0.659642	0.205	0.116	1.47889e-19	0	MESOTHELIAL/UPK3B
KDELR1	8.57877e-24	0.407453	0.408	0.28	1.6092e-19	0	MESOTHELIAL/UPK3B
CDC42EP4	8.6643e-24	0.856778	0.123	0.056	1.62525e-19	0	MESOTHELIAL/UPK3B
KPNA4	8.71966e-24	0.88382	0.157	0.08	1.63563e-19	0	MESOTHELIAL/UPK3B
FAAP20	9.67944e-24	0.439401	0.158	0.078	1.81567e-19	0	MESOTHELIAL/UPK3B
GPC1	9.98316e-24	0.639853	0.155	0.078	1.87264e-19	0	MESOTHELIAL/UPK3B
KMT5A	1.00555e-23	1.16429	0.116	0.052	1.88622e-19	0	MESOTHELIAL/UPK3B
ITPRIPL2	1.30725e-23	0.866597	0.152	0.077	2.45213e-19	0	MESOTHELIAL/UPK3B
CLCN3	1.32831e-23	0.907826	0.127	0.059	2.49165e-19	0	MESOTHELIAL/UPK3B
PTGES2	1.51528e-23	1.15946	0.106	0.045	2.84237e-19	0	MESOTHELIAL/UPK3B
ADAM17	1.61082e-23	0.484377	0.237	0.138	3.02158e-19	0	MESOTHELIAL/UPK3B
AIMP1	1.83309e-23	0.438007	0.421	0.293	3.43852e-19	0	MESOTHELIAL/UPK3B
BAMBI	1.94002e-23	0.847846	0.119	0.054	3.63908e-19	0	MESOTHELIAL/UPK3B
SSR1	2.09958e-23	0.373297	0.419	0.292	3.93839e-19	0	MESOTHELIAL/UPK3B
SLC1A5	2.22584e-23	0.992038	0.126	0.059	4.17523e-19	0	MESOTHELIAL/UPK3B
MPRIP	2.22793e-23	0.685963	0.156	0.08	4.17916e-19	0	MESOTHELIAL/UPK3B
HIBADH	2.25386e-23	0.833777	0.134	0.064	4.22779e-19	0	MESOTHELIAL/UPK3B
CUL5	2.44748e-23	0.835713	0.141	0.069	4.59098e-19	0	MESOTHELIAL/UPK3B
YIPF4	2.54067e-23	0.442487	0.227	0.13	4.76578e-19	0	MESOTHELIAL/UPK3B
SEC63	2.66989e-23	0.507014	0.296	0.189	5.00819e-19	0	MESOTHELIAL/UPK3B
CUTA	2.71744e-23	0.254053	0.782	0.638	5.09737e-19	0	MESOTHELIAL/UPK3B
UBFD1	2.9104e-23	0.610778	0.147	0.073	5.45933e-19	0	MESOTHELIAL/UPK3B
MLLT11	2.95193e-23	0.414693	0.189	0.102	5.53724e-19	0	MESOTHELIAL/UPK3B
PAFAH1B1	3.00634e-23	0.615575	0.201	0.113	5.63929e-19	0	MESOTHELIAL/UPK3B
SLC25A1	3.10531e-23	0.685321	0.119	0.053	5.82495e-19	0	MESOTHELIAL/UPK3B
GAR1	3.40131e-23	0.748718	0.185	0.101	6.38019e-19	0	MESOTHELIAL/UPK3B
RABL6	3.45486e-23	0.660028	0.139	0.067	6.48063e-19	0	MESOTHELIAL/UPK3B
YAP1	3.69279e-23	0.78692	0.145	0.073	6.92694e-19	0	MESOTHELIAL/UPK3B
RNF10	3.94424e-23	0.659482	0.194	0.108	7.3986e-19	0	MESOTHELIAL/UPK3B
IBTK	4.17157e-23	0.768196	0.154	0.078	7.82502e-19	0	MESOTHELIAL/UPK3B
PLEKHJ1	4.42228e-23	0.483853	0.257	0.155	8.29531e-19	0	MESOTHELIAL/UPK3B
IER5	4.66882e-23	0.925603	0.168	0.09	8.75777e-19	0	MESOTHELIAL/UPK3B
SMC2	5.32452e-23	0.431304	0.297	0.187	9.98773e-19	0	MESOTHELIAL/UPK3B
CCDC50	5.40024e-23	0.532884	0.205	0.116	1.01298e-18	0	MESOTHELIAL/UPK3B
NOP16	5.79305e-23	0.747051	0.203	0.117	1.08666e-18	0	MESOTHELIAL/UPK3B
SEC31A	6.32454e-23	0.433601	0.291	0.185	1.18636e-18	0	MESOTHELIAL/UPK3B
ATP5A1	7.86955e-23	0.392128	0.565	0.428	1.47617e-18	0	MESOTHELIAL/UPK3B
CLINT1	9.58556e-23	0.407828	0.22	0.126	1.79806e-18	0	MESOTHELIAL/UPK3B
ANKRD17	1.04006e-22	0.729939	0.169	0.09	1.95095e-18	0	MESOTHELIAL/UPK3B
VAV2	1.07918e-22	0.675844	0.133	0.063	2.02433e-18	0	MESOTHELIAL/UPK3B
TSPAN3	1.08725e-22	0.246919	0.437	0.297	2.03947e-18	0	MESOTHELIAL/UPK3B
PABPC4	1.19108e-22	0.317709	0.394	0.266	2.23423e-18	0	MESOTHELIAL/UPK3B
PTPN11	1.20924e-22	0.346871	0.172	0.09	2.26829e-18	0	MESOTHELIAL/UPK3B
BCL7B	1.22951e-22	1.06057	0.131	0.064	2.30631e-18	0	MESOTHELIAL/UPK3B
SERINC1	1.26585e-22	0.624173	0.26	0.162	2.37449e-18	0	MESOTHELIAL/UPK3B
DCXR	1.27041e-22	0.25561	0.263	0.156	2.38303e-18	0	MESOTHELIAL/UPK3B
C9orf69	1.29718e-22	1.14698	0.103	0.044	2.43325e-18	0	MESOTHELIAL/UPK3B
DR1	1.53986e-22	0.945037	0.13	0.062	2.88847e-18	0	MESOTHELIAL/UPK3B
AFMID	1.58118e-22	1.14628	0.114	0.052	2.96597e-18	0	MESOTHELIAL/UPK3B
GPATCH4	1.60499e-22	0.807206	0.177	0.097	3.01065e-18	0	MESOTHELIAL/UPK3B
HDLBP	1.7298e-22	0.280523	0.445	0.31	3.24476e-18	0	MESOTHELIAL/UPK3B
ALG2	1.81443e-22	1.03352	0.11	0.049	3.4035e-18	0	MESOTHELIAL/UPK3B
F11R	1.88393e-22	0.606764	0.17	0.091	3.53388e-18	0	MESOTHELIAL/UPK3B
ZPR1	1.9823e-22	1.28542	0.108	0.048	3.7184e-18	0	MESOTHELIAL/UPK3B
DIAPH1	2.00282e-22	0.756635	0.178	0.098	3.75688e-18	0	MESOTHELIAL/UPK3B
OSMR	2.19216e-22	0.937646	0.163	0.087	4.11205e-18	0	MESOTHELIAL/UPK3B
KCTD2	2.19716e-22	1.30493	0.1	0.043	4.12144e-18	0	MESOTHELIAL/UPK3B
TCAF1	2.22086e-22	0.549452	0.208	0.12	4.1659e-18	0	MESOTHELIAL/UPK3B
TMEM41B	2.73878e-22	0.665687	0.145	0.072	5.13741e-18	0	MESOTHELIAL/UPK3B
FBXW5	2.79465e-22	0.436475	0.164	0.085	5.2422e-18	0	MESOTHELIAL/UPK3B
LINC00152	2.8904e-22	0.16906	0.435	0.294	5.42181e-18	0	MESOTHELIAL/UPK3B
HMBS	3.00038e-22	0.931673	0.133	0.065	5.62812e-18	0	MESOTHELIAL/UPK3B
EEF1B2	3.09926e-22	0.273949	0.918	0.839	5.81358e-18	0	MESOTHELIAL/UPK3B
RCN2	3.49725e-22	0.309834	0.209	0.118	6.56014e-18	0	MESOTHELIAL/UPK3B
CTBP1	3.50713e-22	0.424121	0.262	0.16	6.57868e-18	0	MESOTHELIAL/UPK3B
DCAF6	3.53018e-22	0.898377	0.16	0.085	6.62191e-18	0	MESOTHELIAL/UPK3B
CDH3	3.5719e-22	0.417767	0.207	0.118	6.70017e-18	0	MESOTHELIAL/UPK3B
UBE2E2	3.74602e-22	0.601665	0.191	0.108	7.02678e-18	0	MESOTHELIAL/UPK3B
ERBB2IP	3.79589e-22	0.658937	0.168	0.09	7.12032e-18	0	MESOTHELIAL/UPK3B
CARS2	3.92169e-22	0.865936	0.126	0.06	7.3563e-18	0	MESOTHELIAL/UPK3B
DNAJC21	4.02992e-22	0.827344	0.152	0.079	7.55932e-18	0	MESOTHELIAL/UPK3B
LYPD6B	4.12086e-22	0.604491	0.101	0.042	7.7299e-18	0	MESOTHELIAL/UPK3B
ZCCHC6	4.47986e-22	0.909479	0.16	0.085	8.40331e-18	0	MESOTHELIAL/UPK3B
RPS18	4.60258e-22	0.115448	0.999	1	8.63352e-18	0	MESOTHELIAL/UPK3B
DDX54	4.66777e-22	0.480626	0.15	0.076	8.75581e-18	0	MESOTHELIAL/UPK3B
IARS	4.76918e-22	0.406613	0.215	0.124	8.94603e-18	0	MESOTHELIAL/UPK3B
TCEAL4	4.84753e-22	0.300072	0.546	0.394	9.09299e-18	0	MESOTHELIAL/UPK3B
RABAC1	5.45628e-22	0.275136	0.338	0.216	1.02349e-17	0	MESOTHELIAL/UPK3B
NOL11	5.80128e-22	0.657972	0.166	0.089	1.0882e-17	0	MESOTHELIAL/UPK3B
H2AFX	5.95228e-22	1.21175	0.108	0.048	1.11653e-17	0	MESOTHELIAL/UPK3B
YWHAQ	5.97482e-22	0.159923	0.497	0.343	1.12076e-17	0	MESOTHELIAL/UPK3B
ACO1	6.08489e-22	1.16524	0.125	0.06	1.1414e-17	0	MESOTHELIAL/UPK3B
STIM2	6.1948e-22	0.645965	0.163	0.086	1.16202e-17	0	MESOTHELIAL/UPK3B
TRAF3	6.23907e-22	0.849891	0.103	0.045	1.17033e-17	0	MESOTHELIAL/UPK3B
EIF3A	7.84771e-22	0.27474	0.516	0.374	1.47207e-17	0	MESOTHELIAL/UPK3B
TMED2	8.0292e-22	0.130957	0.476	0.328	1.50612e-17	0	MESOTHELIAL/UPK3B
MTCH1	8.17601e-22	0.465991	0.265	0.164	1.53366e-17	0	MESOTHELIAL/UPK3B
GGNBP2	8.23933e-22	0.262065	0.353	0.231	1.54553e-17	0	MESOTHELIAL/UPK3B
BSG	8.25978e-22	0.244664	0.673	0.515	1.54937e-17	0	MESOTHELIAL/UPK3B
PSMG4	8.71595e-22	0.338268	0.217	0.124	1.63494e-17	0	MESOTHELIAL/UPK3B
HEBP2	9.53181e-22	1.02739	0.119	0.056	1.78798e-17	0	MESOTHELIAL/UPK3B
SH3GLB2	1.04674e-21	0.632315	0.116	0.053	1.96347e-17	0	MESOTHELIAL/UPK3B
PSMD2	1.12117e-21	0.267863	0.338	0.219	2.10309e-17	0	MESOTHELIAL/UPK3B
SRSF1	1.18581e-21	0.29002	0.337	0.219	2.22435e-17	0	MESOTHELIAL/UPK3B
LSM12	1.21316e-21	0.737047	0.179	0.099	2.27565e-17	0	MESOTHELIAL/UPK3B
SH2D4A	1.2541e-21	0.716891	0.186	0.105	2.35243e-17	0	MESOTHELIAL/UPK3B
ILF3	1.4247e-21	0.322595	0.324	0.211	2.67246e-17	0	MESOTHELIAL/UPK3B
C21orf59	1.49595e-21	0.552556	0.171	0.093	2.80611e-17	0	MESOTHELIAL/UPK3B
EGLN1	1.49649e-21	0.763389	0.154	0.081	2.80712e-17	0	MESOTHELIAL/UPK3B
ZNF91	1.94686e-21	0.750512	0.131	0.065	3.65193e-17	0	MESOTHELIAL/UPK3B
VCL	2.02411e-21	0.479728	0.2	0.115	3.79682e-17	0	MESOTHELIAL/UPK3B
CTNND1	2.11139e-21	0.356052	0.264	0.163	3.96055e-17	0	MESOTHELIAL/UPK3B
CHPF2	2.12274e-21	0.969396	0.101	0.044	3.98183e-17	0	MESOTHELIAL/UPK3B
VMA21	2.15393e-21	0.555457	0.202	0.116	4.04034e-17	0	MESOTHELIAL/UPK3B
EMC8	2.22718e-21	0.957176	0.123	0.06	4.17775e-17	0	MESOTHELIAL/UPK3B
DDX21	2.2508e-21	0.324256	0.496	0.359	4.22206e-17	0	MESOTHELIAL/UPK3B
EBNA1BP2	2.48623e-21	0.426238	0.366	0.251	4.66368e-17	0	MESOTHELIAL/UPK3B
ST5	2.53123e-21	0.908699	0.104	0.046	4.74809e-17	0	MESOTHELIAL/UPK3B
MAST4	2.55284e-21	0.557287	0.202	0.116	4.78861e-17	0	MESOTHELIAL/UPK3B
AHR	2.55644e-21	1.0594	0.125	0.061	4.79538e-17	0	MESOTHELIAL/UPK3B
SLC39A14	2.74905e-21	0.8743	0.131	0.065	5.15666e-17	0	MESOTHELIAL/UPK3B
RAP2B	2.92238e-21	1.06235	0.117	0.055	5.4818e-17	0	MESOTHELIAL/UPK3B
ZC3H4	2.99684e-21	1.06804	0.108	0.049	5.62148e-17	0	MESOTHELIAL/UPK3B
SLC2A4RG	3.14908e-21	0.495931	0.169	0.091	5.90705e-17	0	MESOTHELIAL/UPK3B
PTK2	3.21317e-21	0.543552	0.179	0.099	6.02727e-17	0	MESOTHELIAL/UPK3B
FAM104A	3.45977e-21	0.631162	0.133	0.065	6.48984e-17	0	MESOTHELIAL/UPK3B
EIF1	3.4599e-21	0.157615	0.975	0.885	6.49008e-17	0	MESOTHELIAL/UPK3B
BRD7	3.47599e-21	0.469805	0.205	0.118	6.52026e-17	0	MESOTHELIAL/UPK3B
SMARCD2	3.7596e-21	0.698941	0.145	0.074	7.05226e-17	0	MESOTHELIAL/UPK3B
GOLM1	3.83659e-21	0.392816	0.205	0.117	7.19668e-17	0	MESOTHELIAL/UPK3B
PHKG1	3.92439e-21	0.739613	0.107	0.048	7.36138e-17	0	MESOTHELIAL/UPK3B
PHC3	4.14839e-21	0.89125	0.112	0.052	7.78156e-17	0	MESOTHELIAL/UPK3B
MIB1	4.24409e-21	0.526072	0.151	0.078	7.96107e-17	0	MESOTHELIAL/UPK3B
SCARB1	4.26679e-21	0.89831	0.114	0.053	8.00365e-17	0	MESOTHELIAL/UPK3B
WDR43	4.38377e-21	0.318063	0.217	0.127	8.22307e-17	0	MESOTHELIAL/UPK3B
VAT1	4.77867e-21	0.567532	0.195	0.111	8.96382e-17	0	MESOTHELIAL/UPK3B
TRPM7	4.94908e-21	0.48236	0.164	0.088	9.28348e-17	0	MESOTHELIAL/UPK3B
ANO6	5.09294e-21	0.683419	0.148	0.077	9.55335e-17	0	MESOTHELIAL/UPK3B
AK1	5.47359e-21	0.623997	0.209	0.123	1.02674e-16	0	MESOTHELIAL/UPK3B
RAB10	5.68245e-21	0.311077	0.289	0.182	1.06591e-16	0	MESOTHELIAL/UPK3B
PPP4C	5.70842e-21	0.318245	0.319	0.205	1.07079e-16	0	MESOTHELIAL/UPK3B
BIRC5	5.93141e-21	0.340853	0.232	0.136	1.11261e-16	0	MESOTHELIAL/UPK3B
GLTP	6.30072e-21	0.926025	0.119	0.057	1.18189e-16	0	MESOTHELIAL/UPK3B
MDM2	6.35855e-21	0.763092	0.157	0.084	1.19274e-16	0	MESOTHELIAL/UPK3B
NOLC1	6.43114e-21	0.781141	0.18	0.102	1.20635e-16	0	MESOTHELIAL/UPK3B
TNFAIP2	6.44321e-21	0.488998	0.24	0.148	1.20862e-16	0	MESOTHELIAL/UPK3B
CRTAP	6.60158e-21	0.552884	0.237	0.146	1.23832e-16	0	MESOTHELIAL/UPK3B
DUSP3	6.61862e-21	0.672743	0.178	0.1	1.24152e-16	0	MESOTHELIAL/UPK3B
EIF4E	7.1764e-21	0.581631	0.26	0.166	1.34615e-16	0	MESOTHELIAL/UPK3B
EIF3B	7.54914e-21	0.45121	0.28	0.18	1.41607e-16	0	MESOTHELIAL/UPK3B
HNRNPAB	8.09805e-21	0.475149	0.282	0.182	1.51903e-16	0	MESOTHELIAL/UPK3B
ARHGAP29	8.66661e-21	0.107143	0.264	0.158	1.62568e-16	0	MESOTHELIAL/UPK3B
SBDS	9.46202e-21	0.376316	0.284	0.181	1.77489e-16	0	MESOTHELIAL/UPK3B
EVI5	9.62642e-21	0.434862	0.178	0.098	1.80572e-16	0	MESOTHELIAL/UPK3B
FAM83H	9.63521e-21	0.690419	0.139	0.071	1.80737e-16	0	MESOTHELIAL/UPK3B
ARL17A	1.01055e-20	0.56508	0.134	0.067	1.89558e-16	0	MESOTHELIAL/UPK3B
ACSL4	1.04585e-20	0.920052	0.117	0.056	1.96181e-16	0	MESOTHELIAL/UPK3B
PPP1CC	1.05042e-20	0.335848	0.27	0.168	1.97038e-16	0	MESOTHELIAL/UPK3B
MRPS25	1.11769e-20	0.358339	0.232	0.14	2.09657e-16	0	MESOTHELIAL/UPK3B
ZNF462	1.13759e-20	0.60914	0.131	0.065	2.13389e-16	0	MESOTHELIAL/UPK3B
MKNK2	1.18903e-20	0.850675	0.148	0.079	2.23038e-16	0	MESOTHELIAL/UPK3B
TNKS1BP1	1.25817e-20	0.55048	0.156	0.083	2.36008e-16	0	MESOTHELIAL/UPK3B
SLC25A23	1.29314e-20	0.812972	0.118	0.056	2.42567e-16	0	MESOTHELIAL/UPK3B
ATXN10	1.32663e-20	0.512284	0.215	0.128	2.48848e-16	0	MESOTHELIAL/UPK3B
BRD9	1.38873e-20	0.849071	0.108	0.049	2.60497e-16	0	MESOTHELIAL/UPK3B
HAGH	1.45239e-20	0.883465	0.123	0.061	2.7244e-16	0	MESOTHELIAL/UPK3B
COPE	1.46537e-20	0.388908	0.507	0.376	2.74874e-16	0	MESOTHELIAL/UPK3B
TCF7L2	1.46735e-20	0.435552	0.177	0.097	2.75246e-16	0	MESOTHELIAL/UPK3B
GLRX5	1.48711e-20	0.791038	0.135	0.068	2.78953e-16	0	MESOTHELIAL/UPK3B
RRAGA	2.11259e-20	0.631293	0.164	0.089	3.9628e-16	0	MESOTHELIAL/UPK3B
HDAC7	2.36229e-20	0.601489	0.181	0.103	4.43118e-16	0	MESOTHELIAL/UPK3B
UBXN4	2.52954e-20	0.273655	0.623	0.471	4.74491e-16	0	MESOTHELIAL/UPK3B
PJA2	2.55719e-20	0.497351	0.215	0.129	4.79677e-16	0	MESOTHELIAL/UPK3B
BOD1	2.75096e-20	0.866055	0.126	0.062	5.16024e-16	0	MESOTHELIAL/UPK3B
CARD19	2.8474e-20	0.810816	0.14	0.072	5.34115e-16	0	MESOTHELIAL/UPK3B
HEBP1	2.85231e-20	1.04158	0.14	0.074	5.35036e-16	0	MESOTHELIAL/UPK3B
LGALS8	2.92927e-20	0.35564	0.311	0.204	5.49473e-16	0	MESOTHELIAL/UPK3B
MACF1	2.93813e-20	0.378071	0.293	0.191	5.51134e-16	0	MESOTHELIAL/UPK3B
PSMA1	2.93969e-20	0.38331	0.508	0.381	5.51427e-16	0	MESOTHELIAL/UPK3B
FLNB	3.21334e-20	0.233146	0.25	0.152	6.02758e-16	0	MESOTHELIAL/UPK3B
CCDC137	3.25337e-20	0.505456	0.149	0.077	6.10267e-16	0	MESOTHELIAL/UPK3B
ZNF652	3.48796e-20	0.833919	0.118	0.057	6.54272e-16	0	MESOTHELIAL/UPK3B
PRKCSH	4.26176e-20	0.440817	0.253	0.16	7.99421e-16	0	MESOTHELIAL/UPK3B
PDS5A	4.28284e-20	0.589014	0.198	0.116	8.03375e-16	0	MESOTHELIAL/UPK3B
CNN3	4.43707e-20	0.203536	0.342	0.226	8.32305e-16	0	MESOTHELIAL/UPK3B
GTF2F2	4.50894e-20	0.452578	0.192	0.11	8.45788e-16	0	MESOTHELIAL/UPK3B
INPPL1	4.70185e-20	0.474992	0.128	0.063	8.81973e-16	0	MESOTHELIAL/UPK3B
ISCU	5.06151e-20	0.411069	0.256	0.16	9.49438e-16	0	MESOTHELIAL/UPK3B
ALDH3B1	5.25365e-20	0.282331	0.217	0.128	9.85479e-16	0	MESOTHELIAL/UPK3B
BTG3	5.42834e-20	0.66632	0.177	0.101	1.01825e-15	0	MESOTHELIAL/UPK3B
ARCN1	6.04302e-20	0.679732	0.186	0.108	1.13355e-15	0	MESOTHELIAL/UPK3B
DUSP14	6.64809e-20	1.06031	0.104	0.048	1.24705e-15	0	MESOTHELIAL/UPK3B
FKBP9	8.15084e-20	0.727776	0.164	0.091	1.52893e-15	0	MESOTHELIAL/UPK3B
FLRT2	8.25278e-20	1.35978	0.102	0.047	1.54806e-15	0	MESOTHELIAL/UPK3B
KLF3	8.31873e-20	0.702267	0.146	0.077	1.56043e-15	0	MESOTHELIAL/UPK3B
TRIP12	8.47547e-20	0.476204	0.209	0.125	1.58983e-15	0	MESOTHELIAL/UPK3B
EIF2S3	8.54683e-20	0.520093	0.309	0.209	1.60321e-15	0	MESOTHELIAL/UPK3B
ATP2A2	8.81901e-20	0.373149	0.281	0.181	1.65427e-15	0	MESOTHELIAL/UPK3B
AKAP1	8.95097e-20	0.794052	0.103	0.047	1.67902e-15	0	MESOTHELIAL/UPK3B
NRBP2	9.26429e-20	0.590697	0.123	0.06	1.7378e-15	0	MESOTHELIAL/UPK3B
ZNF75A	1.07342e-19	0.463648	0.172	0.095	2.01352e-15	0	MESOTHELIAL/UPK3B
CSAD	1.154e-19	0.815846	0.103	0.047	2.16467e-15	0	MESOTHELIAL/UPK3B
PLA2G12A	1.2333e-19	0.683425	0.202	0.122	2.31342e-15	0	MESOTHELIAL/UPK3B
ZNF226	1.23473e-19	0.841384	0.143	0.076	2.31611e-15	0	MESOTHELIAL/UPK3B
STK24	1.32459e-19	0.433673	0.213	0.128	2.48466e-15	0	MESOTHELIAL/UPK3B
TGM1	1.33289e-19	0.527687	0.199	0.116	2.50024e-15	0	MESOTHELIAL/UPK3B
REPIN1	1.58562e-19	0.792958	0.113	0.055	2.9743e-15	0	MESOTHELIAL/UPK3B
YWHAE	1.62082e-19	0.152343	0.804	0.647	3.04034e-15	0	MESOTHELIAL/UPK3B
FAM65A	1.64008e-19	0.726895	0.14	0.073	3.07647e-15	0	MESOTHELIAL/UPK3B
KIFC3	1.67355e-19	0.738349	0.123	0.061	3.13924e-15	0	MESOTHELIAL/UPK3B
PPL	2.06346e-19	0.496706	0.17	0.095	3.87064e-15	0	MESOTHELIAL/UPK3B
PTOV1	2.08528e-19	0.425781	0.205	0.121	3.91157e-15	0	MESOTHELIAL/UPK3B
C9orf16	2.17124e-19	0.226669	0.295	0.188	4.0728e-15	0	MESOTHELIAL/UPK3B
MAP3K7	2.30328e-19	0.978607	0.125	0.064	4.32049e-15	0	MESOTHELIAL/UPK3B
LRIF1	2.34941e-19	0.66173	0.153	0.083	4.40701e-15	0	MESOTHELIAL/UPK3B
UBA1	2.37048e-19	0.43558	0.244	0.153	4.44654e-15	0	MESOTHELIAL/UPK3B
CUX1	2.46877e-19	0.188335	0.361	0.244	4.63092e-15	0	MESOTHELIAL/UPK3B
IQCK	2.52348e-19	0.805634	0.11	0.052	4.73354e-15	0	MESOTHELIAL/UPK3B
B4GALT2	2.62213e-19	0.977241	0.12	0.06	4.9186e-15	0	MESOTHELIAL/UPK3B
CAND1	2.66423e-19	0.273657	0.24	0.147	4.99757e-15	0	MESOTHELIAL/UPK3B
RWDD1	2.90301e-19	0.459192	0.418	0.304	5.44547e-15	0	MESOTHELIAL/UPK3B
NEDD4L	3.01768e-19	0.907866	0.12	0.06	5.66057e-15	0	MESOTHELIAL/UPK3B
KLHL5	3.27759e-19	0.774172	0.111	0.053	6.14811e-15	0	MESOTHELIAL/UPK3B
HNRNPU-AS1	3.403e-19	0.593788	0.154	0.084	6.38335e-15	0	MESOTHELIAL/UPK3B
AP2M1	3.46062e-19	0.267567	0.652	0.502	6.49144e-15	0	MESOTHELIAL/UPK3B
STT3A	3.53154e-19	0.865356	0.133	0.07	6.62446e-15	0	MESOTHELIAL/UPK3B
HIPK3	4.04775e-19	1.0557	0.116	0.057	7.59276e-15	0	MESOTHELIAL/UPK3B
TOMM70A	4.71235e-19	0.802174	0.111	0.054	8.83942e-15	0	MESOTHELIAL/UPK3B
SENP6	4.76643e-19	0.343899	0.178	0.1	8.94088e-15	0	MESOTHELIAL/UPK3B
AHDC1	4.9562e-19	0.399524	0.126	0.063	9.29684e-15	0	MESOTHELIAL/UPK3B
TM2D2	5.97025e-19	0.599506	0.243	0.157	1.1199e-14	0	MESOTHELIAL/UPK3B
XPOT	7.80441e-19	0.784183	0.128	0.066	1.46395e-14	0	MESOTHELIAL/UPK3B
ECHDC2	8.51217e-19	0.510472	0.208	0.127	1.59671e-14	0	MESOTHELIAL/UPK3B
GOPC	8.76355e-19	0.297518	0.186	0.106	1.64387e-14	0	MESOTHELIAL/UPK3B
ARHGAP17	8.93432e-19	0.673815	0.111	0.054	1.6759e-14	0	MESOTHELIAL/UPK3B
ACAT2	9.27592e-19	0.527975	0.223	0.139	1.73998e-14	0	MESOTHELIAL/UPK3B
SUDS3	9.59038e-19	0.872883	0.1	0.046	1.79896e-14	0	MESOTHELIAL/UPK3B
SNTB2	1.00431e-18	0.670487	0.13	0.067	1.88388e-14	0	MESOTHELIAL/UPK3B
KDM5B	1.09109e-18	0.548874	0.15	0.081	2.04666e-14	0	MESOTHELIAL/UPK3B
SYNGR2	1.13867e-18	0.395997	0.263	0.167	2.13592e-14	0	MESOTHELIAL/UPK3B
BNC1	1.18673e-18	0.379935	0.196	0.116	2.22606e-14	0	MESOTHELIAL/UPK3B
MXRA7	1.20523e-18	0.710562	0.108	0.052	2.26077e-14	0	MESOTHELIAL/UPK3B
HSD17B12	1.21939e-18	0.613105	0.224	0.14	2.28733e-14	0	MESOTHELIAL/UPK3B
NAA25	1.36084e-18	0.658135	0.14	0.074	2.55267e-14	0	MESOTHELIAL/UPK3B
RNF149	1.37951e-18	0.460732	0.225	0.139	2.58769e-14	0	MESOTHELIAL/UPK3B
FAM129B	1.42906e-18	0.624162	0.147	0.08	2.68062e-14	0	MESOTHELIAL/UPK3B
STXBP2	1.44523e-18	0.359722	0.187	0.108	2.71096e-14	0	MESOTHELIAL/UPK3B
GFPT2	1.48487e-18	0.929583	0.15	0.083	2.78532e-14	0	MESOTHELIAL/UPK3B
LIN7C	1.48579e-18	0.996551	0.102	0.048	2.78705e-14	0	MESOTHELIAL/UPK3B
MSRB2	1.50451e-18	0.790178	0.119	0.06	2.82216e-14	0	MESOTHELIAL/UPK3B
KLHL36	1.68247e-18	0.621341	0.107	0.051	3.15597e-14	0	MESOTHELIAL/UPK3B
DAB2	1.70838e-18	0.549415	0.316	0.22	3.20457e-14	0	MESOTHELIAL/UPK3B
PTPN12	1.79708e-18	0.394951	0.198	0.117	3.37096e-14	0	MESOTHELIAL/UPK3B
UBE2B	1.80474e-18	0.452414	0.302	0.205	3.38534e-14	0	MESOTHELIAL/UPK3B
IMP3	1.93433e-18	0.389066	0.203	0.121	3.62842e-14	0	MESOTHELIAL/UPK3B
CALB2	1.9414e-18	0.351668	0.254	0.159	3.64168e-14	0	MESOTHELIAL/UPK3B
PTGES3	1.95378e-18	0.180258	0.602	0.449	3.66489e-14	0	MESOTHELIAL/UPK3B
PRPS1	1.95474e-18	0.667662	0.138	0.074	3.66669e-14	0	MESOTHELIAL/UPK3B
KANSL1	1.99709e-18	0.605901	0.148	0.081	3.74615e-14	0	MESOTHELIAL/UPK3B
GFPT1	2.06333e-18	0.466662	0.163	0.091	3.8704e-14	0	MESOTHELIAL/UPK3B
TBC1D1	2.10886e-18	0.577817	0.141	0.076	3.9558e-14	0	MESOTHELIAL/UPK3B
LARP1	2.12979e-18	0.229495	0.311	0.205	3.99506e-14	0	MESOTHELIAL/UPK3B
FRA10AC1	2.13693e-18	0.580116	0.144	0.078	4.00845e-14	0	MESOTHELIAL/UPK3B
POM121C	2.14388e-18	0.924603	0.132	0.071	4.02148e-14	0	MESOTHELIAL/UPK3B
KDSR	2.17975e-18	0.618139	0.154	0.086	4.08878e-14	0	MESOTHELIAL/UPK3B
RNPEP	2.22659e-18	0.687956	0.151	0.084	4.17664e-14	0	MESOTHELIAL/UPK3B
EBP	2.33542e-18	0.312922	0.285	0.186	4.38077e-14	0	MESOTHELIAL/UPK3B
CD46	2.39181e-18	0.286414	0.301	0.199	4.48656e-14	0	MESOTHELIAL/UPK3B
DYNLL2	2.42482e-18	0.455294	0.154	0.084	4.54848e-14	0	MESOTHELIAL/UPK3B
ZBTB43	2.44826e-18	0.730234	0.135	0.072	4.59245e-14	0	MESOTHELIAL/UPK3B
RBM42	2.45407e-18	0.46378	0.166	0.094	4.60335e-14	0	MESOTHELIAL/UPK3B
RRBP1	2.57892e-18	0.154315	0.391	0.269	4.83754e-14	0	MESOTHELIAL/UPK3B
WSB2	2.73688e-18	0.967158	0.105	0.051	5.13384e-14	0	MESOTHELIAL/UPK3B
NPNT	2.95978e-18	0.709157	0.139	0.075	5.55195e-14	0	MESOTHELIAL/UPK3B
PIK3C2A	3.07009e-18	0.485228	0.13	0.067	5.75887e-14	0	MESOTHELIAL/UPK3B
CTC-444N24.11	3.19883e-18	0.736612	0.12	0.061	6.00037e-14	0	MESOTHELIAL/UPK3B
HSD3B7	3.4805e-18	1.40666	0.11	0.056	6.52872e-14	0	MESOTHELIAL/UPK3B
LTBR	3.50926e-18	0.76129	0.158	0.09	6.58267e-14	0	MESOTHELIAL/UPK3B
ATP13A3	3.56185e-18	0.594402	0.186	0.11	6.68133e-14	0	MESOTHELIAL/UPK3B
ATXN7	3.7859e-18	0.574765	0.161	0.091	7.10159e-14	0	MESOTHELIAL/UPK3B
DESI2	3.80672e-18	0.944737	0.11	0.054	7.14064e-14	0	MESOTHELIAL/UPK3B
MIER1	4.22149e-18	0.362681	0.231	0.144	7.91868e-14	0	MESOTHELIAL/UPK3B
HTATIP2	4.87099e-18	0.740609	0.14	0.076	9.13701e-14	0	MESOTHELIAL/UPK3B
RAI14	5.181e-18	0.703819	0.128	0.067	9.71852e-14	0	MESOTHELIAL/UPK3B
TOMM20	5.26009e-18	0.226669	0.476	0.347	9.86687e-14	0	MESOTHELIAL/UPK3B
AFAP1	5.31812e-18	0.645037	0.155	0.087	9.97572e-14	0	MESOTHELIAL/UPK3B
UBE3C	5.67049e-18	0.540758	0.145	0.079	1.06367e-13	0	MESOTHELIAL/UPK3B
HSPA4	5.80517e-18	0.399095	0.188	0.111	1.08893e-13	0	MESOTHELIAL/UPK3B
ZNF664	5.94976e-18	0.327257	0.152	0.083	1.11606e-13	0	MESOTHELIAL/UPK3B
FRYL	5.97103e-18	0.657294	0.138	0.074	1.12005e-13	0	MESOTHELIAL/UPK3B
TMX3	6.21203e-18	1.02355	0.115	0.059	1.16525e-13	0	MESOTHELIAL/UPK3B
ANXA8L1	6.53109e-18	0.491654	0.183	0.108	1.2251e-13	0	MESOTHELIAL/UPK3B
BCAT2	6.68271e-18	0.810613	0.109	0.054	1.25354e-13	0	MESOTHELIAL/UPK3B
TCF3	6.69591e-18	0.605192	0.111	0.054	1.25602e-13	0	MESOTHELIAL/UPK3B
GOSR2	6.79397e-18	0.609195	0.158	0.089	1.27441e-13	0	MESOTHELIAL/UPK3B
TANC1	7.35141e-18	0.589879	0.132	0.069	1.37898e-13	0	MESOTHELIAL/UPK3B
FUBP3	7.42776e-18	0.688688	0.11	0.054	1.3933e-13	0	MESOTHELIAL/UPK3B
PCYT1A	7.5806e-18	0.900115	0.129	0.068	1.42197e-13	0	MESOTHELIAL/UPK3B
WDR26	8.50547e-18	0.525131	0.172	0.1	1.59546e-13	0	MESOTHELIAL/UPK3B
POLR2A	8.67239e-18	0.426133	0.208	0.127	1.62677e-13	0	MESOTHELIAL/UPK3B
CANX	9.59913e-18	0.146924	0.591	0.445	1.8006e-13	0	MESOTHELIAL/UPK3B
CLCC1	1.0033e-17	0.824216	0.109	0.054	1.88198e-13	0	MESOTHELIAL/UPK3B
IFI27L2	1.17711e-17	0.234659	0.416	0.297	2.20802e-13	0	MESOTHELIAL/UPK3B
FAM127A	1.26657e-17	0.259642	0.281	0.184	2.37584e-13	0	MESOTHELIAL/UPK3B
ZNF562	1.28549e-17	0.895958	0.11	0.055	2.41131e-13	0	MESOTHELIAL/UPK3B
ALDH1A2	1.31675e-17	0.148395	0.328	0.22	2.46996e-13	0	MESOTHELIAL/UPK3B
MFAP1	1.32713e-17	0.309364	0.246	0.156	2.48943e-13	0	MESOTHELIAL/UPK3B
NNT	1.32973e-17	0.610852	0.115	0.058	2.4943e-13	0	MESOTHELIAL/UPK3B
MYH9	1.45089e-17	0.293728	0.334	0.229	2.72158e-13	0	MESOTHELIAL/UPK3B
FBN1	1.52685e-17	0.564744	0.123	0.063	2.86406e-13	0	MESOTHELIAL/UPK3B
AES	1.53316e-17	0.361109	0.273	0.182	2.8759e-13	0	MESOTHELIAL/UPK3B
KIAA1522	1.72376e-17	0.359597	0.177	0.103	3.23343e-13	0	MESOTHELIAL/UPK3B
DENND5A	1.72454e-17	0.969776	0.11	0.055	3.23489e-13	0	MESOTHELIAL/UPK3B
RPF2	1.90772e-17	0.745965	0.184	0.112	3.57849e-13	0	MESOTHELIAL/UPK3B
MSL1	1.94751e-17	0.44356	0.162	0.092	3.65314e-13	0	MESOTHELIAL/UPK3B
CRK	1.97906e-17	0.454107	0.204	0.125	3.71231e-13	0	MESOTHELIAL/UPK3B
UBE2M	2.02598e-17	0.755504	0.137	0.074	3.80033e-13	0	MESOTHELIAL/UPK3B
ZHX1	2.13295e-17	0.675358	0.116	0.06	4.00099e-13	0	MESOTHELIAL/UPK3B
ZNF428	2.42491e-17	0.268665	0.211	0.128	4.54864e-13	0	MESOTHELIAL/UPK3B
NDUFB10	2.45348e-17	0.111453	0.568	0.412	4.60223e-13	0	MESOTHELIAL/UPK3B
EMC10	2.6205e-17	0.219043	0.28	0.182	4.91553e-13	0	MESOTHELIAL/UPK3B
COPB1	2.64606e-17	0.49353	0.233	0.151	4.96348e-13	0	MESOTHELIAL/UPK3B
ARPC5L	2.93998e-17	0.289142	0.211	0.129	5.51482e-13	0	MESOTHELIAL/UPK3B
PAPOLA	3.36275e-17	0.142681	0.423	0.294	6.30785e-13	0	MESOTHELIAL/UPK3B
KHSRP	3.42215e-17	0.422543	0.19	0.114	6.41927e-13	0	MESOTHELIAL/UPK3B
SMAD2	3.48217e-17	0.501892	0.157	0.089	6.53186e-13	0	MESOTHELIAL/UPK3B
KRT7	3.54805e-17	1.17934	0.189	0.119	6.65543e-13	0	MESOTHELIAL/UPK3B
SF3B3	3.5978e-17	0.381763	0.184	0.109	6.74876e-13	0	MESOTHELIAL/UPK3B
U2SURP	3.83562e-17	0.259621	0.494	0.371	7.19485e-13	0	MESOTHELIAL/UPK3B
TSC22D2	3.91885e-17	0.717713	0.108	0.054	7.35099e-13	0	MESOTHELIAL/UPK3B
NRIP1	3.9399e-17	0.85482	0.103	0.051	7.39046e-13	0	MESOTHELIAL/UPK3B
PTRH2	3.96715e-17	0.640664	0.155	0.089	7.44158e-13	0	MESOTHELIAL/UPK3B
ACAP2	4.22423e-17	0.556458	0.134	0.072	7.92381e-13	0	MESOTHELIAL/UPK3B
ATP6V1A	4.22865e-17	0.820917	0.143	0.08	7.9321e-13	0	MESOTHELIAL/UPK3B
KPNA2	4.35545e-17	0.139358	0.298	0.198	8.16996e-13	0	MESOTHELIAL/UPK3B
C11orf57	4.39441e-17	0.831778	0.123	0.065	8.24303e-13	0	MESOTHELIAL/UPK3B
PXMP2	4.62018e-17	0.826916	0.102	0.05	8.66653e-13	0	MESOTHELIAL/UPK3B
MFSD14B	4.85515e-17	0.601132	0.146	0.082	9.10729e-13	0	MESOTHELIAL/UPK3B
VPS51	4.96747e-17	0.636945	0.112	0.057	9.31798e-13	0	MESOTHELIAL/UPK3B
MTCH2	5.03391e-17	0.550779	0.276	0.189	9.4426e-13	0	MESOTHELIAL/UPK3B
IFITM2	5.06556e-17	0.120306	0.658	0.482	9.50197e-13	0	MESOTHELIAL/UPK3B
MRPS36	5.33756e-17	0.381354	0.394	0.287	1.00122e-12	0	MESOTHELIAL/UPK3B
PSMD1	5.50561e-17	0.267696	0.319	0.218	1.03274e-12	0	MESOTHELIAL/UPK3B
TMEM43	5.66836e-17	0.727794	0.164	0.096	1.06327e-12	0	MESOTHELIAL/UPK3B
DCTN3	5.90247e-17	0.417197	0.378	0.277	1.10718e-12	0	MESOTHELIAL/UPK3B
DHFR	5.9593e-17	0.428223	0.194	0.118	1.11785e-12	0	MESOTHELIAL/UPK3B
THUMPD1	6.06299e-17	0.382188	0.178	0.105	1.1373e-12	0	MESOTHELIAL/UPK3B
TMEM127	6.72777e-17	0.913495	0.105	0.052	1.262e-12	0	MESOTHELIAL/UPK3B
IKBIP	6.8601e-17	0.465041	0.177	0.105	1.28682e-12	0	MESOTHELIAL/UPK3B
CDK16	7.14958e-17	0.492196	0.141	0.078	1.34112e-12	0	MESOTHELIAL/UPK3B
FMR1	7.27848e-17	0.448484	0.171	0.101	1.3653e-12	0	MESOTHELIAL/UPK3B
UBE3A	7.47217e-17	0.321163	0.2	0.122	1.40163e-12	0	MESOTHELIAL/UPK3B
EHD2	8.61991e-17	0.87009	0.126	0.068	1.61692e-12	0	MESOTHELIAL/UPK3B
NAA15	9.04298e-17	0.416856	0.158	0.091	1.69628e-12	0	MESOTHELIAL/UPK3B
CLOCK	9.15784e-17	0.25647	0.166	0.095	1.71783e-12	0	MESOTHELIAL/UPK3B
ANKRD28	9.73908e-17	0.622395	0.177	0.106	1.82686e-12	0	MESOTHELIAL/UPK3B
HMOX2	1.01205e-16	0.288946	0.234	0.15	1.8984e-12	0	MESOTHELIAL/UPK3B
AHSA2	1.0739e-16	0.247672	0.176	0.103	2.01441e-12	0	MESOTHELIAL/UPK3B
GTF3C6	1.09277e-16	0.435262	0.371	0.272	2.04982e-12	0	MESOTHELIAL/UPK3B
IARS2	1.15273e-16	0.162523	0.187	0.111	2.16229e-12	0	MESOTHELIAL/UPK3B
FAM134C	1.15691e-16	0.622976	0.13	0.071	2.17014e-12	0	MESOTHELIAL/UPK3B
C20orf24	1.15751e-16	0.557975	0.168	0.099	2.17126e-12	0	MESOTHELIAL/UPK3B
FAM63B	1.22807e-16	0.178451	0.319	0.217	2.30361e-12	0	MESOTHELIAL/UPK3B
OXSR1	1.29869e-16	0.42276	0.126	0.067	2.43609e-12	0	MESOTHELIAL/UPK3B
MSN	1.42364e-16	0.297454	0.409	0.297	2.67046e-12	0	MESOTHELIAL/UPK3B
FAS	1.518e-16	1.04168	0.108	0.056	2.84746e-12	0	MESOTHELIAL/UPK3B
TTL	1.53211e-16	0.769705	0.124	0.066	2.87393e-12	0	MESOTHELIAL/UPK3B
ZNF431	1.57923e-16	0.676862	0.103	0.051	2.96231e-12	0	MESOTHELIAL/UPK3B
U2AF2	1.59015e-16	0.789535	0.133	0.074	2.98281e-12	0	MESOTHELIAL/UPK3B
MRPS7	1.77394e-16	0.285822	0.413	0.302	3.32756e-12	0	MESOTHELIAL/UPK3B
C12orf65	1.82521e-16	0.266179	0.238	0.151	3.42373e-12	0	MESOTHELIAL/UPK3B
SYNC	1.9542e-16	0.179889	0.136	0.073	3.66569e-12	0	MESOTHELIAL/UPK3B
PVRL2	2.31502e-16	0.430293	0.21	0.132	4.34251e-12	0	MESOTHELIAL/UPK3B
PTS	2.48367e-16	0.594311	0.232	0.153	4.65887e-12	0	MESOTHELIAL/UPK3B
B3GAT3	2.63046e-16	0.132132	0.283	0.186	4.93422e-12	0	MESOTHELIAL/UPK3B
RAB5B	2.80314e-16	0.424688	0.192	0.118	5.25814e-12	0	MESOTHELIAL/UPK3B
GSDMD	2.90374e-16	0.269792	0.156	0.088	5.44684e-12	0	MESOTHELIAL/UPK3B
PYCR1	3.05295e-16	0.356598	0.16	0.092	5.72673e-12	0	MESOTHELIAL/UPK3B
SF1	3.21292e-16	0.176481	0.393	0.277	6.02679e-12	0	MESOTHELIAL/UPK3B
CD81	3.29462e-16	0.22586	0.445	0.328	6.18004e-12	0	MESOTHELIAL/UPK3B
ATP5B	3.30615e-16	0.176469	0.693	0.549	6.20168e-12	0	MESOTHELIAL/UPK3B
THOC7	3.31266e-16	0.292313	0.353	0.25	6.21388e-12	0	MESOTHELIAL/UPK3B
RPS13	3.44114e-16	0.111629	0.988	0.957	6.4549e-12	0	MESOTHELIAL/UPK3B
TMEM123	3.59009e-16	0.43752	0.248	0.165	6.73429e-12	0	MESOTHELIAL/UPK3B
SPCS3	3.7213e-16	0.337948	0.274	0.185	6.98042e-12	0	MESOTHELIAL/UPK3B
TOMM5	4.14394e-16	0.737373	0.179	0.111	7.77321e-12	0	MESOTHELIAL/UPK3B
DHX36	4.8082e-16	0.189825	0.247	0.159	9.01923e-12	0	MESOTHELIAL/UPK3B
MAFK	5.04602e-16	0.531234	0.103	0.051	9.46532e-12	0	MESOTHELIAL/UPK3B
SFT2D2	5.38637e-16	0.403798	0.206	0.13	1.01037e-11	0	MESOTHELIAL/UPK3B
PHLDB1	5.39161e-16	0.592891	0.131	0.072	1.01136e-11	0	MESOTHELIAL/UPK3B
SEC16A	5.41408e-16	0.603116	0.122	0.065	1.01557e-11	0	MESOTHELIAL/UPK3B
XPA	5.5009e-16	0.684259	0.124	0.067	1.03186e-11	0	MESOTHELIAL/UPK3B
TTC17	5.76461e-16	0.436708	0.167	0.1	1.08133e-11	0	MESOTHELIAL/UPK3B
RBM17	6.10067e-16	0.461204	0.199	0.125	1.14436e-11	0	MESOTHELIAL/UPK3B
MYO19	6.25581e-16	0.514238	0.14	0.079	1.17347e-11	0	MESOTHELIAL/UPK3B
CCM2	6.39504e-16	0.518447	0.109	0.056	1.19958e-11	0	MESOTHELIAL/UPK3B
GATAD2A	6.47745e-16	0.677944	0.114	0.06	1.21504e-11	0	MESOTHELIAL/UPK3B
UBE2R2	6.9456e-16	0.537629	0.21	0.135	1.30286e-11	0	MESOTHELIAL/UPK3B
RPAIN	6.95198e-16	0.381065	0.3	0.208	1.30405e-11	0	MESOTHELIAL/UPK3B
NDFIP1	7.22872e-16	0.385996	0.225	0.145	1.35596e-11	0	MESOTHELIAL/UPK3B
MTRNR2L8	7.37523e-16	0.782111	0.127	0.07	1.38344e-11	0	MESOTHELIAL/UPK3B
ADSS	8.17651e-16	0.332106	0.161	0.094	1.53375e-11	0	MESOTHELIAL/UPK3B
NPM3	8.56538e-16	0.376027	0.301	0.209	1.60669e-11	0	MESOTHELIAL/UPK3B
HCG18	8.66643e-16	0.439104	0.121	0.065	1.62565e-11	0	MESOTHELIAL/UPK3B
GTF2E2	8.90049e-16	0.637466	0.104	0.053	1.66955e-11	0	MESOTHELIAL/UPK3B
ZNF207	9.18665e-16	0.158695	0.446	0.325	1.72323e-11	0	MESOTHELIAL/UPK3B
MAP2K3	9.80388e-16	0.923866	0.109	0.057	1.83901e-11	0	MESOTHELIAL/UPK3B
SCO1	1.13523e-15	0.684448	0.107	0.055	2.12946e-11	0	MESOTHELIAL/UPK3B
MIDN	1.24129e-15	0.358355	0.253	0.169	2.32842e-11	0	MESOTHELIAL/UPK3B
C2orf68	1.26492e-15	0.503726	0.125	0.068	2.37273e-11	0	MESOTHELIAL/UPK3B
PTP4A1	1.35748e-15	0.572212	0.181	0.112	2.54635e-11	0	MESOTHELIAL/UPK3B
YTHDC1	1.37632e-15	0.211143	0.215	0.136	2.5817e-11	0	MESOTHELIAL/UPK3B
PTEN	1.41364e-15	0.745841	0.138	0.079	2.6517e-11	0	MESOTHELIAL/UPK3B
TRIOBP	1.47345e-15	0.533982	0.125	0.068	2.7639e-11	0	MESOTHELIAL/UPK3B
R3HDM2	1.57665e-15	0.722408	0.109	0.057	2.95748e-11	0	MESOTHELIAL/UPK3B
TSR1	1.59164e-15	0.816955	0.116	0.062	2.9856e-11	0	MESOTHELIAL/UPK3B
ZMYM4	1.60755e-15	0.431773	0.136	0.076	3.01543e-11	0	MESOTHELIAL/UPK3B
PRRC2A	1.6158e-15	0.234025	0.218	0.138	3.03092e-11	0	MESOTHELIAL/UPK3B
CACUL1	1.6246e-15	0.270343	0.204	0.127	3.04742e-11	0	MESOTHELIAL/UPK3B
MAN2A1	1.63211e-15	0.666499	0.123	0.067	3.0615e-11	0	MESOTHELIAL/UPK3B
GLG1	1.80883e-15	0.164624	0.329	0.228	3.393e-11	0	MESOTHELIAL/UPK3B
BRD4	1.81396e-15	0.225579	0.284	0.192	3.40262e-11	0	MESOTHELIAL/UPK3B
RAB31	1.86116e-15	0.335929	0.295	0.204	3.49117e-11	0	MESOTHELIAL/UPK3B
DAG1	1.93142e-15	0.221275	0.195	0.12	3.62296e-11	0	MESOTHELIAL/UPK3B
HSPA8	1.93539e-15	0.213167	0.772	0.615	3.6304e-11	0	MESOTHELIAL/UPK3B
MAFG	1.94491e-15	0.667113	0.123	0.067	3.64826e-11	0	MESOTHELIAL/UPK3B
NDUFB2	1.94805e-15	0.182973	0.878	0.796	3.65416e-11	0	MESOTHELIAL/UPK3B
CSNK1D	1.99309e-15	0.25324	0.216	0.137	3.73864e-11	0	MESOTHELIAL/UPK3B
USP47	2.07778e-15	0.509335	0.146	0.085	3.89749e-11	0	MESOTHELIAL/UPK3B
ATF7IP	2.09935e-15	0.417513	0.144	0.082	3.93795e-11	0	MESOTHELIAL/UPK3B
S100A2	2.13328e-15	0.313586	0.106	0.054	4.0016e-11	0	MESOTHELIAL/UPK3B
COPB2	2.60216e-15	0.227238	0.267	0.18	4.88113e-11	0	MESOTHELIAL/UPK3B
PSMB3	2.82343e-15	0.26688	0.777	0.669	5.29619e-11	0	MESOTHELIAL/UPK3B
RPRD1A	3.13758e-15	0.547108	0.112	0.059	5.88548e-11	0	MESOTHELIAL/UPK3B
RPS5	3.17286e-15	0.133766	0.982	0.951	5.95165e-11	0	MESOTHELIAL/UPK3B
TALDO1	3.46088e-15	0.286325	0.427	0.32	6.49192e-11	0	MESOTHELIAL/UPK3B
CREBZF	3.61786e-15	0.190848	0.143	0.08	6.78638e-11	0	MESOTHELIAL/UPK3B
YTHDF2	3.652e-15	0.253076	0.295	0.202	6.85042e-11	0	MESOTHELIAL/UPK3B
IGF2R	3.70673e-15	0.495651	0.115	0.061	6.95308e-11	0	MESOTHELIAL/UPK3B
NMRAL1	3.73518e-15	0.231296	0.235	0.154	7.00644e-11	0	MESOTHELIAL/UPK3B
YWHAZ	3.75939e-15	0.135799	0.651	0.507	7.05186e-11	0	MESOTHELIAL/UPK3B
SPPL3	4.11076e-15	0.323696	0.164	0.097	7.71096e-11	0	MESOTHELIAL/UPK3B
PTTG1IP	4.25464e-15	0.162863	0.479	0.356	7.98085e-11	0	MESOTHELIAL/UPK3B
TRIM28	4.26449e-15	0.335052	0.223	0.145	7.99933e-11	0	MESOTHELIAL/UPK3B
LRPPRC	4.2706e-15	0.237345	0.182	0.111	8.01079e-11	0	MESOTHELIAL/UPK3B
PM20D2	4.44117e-15	0.39777	0.123	0.067	8.33075e-11	0	MESOTHELIAL/UPK3B
ATP2B4	4.84085e-15	0.200353	0.216	0.137	9.08046e-11	0	MESOTHELIAL/UPK3B
RRM1	4.99285e-15	0.75071	0.149	0.089	9.36558e-11	0	MESOTHELIAL/UPK3B
ZMPSTE24	5.06717e-15	0.622531	0.153	0.091	9.50499e-11	0	MESOTHELIAL/UPK3B
RNPEPL1	5.30401e-15	0.437942	0.125	0.069	9.94925e-11	0	MESOTHELIAL/UPK3B
PLA2G16	5.3367e-15	0.521853	0.336	0.249	1.00106e-10	0	MESOTHELIAL/UPK3B
PPIF	5.34478e-15	0.653709	0.145	0.085	1.00257e-10	0	MESOTHELIAL/UPK3B
VGLL4	5.43995e-15	0.120147	0.245	0.158	1.02043e-10	0	MESOTHELIAL/UPK3B
CNOT7	5.72885e-15	0.13237	0.304	0.207	1.07462e-10	0	MESOTHELIAL/UPK3B
ZFAND3	5.86788e-15	0.547086	0.158	0.095	1.1007e-10	0	MESOTHELIAL/UPK3B
NOTCH2	6.1311e-15	0.208507	0.229	0.148	1.15007e-10	0	MESOTHELIAL/UPK3B
DAP	6.24991e-15	0.548421	0.166	0.102	1.17236e-10	0	MESOTHELIAL/UPK3B
SH3PXD2A	6.38547e-15	0.670372	0.133	0.076	1.19779e-10	0	MESOTHELIAL/UPK3B
MT-ATP6	6.54103e-15	0.157284	0.996	0.972	1.22697e-10	0	MESOTHELIAL/UPK3B
ZDHHC2	7.14952e-15	0.899676	0.106	0.056	1.34111e-10	0	MESOTHELIAL/UPK3B
DDA1	7.40844e-15	0.712942	0.108	0.057	1.38967e-10	0	MESOTHELIAL/UPK3B
MKRN1	7.61303e-15	0.43133	0.173	0.106	1.42805e-10	0	MESOTHELIAL/UPK3B
USP9X	7.77497e-15	0.339211	0.193	0.121	1.45843e-10	0	MESOTHELIAL/UPK3B
SDF2L1	7.99762e-15	0.478045	0.122	0.067	1.50019e-10	0	MESOTHELIAL/UPK3B
KLK10	8.22188e-15	0.695293	0.124	0.069	1.54226e-10	0	MESOTHELIAL/UPK3B
YIPF2	8.75799e-15	0.722455	0.125	0.07	1.64282e-10	0	MESOTHELIAL/UPK3B
MON2	9.07404e-15	0.653321	0.106	0.056	1.70211e-10	0	MESOTHELIAL/UPK3B
PRRC1	9.28528e-15	0.526299	0.143	0.083	1.74173e-10	0	MESOTHELIAL/UPK3B
POGZ	9.3318e-15	0.123728	0.229	0.146	1.75046e-10	0	MESOTHELIAL/UPK3B
XPO6	9.37321e-15	0.588233	0.14	0.081	1.75823e-10	0	MESOTHELIAL/UPK3B
EIF3G	1.02013e-14	0.212016	0.364	0.259	1.91356e-10	0	MESOTHELIAL/UPK3B
EPS8L2	1.04531e-14	0.269417	0.141	0.081	1.96079e-10	0	MESOTHELIAL/UPK3B
TAF7	1.06366e-14	0.229284	0.442	0.329	1.99521e-10	0	MESOTHELIAL/UPK3B
TMEM87B	1.09805e-14	0.580189	0.101	0.052	2.05972e-10	0	MESOTHELIAL/UPK3B
MIEN1	1.13251e-14	0.171973	0.329	0.23	2.12437e-10	0	MESOTHELIAL/UPK3B
MTRNR2L12	1.16915e-14	1.13689	0.15	0.09	2.19309e-10	0	MESOTHELIAL/UPK3B
NAA60	1.31395e-14	0.370412	0.118	0.065	2.46471e-10	0	MESOTHELIAL/UPK3B
NAP1L4	1.31986e-14	0.29373	0.234	0.155	2.4758e-10	0	MESOTHELIAL/UPK3B
LACTB	1.3964e-14	0.731203	0.1	0.051	2.61936e-10	0	MESOTHELIAL/UPK3B
TRMT10C	1.4194e-14	0.368332	0.276	0.193	2.66252e-10	0	MESOTHELIAL/UPK3B
CUL4B	1.42227e-14	0.615903	0.113	0.061	2.66789e-10	0	MESOTHELIAL/UPK3B
KEAP1	1.48508e-14	0.535374	0.108	0.057	2.78571e-10	0	MESOTHELIAL/UPK3B
RAB21	1.54906e-14	0.638189	0.153	0.092	2.90572e-10	0	MESOTHELIAL/UPK3B
API5	1.56611e-14	0.68201	0.113	0.062	2.93771e-10	0	MESOTHELIAL/UPK3B
LONP2	1.6634e-14	0.278601	0.173	0.106	3.12021e-10	0	MESOTHELIAL/UPK3B
SNHG19	1.72202e-14	0.192442	0.167	0.102	3.23016e-10	0	MESOTHELIAL/UPK3B
ID1	1.7417e-14	0.551508	0.133	0.076	3.26709e-10	0	MESOTHELIAL/UPK3B
UBQLN1	1.75043e-14	0.291949	0.212	0.137	3.28346e-10	0	MESOTHELIAL/UPK3B
MRPL51	1.80537e-14	0.215426	0.7	0.564	3.3865e-10	0	MESOTHELIAL/UPK3B
ZNF397	1.80759e-14	0.468939	0.133	0.076	3.39067e-10	0	MESOTHELIAL/UPK3B
EPB41L4A-AS1	1.8161e-14	0.379406	0.178	0.11	3.40665e-10	0	MESOTHELIAL/UPK3B
PLPP5	1.82547e-14	0.421319	0.185	0.116	3.42422e-10	0	MESOTHELIAL/UPK3B
MPHOSPH8	1.89298e-14	0.159486	0.496	0.374	3.55085e-10	0	MESOTHELIAL/UPK3B
ABL1	2.02962e-14	0.58135	0.111	0.06	3.80715e-10	0	MESOTHELIAL/UPK3B
CBR1	2.03483e-14	0.123541	0.293	0.198	3.81694e-10	0	MESOTHELIAL/UPK3B
BDP1	2.08225e-14	0.137541	0.274	0.184	3.90589e-10	0	MESOTHELIAL/UPK3B
WWC2	2.10139e-14	0.969283	0.117	0.066	3.9418e-10	0	MESOTHELIAL/UPK3B
BRWD1	2.14021e-14	0.253915	0.165	0.1	4.01461e-10	0	MESOTHELIAL/UPK3B
MAN1B1	2.14385e-14	0.408726	0.183	0.115	4.02144e-10	0	MESOTHELIAL/UPK3B
ATP5G2	2.27558e-14	0.195037	0.917	0.818	4.26853e-10	0	MESOTHELIAL/UPK3B
POLR2D	2.33489e-14	0.53911	0.102	0.053	4.37979e-10	0	MESOTHELIAL/UPK3B
DRAM1	2.34753e-14	0.986343	0.107	0.058	4.40351e-10	0	MESOTHELIAL/UPK3B
NUCKS1	2.41441e-14	0.138523	0.847	0.717	4.52895e-10	0	MESOTHELIAL/UPK3B
SEC14L1	2.45282e-14	0.404278	0.181	0.114	4.601e-10	0	MESOTHELIAL/UPK3B
VPS37A	2.50266e-14	0.705206	0.103	0.054	4.6945e-10	0	MESOTHELIAL/UPK3B
SLIT3	2.51885e-14	0.125796	0.172	0.104	4.72485e-10	0	MESOTHELIAL/UPK3B
FLII	2.57735e-14	0.604942	0.153	0.093	4.83459e-10	0	MESOTHELIAL/UPK3B
NFAT5	2.63288e-14	0.552463	0.153	0.092	4.93875e-10	0	MESOTHELIAL/UPK3B
LRRC41	2.69748e-14	0.186111	0.177	0.108	5.05993e-10	0	MESOTHELIAL/UPK3B
ASCC3	2.81832e-14	0.684059	0.118	0.066	5.2866e-10	0	MESOTHELIAL/UPK3B
RPS6KA3	2.81934e-14	0.373123	0.165	0.101	5.28852e-10	0	MESOTHELIAL/UPK3B
FBXL5	3.11572e-14	0.652038	0.151	0.092	5.84447e-10	0	MESOTHELIAL/UPK3B
ZC3H11A	3.33983e-14	0.150899	0.216	0.14	6.26485e-10	0	MESOTHELIAL/UPK3B
KAT2A	3.64085e-14	0.396514	0.114	0.062	6.82951e-10	0	MESOTHELIAL/UPK3B
FAM120AOS	3.79774e-14	0.698657	0.116	0.064	7.12379e-10	0	MESOTHELIAL/UPK3B
TPGS2	3.84523e-14	0.30283	0.199	0.127	7.21287e-10	0	MESOTHELIAL/UPK3B
QTRT1	4.0453e-14	0.524472	0.151	0.091	7.58817e-10	0	MESOTHELIAL/UPK3B
RAC3	4.17321e-14	0.453512	0.123	0.069	7.8281e-10	0	MESOTHELIAL/UPK3B
CTNNA1	4.20755e-14	0.214529	0.354	0.256	7.89253e-10	0	MESOTHELIAL/UPK3B
PPFIA1	4.31706e-14	0.40815	0.151	0.09	8.09794e-10	0	MESOTHELIAL/UPK3B
MUC1	4.71501e-14	0.322237	0.141	0.083	8.84441e-10	0	MESOTHELIAL/UPK3B
VLDLR	4.79047e-14	0.544263	0.105	0.056	8.98596e-10	0	MESOTHELIAL/UPK3B
UQCRQ	4.98005e-14	0.154057	0.919	0.82	9.34158e-10	0	MESOTHELIAL/UPK3B
HGS	5.19408e-14	0.22724	0.185	0.115	9.74305e-10	0	MESOTHELIAL/UPK3B
RNF187	5.55694e-14	0.469838	0.158	0.097	1.04237e-09	0	MESOTHELIAL/UPK3B
CDC16	5.74456e-14	0.346662	0.163	0.099	1.07756e-09	0	MESOTHELIAL/UPK3B
BSDC1	5.78942e-14	0.420419	0.185	0.118	1.08598e-09	0	MESOTHELIAL/UPK3B
RIN2	6.0993e-14	0.641161	0.135	0.079	1.14411e-09	0	MESOTHELIAL/UPK3B
GPR107	6.53416e-14	0.600804	0.106	0.057	1.22568e-09	0	MESOTHELIAL/UPK3B
GTF3C1	7.14297e-14	0.549562	0.119	0.067	1.33988e-09	0	MESOTHELIAL/UPK3B
PELP1	7.23322e-14	0.66179	0.107	0.058	1.35681e-09	0	MESOTHELIAL/UPK3B
NUP210	7.38448e-14	0.131192	0.16	0.095	1.38518e-09	0	MESOTHELIAL/UPK3B
PCMTD1	7.67559e-14	0.551806	0.14	0.083	1.43979e-09	0	MESOTHELIAL/UPK3B
PPP2CB	7.89022e-14	0.391604	0.188	0.121	1.48005e-09	0	MESOTHELIAL/UPK3B
LSM3	7.96173e-14	0.255831	0.66	0.529	1.49346e-09	0	MESOTHELIAL/UPK3B
YBEY	8.0838e-14	0.200736	0.136	0.078	1.51636e-09	0	MESOTHELIAL/UPK3B
FBXW7	8.55032e-14	0.993511	0.109	0.06	1.60387e-09	0	MESOTHELIAL/UPK3B
SFPQ	9.31684e-14	0.176151	0.46	0.346	1.74765e-09	0	MESOTHELIAL/UPK3B
WDR60	1.02654e-13	0.112151	0.164	0.099	1.92559e-09	0	MESOTHELIAL/UPK3B
MARCKS	1.2e-13	0.225591	0.334	0.237	2.25096e-09	0	MESOTHELIAL/UPK3B
SCRN1	1.30145e-13	0.253106	0.129	0.073	2.44125e-09	0	MESOTHELIAL/UPK3B
CANT1	1.36925e-13	0.700563	0.107	0.058	2.56843e-09	0	MESOTHELIAL/UPK3B
CNP	1.44274e-13	0.274524	0.187	0.119	2.70629e-09	0	MESOTHELIAL/UPK3B
RIF1	1.45439e-13	0.185702	0.204	0.131	2.72814e-09	0	MESOTHELIAL/UPK3B
MAN2C1	1.46077e-13	0.56307	0.104	0.056	2.74011e-09	0	MESOTHELIAL/UPK3B
GBE1	1.53414e-13	0.689562	0.124	0.072	2.87774e-09	0	MESOTHELIAL/UPK3B
TMEM14B	1.54696e-13	0.212769	0.562	0.445	2.9018e-09	0	MESOTHELIAL/UPK3B
BTBD7	1.57919e-13	0.409105	0.122	0.069	2.96225e-09	0	MESOTHELIAL/UPK3B
ACOT9	1.62639e-13	0.409276	0.178	0.112	3.05077e-09	0	MESOTHELIAL/UPK3B
SULT1A1	1.6546e-13	0.229123	0.262	0.18	3.10369e-09	0	MESOTHELIAL/UPK3B
CREB3L2	1.67349e-13	0.343873	0.172	0.107	3.13913e-09	0	MESOTHELIAL/UPK3B
RAB4A	1.81929e-13	0.7405	0.106	0.058	3.41263e-09	0	MESOTHELIAL/UPK3B
DOCK11	1.90945e-13	0.662089	0.133	0.079	3.58174e-09	0	MESOTHELIAL/UPK3B
WIPF2	1.98171e-13	0.306859	0.191	0.123	3.71729e-09	0	MESOTHELIAL/UPK3B
CYFIP1	2.14797e-13	0.391191	0.191	0.124	4.02917e-09	0	MESOTHELIAL/UPK3B
COPA	2.46977e-13	0.105585	0.279	0.191	4.63279e-09	0	MESOTHELIAL/UPK3B
EPRS	2.52217e-13	0.272764	0.235	0.16	4.73108e-09	0	MESOTHELIAL/UPK3B
AIDA	2.67814e-13	0.482312	0.162	0.102	5.02366e-09	0	MESOTHELIAL/UPK3B
XBP1	2.73945e-13	0.319085	0.183	0.118	5.13866e-09	0	MESOTHELIAL/UPK3B
RAMP1	2.75326e-13	0.299171	0.124	0.07	5.16457e-09	0	MESOTHELIAL/UPK3B
BAZ1B	2.83916e-13	0.145827	0.265	0.181	5.32569e-09	0	MESOTHELIAL/UPK3B
GXYLT1	2.98502e-13	0.354049	0.117	0.065	5.5993e-09	0	MESOTHELIAL/UPK3B
IAH1	2.98559e-13	0.27315	0.322	0.233	5.60036e-09	0	MESOTHELIAL/UPK3B
TMEM183A	3.20178e-13	0.405854	0.157	0.097	6.00589e-09	0	MESOTHELIAL/UPK3B
ISCA1	3.23541e-13	0.506623	0.228	0.158	6.06898e-09	0	MESOTHELIAL/UPK3B
PNKP	3.44747e-13	0.478132	0.125	0.072	6.46677e-09	0	MESOTHELIAL/UPK3B
ZFP91	3.44873e-13	0.551123	0.129	0.076	6.46913e-09	0	MESOTHELIAL/UPK3B
RPSA	3.81674e-13	0.1231	0.973	0.932	7.15944e-09	0	MESOTHELIAL/UPK3B
RBBP6	3.8661e-13	0.16974	0.266	0.183	7.25203e-09	0	MESOTHELIAL/UPK3B
ITGB1BP1	3.89889e-13	0.225997	0.216	0.143	7.31354e-09	0	MESOTHELIAL/UPK3B
ALKBH5	4.00186e-13	0.695056	0.135	0.081	7.50669e-09	0	MESOTHELIAL/UPK3B
TOM1L1	4.17203e-13	0.523421	0.122	0.07	7.8259e-09	0	MESOTHELIAL/UPK3B
EPPK1	4.21533e-13	0.273961	0.113	0.062	7.90711e-09	0	MESOTHELIAL/UPK3B
TOPORS	4.46545e-13	0.747141	0.11	0.062	8.37628e-09	0	MESOTHELIAL/UPK3B
AHCYL1	4.81148e-13	0.210446	0.268	0.187	9.02537e-09	0	MESOTHELIAL/UPK3B
KCTD20	5.1859e-13	0.403423	0.148	0.09	9.72772e-09	0	MESOTHELIAL/UPK3B
RC3H2	5.29949e-13	0.3981	0.101	0.054	9.94078e-09	0	MESOTHELIAL/UPK3B
AGO3	5.36019e-13	0.411814	0.169	0.107	1.00546e-08	0	MESOTHELIAL/UPK3B
SND1	5.64565e-13	0.349772	0.242	0.168	1.05901e-08	0	MESOTHELIAL/UPK3B
PPP4R3B	5.82728e-13	0.480922	0.16	0.1	1.09308e-08	0	MESOTHELIAL/UPK3B
MICU2	6.16789e-13	0.649643	0.105	0.058	1.15697e-08	0	MESOTHELIAL/UPK3B
GALNT12	6.49615e-13	0.698503	0.103	0.057	1.21855e-08	0	MESOTHELIAL/UPK3B
SYNPO	6.5368e-13	0.658047	0.148	0.091	1.22617e-08	0	MESOTHELIAL/UPK3B
LACTB2	6.75761e-13	0.644282	0.166	0.107	1.26759e-08	0	MESOTHELIAL/UPK3B
CCDC43	6.90853e-13	0.397044	0.167	0.106	1.2959e-08	0	MESOTHELIAL/UPK3B
RNF11	7.72141e-13	0.517503	0.127	0.075	1.44838e-08	0	MESOTHELIAL/UPK3B
LPIN1	7.75875e-13	0.353097	0.136	0.081	1.45539e-08	0	MESOTHELIAL/UPK3B
HERC4	8.33341e-13	0.506205	0.141	0.086	1.56318e-08	0	MESOTHELIAL/UPK3B
RPA1	8.82256e-13	0.277536	0.176	0.112	1.65494e-08	0	MESOTHELIAL/UPK3B
OTUD4	9.4256e-13	0.518935	0.102	0.055	1.76805e-08	0	MESOTHELIAL/UPK3B
UBL5	9.70607e-13	0.173862	0.887	0.753	1.82066e-08	0	MESOTHELIAL/UPK3B
SSBP1	9.78105e-13	0.211613	0.695	0.579	1.83473e-08	0	MESOTHELIAL/UPK3B
MRPS27	1.07367e-12	0.573979	0.116	0.066	2.01399e-08	0	MESOTHELIAL/UPK3B
KLF7	1.07533e-12	0.705588	0.106	0.06	2.0171e-08	0	MESOTHELIAL/UPK3B
PRDX5	1.09205e-12	0.126098	0.824	0.698	2.04847e-08	0	MESOTHELIAL/UPK3B
GYPC	1.10477e-12	0.212681	0.288	0.204	2.07232e-08	0	MESOTHELIAL/UPK3B
IMPAD1	1.16523e-12	0.450816	0.131	0.078	2.18575e-08	0	MESOTHELIAL/UPK3B
ATMIN	1.47999e-12	0.567367	0.105	0.059	2.77617e-08	0	MESOTHELIAL/UPK3B
C9orf3	1.50117e-12	0.134563	0.174	0.11	2.81589e-08	0	MESOTHELIAL/UPK3B
PNISR	1.50725e-12	0.150854	0.623	0.5	2.82731e-08	0	MESOTHELIAL/UPK3B
TWF1	1.54887e-12	0.604944	0.12	0.07	2.90537e-08	0	MESOTHELIAL/UPK3B
CMTM3	1.60539e-12	0.493049	0.136	0.082	3.0114e-08	0	MESOTHELIAL/UPK3B
ATG3	1.6474e-12	0.540068	0.198	0.133	3.09019e-08	0	MESOTHELIAL/UPK3B
MCFD2	1.75781e-12	0.186184	0.346	0.254	3.29729e-08	0	MESOTHELIAL/UPK3B
ACTR1B	1.76698e-12	0.486643	0.114	0.065	3.3145e-08	0	MESOTHELIAL/UPK3B
FRAS1	1.78517e-12	0.497264	0.127	0.075	3.34863e-08	0	MESOTHELIAL/UPK3B
MAGT1	1.79404e-12	0.323699	0.174	0.111	3.36527e-08	0	MESOTHELIAL/UPK3B
USP40	2.15551e-12	0.438308	0.111	0.063	4.04331e-08	0	MESOTHELIAL/UPK3B
HSPD1	2.21066e-12	0.143848	0.686	0.551	4.14676e-08	0	MESOTHELIAL/UPK3B
RQCD1	2.29865e-12	0.482516	0.12	0.07	4.31181e-08	0	MESOTHELIAL/UPK3B
MRPL17	2.3591e-12	0.348158	0.274	0.197	4.42519e-08	0	MESOTHELIAL/UPK3B
CDC42BPA	2.44645e-12	0.594317	0.104	0.058	4.58905e-08	0	MESOTHELIAL/UPK3B
ASAP2	2.53696e-12	0.620087	0.102	0.057	4.75883e-08	0	MESOTHELIAL/UPK3B
GCN1	2.67049e-12	0.299539	0.109	0.061	5.0093e-08	0	MESOTHELIAL/UPK3B
TMA16	2.79633e-12	0.368663	0.199	0.133	5.24535e-08	0	MESOTHELIAL/UPK3B
NUP153	2.907e-12	0.465775	0.102	0.056	5.45295e-08	0	MESOTHELIAL/UPK3B
ADD1	2.95276e-12	0.204933	0.215	0.144	5.53879e-08	0	MESOTHELIAL/UPK3B
STX3	3.14437e-12	0.257504	0.132	0.079	5.89821e-08	0	MESOTHELIAL/UPK3B
TRIM27	3.20644e-12	0.387623	0.116	0.067	6.01464e-08	0	MESOTHELIAL/UPK3B
PRMT2	3.23859e-12	0.133586	0.414	0.311	6.07495e-08	0	MESOTHELIAL/UPK3B
NOSIP	3.25744e-12	0.187547	0.183	0.117	6.11031e-08	0	MESOTHELIAL/UPK3B
TBCD	3.26443e-12	0.286585	0.136	0.082	6.12341e-08	0	MESOTHELIAL/UPK3B
HUWE1	3.27983e-12	0.129437	0.205	0.134	6.15231e-08	0	MESOTHELIAL/UPK3B
IMPACT	3.44955e-12	0.478774	0.128	0.077	6.47066e-08	0	MESOTHELIAL/UPK3B
HSF1	3.89014e-12	0.459003	0.104	0.058	7.29713e-08	0	MESOTHELIAL/UPK3B
ARHGAP1	3.97633e-12	0.623399	0.106	0.06	7.45881e-08	0	MESOTHELIAL/UPK3B
SEPT11	4.10279e-12	0.383154	0.156	0.098	7.69601e-08	0	MESOTHELIAL/UPK3B
SLC35F6	4.15924e-12	0.805663	0.109	0.063	7.80189e-08	0	MESOTHELIAL/UPK3B
SLC25A6	4.17231e-12	0.163844	0.756	0.629	7.82641e-08	0	MESOTHELIAL/UPK3B
AZIN1	4.30724e-12	0.378839	0.165	0.106	8.07953e-08	0	MESOTHELIAL/UPK3B
KCMF1	4.31592e-12	0.638057	0.116	0.068	8.0958e-08	0	MESOTHELIAL/UPK3B
MRPL19	4.4214e-12	0.148745	0.13	0.077	8.29365e-08	0	MESOTHELIAL/UPK3B
HPRT1	4.56388e-12	0.284334	0.183	0.119	8.56094e-08	0	MESOTHELIAL/UPK3B
PCSK7	4.70089e-12	0.317418	0.209	0.142	8.81793e-08	0	MESOTHELIAL/UPK3B
SND1-IT1	4.95545e-12	0.409778	0.11	0.062	9.29543e-08	0	MESOTHELIAL/UPK3B
PARP4	4.97604e-12	0.504891	0.101	0.056	9.33405e-08	0	MESOTHELIAL/UPK3B
MAP2K7	5.29577e-12	0.550071	0.104	0.059	9.93381e-08	0	MESOTHELIAL/UPK3B
GCLM	5.3226e-12	0.562515	0.107	0.061	9.98413e-08	0	MESOTHELIAL/UPK3B
AVPI1	5.37773e-12	0.843379	0.109	0.063	1.00875e-07	0	MESOTHELIAL/UPK3B
ALDH3A2	5.55614e-12	0.632545	0.139	0.086	1.04222e-07	0	MESOTHELIAL/UPK3B
SLC16A1-AS1	5.85279e-12	0.125925	0.196	0.129	1.09787e-07	0	MESOTHELIAL/UPK3B
METTL23	6.58825e-12	0.221425	0.171	0.11	1.23582e-07	0	MESOTHELIAL/UPK3B
NR2F1	6.66172e-12	0.695104	0.115	0.068	1.24961e-07	0	MESOTHELIAL/UPK3B
KDM5A	6.8356e-12	0.104237	0.261	0.182	1.28222e-07	0	MESOTHELIAL/UPK3B
UBE4A	6.83607e-12	0.61257	0.112	0.066	1.28231e-07	0	MESOTHELIAL/UPK3B
BECN1	7.36594e-12	0.398161	0.158	0.101	1.3817e-07	0	MESOTHELIAL/UPK3B
NDUFS5	8.03393e-12	0.171969	0.847	0.739	1.507e-07	0	MESOTHELIAL/UPK3B
CD320	8.18471e-12	0.212762	0.132	0.079	1.53529e-07	0	MESOTHELIAL/UPK3B
NUMBL	8.57406e-12	0.2869	0.114	0.066	1.60832e-07	0	MESOTHELIAL/UPK3B
LARP4	8.83005e-12	0.449632	0.121	0.071	1.65634e-07	0	MESOTHELIAL/UPK3B
SUPT6H	9.05363e-12	0.251823	0.172	0.111	1.69828e-07	0	MESOTHELIAL/UPK3B
CRNDE	9.78013e-12	0.226889	0.141	0.086	1.83456e-07	0	MESOTHELIAL/UPK3B
HDDC2	1.11218e-11	0.185239	0.367	0.273	2.08622e-07	0	MESOTHELIAL/UPK3B
PRDX3	1.1482e-11	0.18293	0.437	0.34	2.15379e-07	0	MESOTHELIAL/UPK3B
TBRG1	1.17609e-11	0.579481	0.15	0.096	2.20612e-07	0	MESOTHELIAL/UPK3B
WIPI2	1.20398e-11	0.263434	0.174	0.114	2.25842e-07	0	MESOTHELIAL/UPK3B
TARS	1.20557e-11	0.318727	0.217	0.15	2.26141e-07	0	MESOTHELIAL/UPK3B
NSA2	1.22834e-11	0.155552	0.444	0.34	2.30412e-07	0	MESOTHELIAL/UPK3B
SLC39A6	1.24721e-11	0.164985	0.192	0.127	2.33951e-07	0	MESOTHELIAL/UPK3B
ATP6V0A1	1.25605e-11	0.443796	0.13	0.079	2.3561e-07	0	MESOTHELIAL/UPK3B
SPPL2A	1.28627e-11	0.416735	0.155	0.099	2.41279e-07	0	MESOTHELIAL/UPK3B
STAT3	1.29774e-11	0.163704	0.284	0.204	2.43429e-07	0	MESOTHELIAL/UPK3B
TMEM80	1.3044e-11	0.417221	0.1	0.056	2.4468e-07	0	MESOTHELIAL/UPK3B
CORO1C	1.30543e-11	0.244678	0.142	0.088	2.44872e-07	0	MESOTHELIAL/UPK3B
CDC42EP1	1.31584e-11	0.518362	0.1	0.056	2.46825e-07	0	MESOTHELIAL/UPK3B
PKP4	1.32153e-11	0.344069	0.116	0.068	2.47893e-07	0	MESOTHELIAL/UPK3B
CCDC112	1.3891e-11	0.616638	0.109	0.063	2.60567e-07	0	MESOTHELIAL/UPK3B
SSB	1.50517e-11	0.20036	0.633	0.523	2.82339e-07	0	MESOTHELIAL/UPK3B
C19orf25	1.56967e-11	0.353604	0.1	0.056	2.94438e-07	0	MESOTHELIAL/UPK3B
UTP3	1.69105e-11	0.802133	0.113	0.068	3.17208e-07	0	MESOTHELIAL/UPK3B
GPX8	1.72157e-11	0.287354	0.194	0.131	3.22931e-07	0	MESOTHELIAL/UPK3B
SBF2	1.73296e-11	0.74777	0.101	0.058	3.25069e-07	0	MESOTHELIAL/UPK3B
RUNX1	1.7393e-11	0.62285	0.128	0.079	3.26258e-07	0	MESOTHELIAL/UPK3B
VASP	1.83596e-11	0.500638	0.134	0.083	3.4439e-07	0	MESOTHELIAL/UPK3B
AGO2	1.93197e-11	0.136902	0.179	0.117	3.62398e-07	0	MESOTHELIAL/UPK3B
ABR	2.00668e-11	0.390001	0.14	0.088	3.76414e-07	0	MESOTHELIAL/UPK3B
BZW2	2.02711e-11	0.226364	0.162	0.103	3.80246e-07	0	MESOTHELIAL/UPK3B
CCDC6	2.03065e-11	0.643676	0.138	0.088	3.80909e-07	0	MESOTHELIAL/UPK3B
MRPL16	2.1801e-11	0.236973	0.195	0.131	4.08943e-07	0	MESOTHELIAL/UPK3B
ZDHHC7	2.19087e-11	0.477059	0.101	0.057	4.10963e-07	0	MESOTHELIAL/UPK3B
DNAJC19	2.22066e-11	0.261914	0.37	0.283	4.16551e-07	0	MESOTHELIAL/UPK3B
COL6A1	2.24543e-11	0.105946	0.305	0.221	4.21197e-07	0	MESOTHELIAL/UPK3B
AKIRIN1	2.33661e-11	0.490056	0.135	0.084	4.38302e-07	0	MESOTHELIAL/UPK3B
MBTPS1	2.33669e-11	0.228989	0.171	0.112	4.38317e-07	0	MESOTHELIAL/UPK3B
TLK2	2.33784e-11	0.456747	0.11	0.065	4.38532e-07	0	MESOTHELIAL/UPK3B
GTF3C2	2.35731e-11	0.388945	0.1	0.056	4.42183e-07	0	MESOTHELIAL/UPK3B
E2F4	2.477e-11	0.455519	0.108	0.063	4.64635e-07	0	MESOTHELIAL/UPK3B
RBM15B	2.59699e-11	0.529874	0.107	0.062	4.87144e-07	0	MESOTHELIAL/UPK3B
RHOT2	2.65251e-11	0.196493	0.13	0.079	4.97558e-07	0	MESOTHELIAL/UPK3B
TIMM17A	2.81551e-11	0.181078	0.289	0.211	5.28133e-07	0	MESOTHELIAL/UPK3B
ASS1	3.12223e-11	0.122934	0.235	0.162	5.85668e-07	0	MESOTHELIAL/UPK3B
DNMT1	3.15216e-11	0.264744	0.209	0.142	5.91283e-07	0	MESOTHELIAL/UPK3B
PAIP1	3.28627e-11	0.350702	0.169	0.112	6.16438e-07	0	MESOTHELIAL/UPK3B
VDAC1	3.31927e-11	0.150694	0.466	0.363	6.22628e-07	0	MESOTHELIAL/UPK3B
FNTA	3.51514e-11	0.308715	0.177	0.118	6.59371e-07	0	MESOTHELIAL/UPK3B
EIF4B	3.59924e-11	0.19337	0.398	0.302	6.75145e-07	0	MESOTHELIAL/UPK3B
MCTS1	3.69895e-11	0.213627	0.336	0.252	6.93849e-07	0	MESOTHELIAL/UPK3B
NCK1	3.81715e-11	0.506213	0.132	0.083	7.16021e-07	0	MESOTHELIAL/UPK3B
STK38	4.00449e-11	0.435215	0.107	0.062	7.51162e-07	0	MESOTHELIAL/UPK3B
POLK	4.28416e-11	0.190827	0.137	0.085	8.03623e-07	0	MESOTHELIAL/UPK3B
MBOAT2	4.37241e-11	0.17408	0.123	0.074	8.20176e-07	0	MESOTHELIAL/UPK3B
MYL6	4.37577e-11	0.113427	0.979	0.927	8.20806e-07	0	MESOTHELIAL/UPK3B
ELP5	4.46741e-11	0.597498	0.177	0.12	8.37997e-07	0	MESOTHELIAL/UPK3B
KDM2A	4.57989e-11	0.194208	0.187	0.125	8.59097e-07	0	MESOTHELIAL/UPK3B
GOLIM4	4.64914e-11	0.393615	0.157	0.102	8.72086e-07	0	MESOTHELIAL/UPK3B
USP34	4.7431e-11	0.167079	0.216	0.148	8.8971e-07	0	MESOTHELIAL/UPK3B
CAD	4.75378e-11	0.282522	0.11	0.065	8.91714e-07	0	MESOTHELIAL/UPK3B
TAX1BP3	4.84366e-11	0.199633	0.307	0.225	9.08574e-07	0	MESOTHELIAL/UPK3B
TGOLN2	5.01026e-11	0.153062	0.329	0.245	9.39824e-07	0	MESOTHELIAL/UPK3B
RYK	5.02606e-11	0.235881	0.128	0.079	9.42789e-07	0	MESOTHELIAL/UPK3B
CDC42EP2	5.32309e-11	0.799574	0.105	0.062	9.98506e-07	0	MESOTHELIAL/UPK3B
VEGFB	5.51525e-11	0.267351	0.137	0.085	1.03455e-06	0	MESOTHELIAL/UPK3B
IFT20	5.63572e-11	0.161671	0.272	0.194	1.05715e-06	0	MESOTHELIAL/UPK3B
RUFY1	5.95197e-11	0.503727	0.11	0.066	1.11647e-06	0	MESOTHELIAL/UPK3B
MVP	6.11574e-11	0.267034	0.24	0.17	1.14719e-06	0	MESOTHELIAL/UPK3B
MRPL24	7.03355e-11	0.267532	0.3	0.225	1.31935e-06	0	MESOTHELIAL/UPK3B
SMCHD1	7.28411e-11	0.220107	0.14	0.088	1.36635e-06	0	MESOTHELIAL/UPK3B
BAG5	7.35778e-11	0.320099	0.126	0.077	1.38017e-06	0	MESOTHELIAL/UPK3B
CHD9	7.38201e-11	0.163115	0.348	0.261	1.38472e-06	0	MESOTHELIAL/UPK3B
DNAJC3	7.54863e-11	0.352298	0.169	0.113	1.41597e-06	0	MESOTHELIAL/UPK3B
DCUN1D1	7.74393e-11	0.389428	0.116	0.069	1.45261e-06	0	MESOTHELIAL/UPK3B
CLIC5	8.1053e-11	0.714701	0.111	0.067	1.52039e-06	0	MESOTHELIAL/UPK3B
CDK13	8.37604e-11	0.227101	0.108	0.063	1.57118e-06	0	MESOTHELIAL/UPK3B
PHB	8.45007e-11	0.150224	0.568	0.451	1.58506e-06	0	MESOTHELIAL/UPK3B
PTRHD1	8.45754e-11	0.100894	0.3	0.217	1.58647e-06	0	MESOTHELIAL/UPK3B
PLXDC2	8.46305e-11	0.530901	0.172	0.116	1.5875e-06	0	MESOTHELIAL/UPK3B
ELOVL1	8.54472e-11	0.258052	0.173	0.115	1.60282e-06	0	MESOTHELIAL/UPK3B
MKLN1	9.17505e-11	0.245604	0.156	0.101	1.72106e-06	0	MESOTHELIAL/UPK3B
ALDH18A1	9.20506e-11	0.187477	0.123	0.075	1.72669e-06	0	MESOTHELIAL/UPK3B
DHX15	9.23549e-11	0.151882	0.235	0.165	1.73239e-06	0	MESOTHELIAL/UPK3B
AP2A2	9.3595e-11	0.588839	0.103	0.06	1.75566e-06	0	MESOTHELIAL/UPK3B
UGGT1	9.39151e-11	0.347332	0.11	0.065	1.76166e-06	0	MESOTHELIAL/UPK3B
POM121	9.69548e-11	0.539256	0.116	0.071	1.81868e-06	0	MESOTHELIAL/UPK3B
SSH2	1.0699e-10	0.300489	0.107	0.063	2.00692e-06	0	MESOTHELIAL/UPK3B
MGMT	1.12465e-10	0.165379	0.333	0.248	2.10962e-06	0	MESOTHELIAL/UPK3B
ACTN1	1.16149e-10	0.114778	0.206	0.141	2.17872e-06	0	MESOTHELIAL/UPK3B
ARL8A	1.18413e-10	0.299402	0.117	0.071	2.22118e-06	0	MESOTHELIAL/UPK3B
POLR2H	1.1942e-10	0.276537	0.287	0.213	2.24009e-06	0	MESOTHELIAL/UPK3B
MRPL3	1.22417e-10	0.175227	0.256	0.183	2.2963e-06	0	MESOTHELIAL/UPK3B
C16orf72	1.22781e-10	0.307359	0.144	0.092	2.30312e-06	0	MESOTHELIAL/UPK3B
RAB11FIP1	1.28908e-10	0.174636	0.252	0.18	2.41805e-06	0	MESOTHELIAL/UPK3B
FAM200B	1.32658e-10	0.182428	0.363	0.277	2.48839e-06	0	MESOTHELIAL/UPK3B
WARS	1.47958e-10	0.315415	0.211	0.148	2.7754e-06	0	MESOTHELIAL/UPK3B
ABCA5	1.53086e-10	0.212834	0.114	0.068	2.87159e-06	0	MESOTHELIAL/UPK3B
CDK10	1.64439e-10	0.285977	0.125	0.077	3.08456e-06	0	MESOTHELIAL/UPK3B
SH3GLB1	1.68496e-10	0.196285	0.273	0.199	3.16065e-06	0	MESOTHELIAL/UPK3B
EFCAB14	1.7814e-10	0.27936	0.143	0.092	3.34155e-06	0	MESOTHELIAL/UPK3B
ZSWIM7	1.80036e-10	0.431	0.115	0.069	3.37712e-06	0	MESOTHELIAL/UPK3B
THAP9-AS1	1.82024e-10	0.738835	0.101	0.06	3.41441e-06	0	MESOTHELIAL/UPK3B
WTIP	1.8625e-10	0.124042	0.121	0.074	3.49369e-06	0	MESOTHELIAL/UPK3B
FAM133B	1.8927e-10	0.103105	0.445	0.343	3.55034e-06	0	MESOTHELIAL/UPK3B
RPL7A	1.96929e-10	0.111864	0.983	0.968	3.694e-06	0	MESOTHELIAL/UPK3B
SWI5	2.319e-10	0.325662	0.233	0.168	4.34997e-06	0	MESOTHELIAL/UPK3B
CRLS1	2.41436e-10	0.297187	0.143	0.092	4.52885e-06	0	MESOTHELIAL/UPK3B
DIP2A	2.53754e-10	0.233582	0.117	0.071	4.75991e-06	0	MESOTHELIAL/UPK3B
CCNT1	2.64282e-10	0.458088	0.101	0.059	4.95741e-06	0	MESOTHELIAL/UPK3B
TMEM9B	2.67263e-10	0.550866	0.114	0.069	5.01332e-06	0	MESOTHELIAL/UPK3B
DCTN5	2.78885e-10	0.21205	0.149	0.096	5.23133e-06	0	MESOTHELIAL/UPK3B
C19orf70	2.9043e-10	0.188287	0.427	0.333	5.44788e-06	0	MESOTHELIAL/UPK3B
MRPL35	2.94496e-10	0.498672	0.138	0.09	5.52416e-06	0	MESOTHELIAL/UPK3B
RANBP2	3.18542e-10	0.223953	0.166	0.11	5.97521e-06	0	MESOTHELIAL/UPK3B
ASPH	3.38379e-10	0.22342	0.184	0.126	6.34732e-06	0	MESOTHELIAL/UPK3B
FER	3.79743e-10	0.476707	0.1	0.059	7.12322e-06	0	MESOTHELIAL/UPK3B
ERC1	3.7987e-10	0.158918	0.11	0.066	7.12561e-06	0	MESOTHELIAL/UPK3B
FAM73A	3.80104e-10	0.29487	0.116	0.071	7.13e-06	0	MESOTHELIAL/UPK3B
JMJD1C	4.12396e-10	0.234381	0.239	0.172	7.73573e-06	0	MESOTHELIAL/UPK3B
EIF4EBP2	4.1873e-10	0.253016	0.173	0.117	7.85454e-06	0	MESOTHELIAL/UPK3B
TOPBP1	4.24129e-10	0.4543	0.105	0.063	7.95582e-06	0	MESOTHELIAL/UPK3B
EPHB6	4.88563e-10	0.395557	0.109	0.066	9.16447e-06	0	MESOTHELIAL/UPK3B
PIN1	4.9139e-10	0.105847	0.194	0.132	9.21749e-06	0	MESOTHELIAL/UPK3B
EFNB1	5.22379e-10	0.579716	0.102	0.061	9.79878e-06	0	MESOTHELIAL/UPK3B
HELZ	5.30195e-10	0.207307	0.162	0.108	9.9454e-06	0	MESOTHELIAL/UPK3B
MRPL37	5.4171e-10	0.14568	0.178	0.12	1.01614e-05	0	MESOTHELIAL/UPK3B
GNAI1	5.4221e-10	0.165453	0.101	0.059	1.01708e-05	0	MESOTHELIAL/UPK3B
SLC25A24	5.49793e-10	0.251139	0.107	0.064	1.0313e-05	0	MESOTHELIAL/UPK3B
GLIS2	5.62246e-10	0.442671	0.123	0.077	1.05466e-05	0	MESOTHELIAL/UPK3B
ZNF330	5.65774e-10	0.201122	0.205	0.143	1.06128e-05	0	MESOTHELIAL/UPK3B
GART	5.65833e-10	0.250897	0.137	0.088	1.06139e-05	0	MESOTHELIAL/UPK3B
FERMT2	5.9495e-10	0.36555	0.127	0.08	1.11601e-05	0	MESOTHELIAL/UPK3B
ARID2	6.20323e-10	0.359002	0.103	0.062	1.1636e-05	0	MESOTHELIAL/UPK3B
TM2D1	6.62237e-10	0.20982	0.267	0.196	1.24222e-05	0	MESOTHELIAL/UPK3B
RUFY2	6.62283e-10	0.143494	0.106	0.063	1.24231e-05	0	MESOTHELIAL/UPK3B
OBSL1	6.75645e-10	0.111426	0.15	0.098	1.26738e-05	0	MESOTHELIAL/UPK3B
SMAP1	7.08901e-10	0.182596	0.171	0.115	1.32976e-05	0	MESOTHELIAL/UPK3B
TRAF7	7.16745e-10	0.258319	0.102	0.061	1.34447e-05	0	MESOTHELIAL/UPK3B
CCZ1	7.24534e-10	0.1471	0.153	0.101	1.35908e-05	0	MESOTHELIAL/UPK3B
CD24	7.82143e-10	0.322936	0.118	0.073	1.46714e-05	0	MESOTHELIAL/UPK3B
C6orf132	8.04452e-10	0.199452	0.1	0.059	1.50899e-05	0	MESOTHELIAL/UPK3B
POP4	8.17711e-10	0.506595	0.151	0.101	1.53386e-05	0	MESOTHELIAL/UPK3B
CNOT1	8.93935e-10	0.110022	0.182	0.124	1.67684e-05	0	MESOTHELIAL/UPK3B
UBE2K	9.56403e-10	0.143039	0.26	0.19	1.79402e-05	0	MESOTHELIAL/UPK3B
CARS	9.74983e-10	0.480239	0.103	0.062	1.82887e-05	0	MESOTHELIAL/UPK3B
INTS10	9.99021e-10	0.2803	0.112	0.069	1.87396e-05	0	MESOTHELIAL/UPK3B
ADIPOR2	1.00005e-09	0.326089	0.109	0.066	1.8759e-05	0	MESOTHELIAL/UPK3B
MED1	1.00681e-09	0.478604	0.117	0.074	1.88857e-05	0	MESOTHELIAL/UPK3B
UBE2J1	1.0691e-09	0.273348	0.142	0.093	2.00542e-05	0	MESOTHELIAL/UPK3B
FAM102A	1.07638e-09	0.36261	0.108	0.066	2.01907e-05	0	MESOTHELIAL/UPK3B
ISYNA1	1.07983e-09	0.24478	0.164	0.111	2.02555e-05	0	MESOTHELIAL/UPK3B
MRPS18C	1.09165e-09	0.195958	0.387	0.3	2.04772e-05	0	MESOTHELIAL/UPK3B
COX4I1	1.13058e-09	0.113123	0.936	0.88	2.12075e-05	0	MESOTHELIAL/UPK3B
NUDT16L1	1.13112e-09	0.270183	0.11	0.067	2.12175e-05	0	MESOTHELIAL/UPK3B
ZNF655	1.30989e-09	0.164022	0.178	0.121	2.45709e-05	0	MESOTHELIAL/UPK3B
CDIPT	1.31867e-09	0.45337	0.112	0.07	2.47356e-05	0	MESOTHELIAL/UPK3B
VPS53	1.34364e-09	0.304496	0.11	0.068	2.5204e-05	0	MESOTHELIAL/UPK3B
TMEM170A	1.40858e-09	0.217549	0.134	0.086	2.64221e-05	0	MESOTHELIAL/UPK3B
RIC8A	1.47431e-09	0.414361	0.153	0.103	2.76551e-05	0	MESOTHELIAL/UPK3B
CKAP5	1.56241e-09	0.404293	0.112	0.07	2.93077e-05	0	MESOTHELIAL/UPK3B
SNHG9	1.58017e-09	0.29145	0.143	0.094	2.96408e-05	0	MESOTHELIAL/UPK3B
MED13L	1.58942e-09	0.164592	0.158	0.106	2.98144e-05	0	MESOTHELIAL/UPK3B
PIGS	1.67138e-09	0.245299	0.123	0.078	3.13517e-05	0	MESOTHELIAL/UPK3B
MAPK1	1.84422e-09	0.428956	0.122	0.077	3.45938e-05	0	MESOTHELIAL/UPK3B
LAMTOR3	1.84444e-09	0.591024	0.126	0.082	3.45981e-05	0	MESOTHELIAL/UPK3B
TRIM33	1.90178e-09	0.129784	0.212	0.149	3.56737e-05	0	MESOTHELIAL/UPK3B
BAG3	1.90765e-09	0.602056	0.111	0.07	3.57836e-05	0	MESOTHELIAL/UPK3B
GRHPR	1.90794e-09	0.16076	0.32	0.242	3.57891e-05	0	MESOTHELIAL/UPK3B
PDGFA	1.98386e-09	0.319952	0.102	0.061	3.72132e-05	0	MESOTHELIAL/UPK3B
DEGS1	2.12917e-09	0.276721	0.158	0.107	3.9939e-05	0	MESOTHELIAL/UPK3B
ARIH1	2.39618e-09	0.173938	0.171	0.117	4.49476e-05	0	MESOTHELIAL/UPK3B
CEP95	2.44073e-09	0.290945	0.109	0.067	4.57831e-05	0	MESOTHELIAL/UPK3B
SLK	2.56258e-09	0.55488	0.116	0.074	4.80689e-05	0	MESOTHELIAL/UPK3B
ENDOV	3.02056e-09	0.107915	0.147	0.097	5.66596e-05	0	MESOTHELIAL/UPK3B
GBAS	3.04462e-09	0.413675	0.125	0.081	5.7111e-05	0	MESOTHELIAL/UPK3B
ABCF1	3.10008e-09	0.151482	0.321	0.245	5.81513e-05	0	MESOTHELIAL/UPK3B
KPNA6	3.35096e-09	0.191741	0.172	0.119	6.28573e-05	0	MESOTHELIAL/UPK3B
ZNF791	3.64134e-09	0.205528	0.117	0.074	6.83043e-05	0	MESOTHELIAL/UPK3B
POP5	3.71014e-09	0.206153	0.272	0.203	6.95948e-05	0	MESOTHELIAL/UPK3B
MAD2L1	3.88162e-09	0.239038	0.154	0.103	7.28114e-05	0	MESOTHELIAL/UPK3B
SHPRH	3.94482e-09	0.288864	0.11	0.069	7.3997e-05	0	MESOTHELIAL/UPK3B
MBD2	3.99494e-09	0.534154	0.141	0.095	7.49372e-05	0	MESOTHELIAL/UPK3B
RRP1B	4.114e-09	0.122795	0.1	0.06	7.71705e-05	0	MESOTHELIAL/UPK3B
CS	4.26624e-09	0.243459	0.138	0.091	8.00262e-05	0	MESOTHELIAL/UPK3B
CUL3	4.59778e-09	0.392066	0.124	0.081	8.62451e-05	0	MESOTHELIAL/UPK3B
WASL	4.95434e-09	0.315599	0.127	0.082	9.29336e-05	0	MESOTHELIAL/UPK3B
RNF220	5.02585e-09	0.287056	0.116	0.073	9.42748e-05	0	MESOTHELIAL/UPK3B
SNX14	5.23342e-09	0.334062	0.12	0.077	9.81685e-05	0	MESOTHELIAL/UPK3B
CEP164	5.46587e-09	0.205846	0.15	0.101	0.000102529	0	MESOTHELIAL/UPK3B
NUP160	6.50232e-09	0.401154	0.11	0.069	0.00012197	0	MESOTHELIAL/UPK3B
FNIP1	6.66942e-09	0.244579	0.138	0.091	0.000125105	0	MESOTHELIAL/UPK3B
DDX52	6.67117e-09	0.201835	0.166	0.115	0.000125138	0	MESOTHELIAL/UPK3B
FYTTD1	6.72056e-09	0.179699	0.178	0.123	0.000126064	0	MESOTHELIAL/UPK3B
ALDH9A1	6.85314e-09	0.409778	0.158	0.11	0.000128551	0	MESOTHELIAL/UPK3B
SFSWAP	7.10532e-09	0.124179	0.115	0.072	0.000133282	0	MESOTHELIAL/UPK3B
COA4	7.71875e-09	0.136986	0.349	0.271	0.000144788	0	MESOTHELIAL/UPK3B
TADA3	8.3744e-09	0.175861	0.236	0.173	0.000157087	0	MESOTHELIAL/UPK3B
UBE2Q1	8.66816e-09	0.415488	0.123	0.08	0.000162597	0	MESOTHELIAL/UPK3B
UBA2	8.93155e-09	0.158938	0.165	0.114	0.000167538	0	MESOTHELIAL/UPK3B
JAK1	8.98383e-09	0.36554	0.188	0.135	0.000168519	0	MESOTHELIAL/UPK3B
CEBPB	9.07061e-09	0.257659	0.205	0.149	0.000170146	0	MESOTHELIAL/UPK3B
TRIP11	9.25752e-09	0.123768	0.178	0.125	0.000173653	0	MESOTHELIAL/UPK3B
EMD	9.34578e-09	0.246234	0.166	0.115	0.000175308	0	MESOTHELIAL/UPK3B
HOOK3	9.48405e-09	0.175409	0.158	0.107	0.000177902	0	MESOTHELIAL/UPK3B
EFTUD2	9.96003e-09	0.269429	0.172	0.121	0.00018683	0	MESOTHELIAL/UPK3B
PPIH	1.01798e-08	0.312877	0.215	0.158	0.000190953	0	MESOTHELIAL/UPK3B
PHKB	1.07259e-08	0.395229	0.135	0.09	0.000201197	0	MESOTHELIAL/UPK3B
MDH2	1.14626e-08	0.106433	0.493	0.403	0.000215016	0	MESOTHELIAL/UPK3B
USMG5	1.15363e-08	0.133034	0.807	0.662	0.000216398	0	MESOTHELIAL/UPK3B
IMP4	1.18488e-08	0.149477	0.158	0.107	0.000222259	0	MESOTHELIAL/UPK3B
PILRB	1.26803e-08	0.298549	0.126	0.082	0.000237858	0	MESOTHELIAL/UPK3B
WT1	1.32358e-08	0.211208	0.148	0.101	0.000248276	0	MESOTHELIAL/UPK3B
TOP2B	1.35451e-08	0.207601	0.141	0.095	0.00025408	0	MESOTHELIAL/UPK3B
C19orf48	1.43972e-08	0.38252	0.199	0.147	0.000270062	0	MESOTHELIAL/UPK3B
EPS8	1.44959e-08	0.32941	0.12	0.079	0.000271914	0	MESOTHELIAL/UPK3B
MIA3	1.60993e-08	0.213675	0.133	0.088	0.000301991	0	MESOTHELIAL/UPK3B
COL4A3BP	1.61895e-08	0.117472	0.132	0.087	0.000303683	0	MESOTHELIAL/UPK3B
MOV10	1.66881e-08	0.122345	0.11	0.069	0.000313035	0	MESOTHELIAL/UPK3B
FNBP4	1.7756e-08	0.164788	0.153	0.104	0.000333068	0	MESOTHELIAL/UPK3B
MCM4	1.99206e-08	0.176878	0.115	0.074	0.000373671	0	MESOTHELIAL/UPK3B
WAPL	1.99321e-08	0.319741	0.13	0.086	0.000373886	0	MESOTHELIAL/UPK3B
RPL26L1	2.02028e-08	0.211485	0.362	0.286	0.000378964	0	MESOTHELIAL/UPK3B
MVB12A	2.05983e-08	0.170341	0.103	0.064	0.000386384	0	MESOTHELIAL/UPK3B
TNKS2	2.17042e-08	0.128585	0.125	0.082	0.000407127	0	MESOTHELIAL/UPK3B
TMEM2	2.20859e-08	0.191138	0.114	0.073	0.000414286	0	MESOTHELIAL/UPK3B
GPBP1L1	2.23888e-08	0.215781	0.127	0.084	0.000419969	0	MESOTHELIAL/UPK3B
POLR1C	2.2457e-08	0.215071	0.11	0.07	0.000421248	0	MESOTHELIAL/UPK3B
SPG11	2.26388e-08	0.154691	0.109	0.069	0.000424658	0	MESOTHELIAL/UPK3B
TMEM70	2.3835e-08	0.275309	0.121	0.079	0.000447096	0	MESOTHELIAL/UPK3B
BHLHE40	2.43048e-08	0.260111	0.155	0.107	0.00045591	0	MESOTHELIAL/UPK3B
RABGGTB	2.75649e-08	0.167365	0.195	0.141	0.000517063	0	MESOTHELIAL/UPK3B
FLOT2	2.76951e-08	0.203321	0.146	0.1	0.000519505	0	MESOTHELIAL/UPK3B
PLEKHA2	2.7715e-08	0.125569	0.145	0.098	0.000519878	0	MESOTHELIAL/UPK3B
UBAP2	2.80489e-08	0.208733	0.126	0.083	0.000526141	0	MESOTHELIAL/UPK3B
DNAJB14	3.06732e-08	0.38145	0.127	0.085	0.000575368	0	MESOTHELIAL/UPK3B
PBDC1	3.09146e-08	0.224872	0.277	0.214	0.000579896	0	MESOTHELIAL/UPK3B
VEZF1	3.21646e-08	0.239508	0.137	0.092	0.000603344	0	MESOTHELIAL/UPK3B
PTCD3	3.23279e-08	0.109814	0.158	0.108	0.000606406	0	MESOTHELIAL/UPK3B
ARF6	3.26258e-08	0.314971	0.169	0.119	0.000611994	0	MESOTHELIAL/UPK3B
LRCH3	3.33493e-08	0.254452	0.106	0.068	0.000625567	0	MESOTHELIAL/UPK3B
LRP10	3.33852e-08	0.365121	0.16	0.113	0.000626239	0	MESOTHELIAL/UPK3B
TBC1D2B	3.42227e-08	0.495862	0.133	0.09	0.00064195	0	MESOTHELIAL/UPK3B
EFNA5	3.44253e-08	0.397444	0.109	0.07	0.00064575	0	MESOTHELIAL/UPK3B
AFF4	3.50136e-08	0.244454	0.209	0.154	0.000656784	0	MESOTHELIAL/UPK3B
UFL1	3.61551e-08	0.2908	0.171	0.121	0.000678197	0	MESOTHELIAL/UPK3B
QKI	3.93129e-08	0.161939	0.22	0.163	0.000737431	0	MESOTHELIAL/UPK3B
CSNK1E	3.9757e-08	0.211757	0.112	0.073	0.000745762	0	MESOTHELIAL/UPK3B
ARID1B	4.11404e-08	0.231843	0.123	0.082	0.000771711	0	MESOTHELIAL/UPK3B
ATN1	4.13901e-08	0.471612	0.127	0.086	0.000776396	0	MESOTHELIAL/UPK3B
SPTY2D1	4.24551e-08	0.488675	0.102	0.065	0.000796373	0	MESOTHELIAL/UPK3B
ATP5J2	4.42644e-08	0.136999	0.801	0.686	0.000830313	0	MESOTHELIAL/UPK3B
NIFK	4.44901e-08	0.221032	0.302	0.238	0.000834545	0	MESOTHELIAL/UPK3B
PPP4R3A	4.63174e-08	0.222013	0.137	0.093	0.000868822	0	MESOTHELIAL/UPK3B
PUS7L	4.66566e-08	0.230985	0.142	0.097	0.000875184	0	MESOTHELIAL/UPK3B
IMMP1L	4.86538e-08	0.314173	0.137	0.094	0.000912647	0	MESOTHELIAL/UPK3B
SYMPK	4.94589e-08	0.450219	0.113	0.074	0.00092775	0	MESOTHELIAL/UPK3B
GATAD2B	5.27511e-08	0.179442	0.101	0.063	0.000989506	0	MESOTHELIAL/UPK3B
FBXW2	5.34247e-08	0.254963	0.101	0.064	0.00100214	0	MESOTHELIAL/UPK3B
TOR1A	5.42895e-08	0.200616	0.106	0.068	0.00101836	0	MESOTHELIAL/UPK3B
MRPL47	5.52378e-08	0.24174	0.308	0.244	0.00103615	0	MESOTHELIAL/UPK3B
RHOC	5.70153e-08	0.111348	0.502	0.411	0.00106949	0	MESOTHELIAL/UPK3B
[truncated: 17,960 more rows]

## Sheet: Sup Table 5
Supplementary Table 5. Gene markers of clusters in Figure 4 (Containing tumor and non-tumor mesothelial cells)
gene	p_val	avg_logFC	pct.1	pct.2	p_val_adj	cluster
CAV1	0	3.67942	0.789	0.093	0	0
PRSS23	0	5.26905	0.723	0.03	0	0
RPS4Y1	0	6.02791	0.688	0.017	0	0
NNMT	0	6.21682	0.683	0.018	0	0
DUSP1	0	4.00541	0.719	0.08	0	0
EFEMP1	0	3.83154	0.698	0.088	0	0
ANXA3	0	3.43761	0.694	0.088	0	0
MGST1	0	4.06077	0.651	0.053	0	0
RPL22L1	0	2.9976	0.789	0.202	0	0
SNHG8	0	2.73317	0.693	0.111	0	0
PTRF	0	2.64151	0.685	0.121	0	0
SAT1	0	2.34144	0.794	0.238	0	0
PFN1	0	2.67948	0.77	0.22	0	0
APLP2	0	2.28524	0.731	0.185	0	0
PLOD2	0	2.63114	0.712	0.171	0	0
C1R	0	4.33301	0.59	0.054	0	0
LGALS1	0	3.11503	0.856	0.321	0	0
CYR61	0	4.6673	0.567	0.033	0	0
C3	0	3.75679	0.628	0.097	0	0
C15orf48	0	3.44249	0.672	0.157	0	0
UPK1B	0	3.16631	0.585	0.071	0	0
EMP3	0	3.23108	0.61	0.103	0	0
RDH10	0	4.40829	0.542	0.042	0	0
C1S	0	3.68508	0.572	0.072	0	0
CRIM1	0	2.8593	0.581	0.082	0	0
CYBRD1	0	3.06662	0.546	0.057	0	0
C4orf48	0	4.61963	0.514	0.027	0	0
ATP5D	0	4.56392	0.515	0.028	0	0
CYBA	0	3.51879	0.549	0.066	0	0
PPP1R14B	0	3.74027	0.533	0.052	0	0
CCDC80	0	2.81529	0.715	0.234	0	0
IL18	0	4.13708	0.513	0.032	0	0
CLU	0	2.92044	0.67	0.192	0	0
UPK3B	0	2.85124	0.571	0.107	0	0
GLS	0	2.52842	0.554	0.095	0	0
HSPB1	0	1.63508	0.892	0.439	0	0
SOD2	0	4.07223	0.478	0.053	0	0
CLIC3	0	5.64125	0.428	0.02	0	0
TM4SF1	0	1.85162	0.927	0.545	0	0
MT1E	0	2.37767	0.926	0.551	0	0
RPS2	0	3.14538	0.954	0.65	0	0
FTH1	0	2.1769	0.946	0.683	0	0
MT2A	0	2.58005	0.981	0.74	0	0
ACTB	0	1.26188	0.974	0.764	0	0
EIF1	0	0.982926	0.98	0.798	0	0
UBA52	0	0.924183	0.977	0.796	0	0
S100A10	0	1.4593	0.99	0.896	0	0
RPS28	0	1.35908	0.995	0.905	0	0
RPS25	0	1.0172	0.99	0.908	0	0
RPS9	0	0.868727	0.99	0.909	0	0
RPL28	0	1.3043	0.996	0.918	0	0
S100A6	0	2.22608	0.998	0.927	0	0
RPL18A	0	0.813877	0.994	0.937	0	0
RPS3A	0	1.17402	0.991	0.937	0	0
RPS12	0	1.53425	0.998	0.951	0	0
RPL26	0	1.42053	0.991	0.944	0	0
RPL27A	0	0.945392	0.988	0.957	0	0
EEF1A1	0	1.15757	0.999	0.971	0	0
RPS19	0	0.637649	0.998	0.993	0	0
RPL13A	0	0.749803	0.996	0.992	0	0
MALAT1	0	1.24616	0.997	1	0	0
JUND	7.0449e-308	3.4838	0.481	0.053	1.55065e-303	0
KRT10	2.30195e-304	3.60248	0.461	0.044	5.06683e-300	0
MT-CO1	9.23786e-299	1.17253	0.998	0.967	2.03334e-294	0
RPL18	4.14155e-296	0.78769	0.987	0.889	9.11597e-292	0
C17orf89	2.50841e-293	4.82282	0.406	0.021	5.52126e-289	0
C1QBP	4.19765e-293	4.21956	0.42	0.028	9.23946e-289	0
HSPA1A	5.95564e-286	3.62797	0.462	0.054	1.3109e-281	0
HEG1	6.42656e-282	2.63533	0.5	0.075	1.41455e-277	0
CD151	2.86826e-281	1.65574	0.683	0.197	6.31333e-277	0
AC090498.1	3.23689e-277	2.35905	0.492	0.068	7.12472e-273	0
VMP1	3.87732e-277	1.91958	0.712	0.242	8.53438e-273	0
CD44	7.06567e-276	4.33845	0.394	0.022	1.55523e-271	0
PTMS	1.17256e-274	1.98575	0.601	0.146	2.58091e-270	0
ISOC2	2.08225e-273	6.13634	0.366	0.011	4.58324e-269	0
SLC39A8	1.68313e-271	5.84086	0.361	0.008	3.70475e-267	0
GADD45GIP1	1.95873e-269	3.14607	0.442	0.051	4.31136e-265	0
TFRC	5.17532e-269	3.12176	0.471	0.075	1.13914e-264	0
CEBPD	2.78153e-265	3.52319	0.44	0.055	6.12242e-261	0
RPL34	1.3721e-264	0.748925	0.997	0.993	3.02012e-260	0
YBX1	7.07082e-264	1.59648	0.814	0.384	1.55636e-259	0
TIMP2	2.12271e-262	1.8667	0.613	0.166	4.6723e-258	0
RAB32	4.6432e-261	4.37086	0.376	0.021	1.02201e-256	0
B4GALT1	1.99028e-259	3.12953	0.435	0.054	4.38079e-255	0
PRELID1	1.25994e-258	2.89965	0.452	0.065	2.77326e-254	0
MYC	5.62774e-258	5.32157	0.351	0.01	1.23872e-253	0
YBX3	1.24837e-256	1.77698	0.611	0.159	2.74779e-252	0
ITGB4	1.76692e-254	2.28116	0.514	0.103	3.88917e-250	0
OXTR	3.15973e-253	5.84999	0.34	0.007	6.95487e-249	0
SLPI	1.55697e-252	1.76428	0.85	0.493	3.42705e-248	0
SORBS2	8.84431e-252	2.2103	0.548	0.129	1.94672e-247	0
JUNB	3.40447e-250	4.72822	0.365	0.022	7.49358e-246	0
ANXA1	7.78452e-249	1.33535	0.824	0.384	1.71345e-244	0
CHP1	9.54792e-249	2.81833	0.415	0.046	2.10159e-244	0
TPM2	1.08344e-247	1.73562	0.621	0.183	2.38476e-243	0
SGK1	1.15549e-247	4.78521	0.346	0.013	2.54335e-243	0
CPA4	5.62986e-244	10.2954	0.317	0.001	1.23919e-239	0
KLF2	1.10419e-243	5.98728	0.326	0.005	2.43043e-239	0
RAC1	2.43111e-243	1.53042	0.77	0.361	5.35112e-239	0
GUK1	3.15221e-243	1.61701	0.714	0.291	6.93832e-239	0
NENF	1.29131e-236	2.69519	0.445	0.074	2.8423e-232	0
CLTB	1.67009e-236	2.70485	0.416	0.053	3.67604e-232	0
CALB2	2.21632e-234	3.74609	0.368	0.032	4.87833e-230	0
LIMA1	3.14105e-232	1.79989	0.531	0.121	6.91376e-228	0
SULF1	2.89624e-230	2.22482	0.459	0.08	6.37491e-226	0
NCOA7	1.34926e-229	2.76472	0.403	0.05	2.96986e-225	0
ACTG1	2.13781e-229	0.747578	0.99	0.924	4.70554e-225	0
SNX3	1.06813e-227	1.94282	0.486	0.096	2.35106e-223	0
OAZ1	3.19146e-227	1.1177	0.864	0.475	7.02473e-223	0
GPRC5A	1.62774e-226	1.8682	0.56	0.152	3.58282e-222	0
RPS26	1.02158e-224	1.10345	0.935	0.693	2.24861e-220	0
C10orf54	6.46739e-223	3.09928	0.357	0.03	1.42354e-218	0
RPLP2	3.31299e-220	0.702959	0.996	0.967	7.29223e-216	0
UQCRB	5.42184e-220	0.918263	0.92	0.603	1.1934e-215	0
ANXA2	7.83498e-220	0.85671	0.984	0.884	1.72456e-215	0
SAA1	2.13474e-219	6.52603	0.308	0.009	4.69877e-215	0
MT1M	3.40282e-219	2.22872	0.507	0.121	7.48994e-215	0
TRAM1	1.59869e-218	1.58288	0.622	0.201	3.51889e-214	0
SQSTM1	1.86085e-218	1.54554	0.624	0.195	4.09593e-214	0
MYOF	4.12702e-218	3.45244	0.338	0.024	9.08399e-214	0
UAP1	2.25641e-216	3.08784	0.362	0.037	4.96659e-212	0
THBS2	7.99441e-216	2.37337	0.439	0.081	1.75965e-211	0
LRRC1	3.84018e-215	2.29057	0.435	0.078	8.45262e-211	0
PDLIM5	4.34065e-214	2.32233	0.405	0.06	9.5542e-210	0
RPL36	1.57568e-213	0.590833	0.994	0.956	3.46824e-209	0
CLIC4	4.03293e-212	1.87983	0.539	0.153	8.87688e-208	0
ANKRD37	1.51646e-209	3.15258	0.37	0.047	3.33789e-205	0
CYB5A	3.15721e-209	2.21591	0.446	0.089	6.94933e-205	0
RCN1	3.2019e-209	2.28045	0.406	0.064	7.0477e-205	0
NUCB2	1.67767e-207	1.70196	0.54	0.149	3.69272e-203	0
MET	3.25742e-207	2.67764	0.359	0.039	7.16991e-203	0
RPS13	5.45661e-206	0.664772	0.99	0.926	1.20105e-201	0
RPS11	1.39379e-205	0.672355	0.978	0.863	3.06788e-201	0
TMEM160	6.31221e-205	5.13185	0.296	0.013	1.38938e-200	0
VTN	1.12467e-204	4.33662	0.306	0.016	2.47551e-200	0
TGM1	3.60925e-204	5.17909	0.289	0.009	7.94433e-200	0
C19orf33	5.48122e-204	1.20748	0.798	0.376	1.20647e-199	0
IER2	6.43034e-201	2.67481	0.375	0.053	1.41538e-196	0
SERP1	1.41137e-200	1.80282	0.485	0.115	3.10656e-196	0
PLA2G16	9.7963e-199	1.80734	0.476	0.114	2.15626e-194	0
PGLS	9.97677e-198	3.17162	0.335	0.035	2.19599e-193	0
UQCRFS1	1.1573e-195	2.53986	0.378	0.058	2.54733e-191	0
SNRPD2	1.50483e-195	0.954914	0.885	0.523	3.31228e-191	0
CDV3	7.75791e-195	1.96914	0.458	0.106	1.70759e-190	0
FYN	5.35711e-192	2.44275	0.356	0.047	1.17915e-187	0
ACADVL	1.48525e-191	1.99243	0.389	0.062	3.26918e-187	0
BDKRB1	6.33542e-191	4.03842	0.285	0.013	1.39449e-186	0
GADD45A	9.44034e-191	2.74705	0.368	0.057	2.07791e-186	0
PLK2	1.69444e-190	1.9601	0.468	0.118	3.72964e-186	0
MZT2B	2.76979e-190	1.71057	0.594	0.25	6.09659e-186	0
MSLN	6.99218e-190	1.62566	0.51	0.138	1.53905e-185	0
HAS1	1.66984e-189	5.10316	0.272	0.008	3.67548e-185	0
DST	2.68312e-188	1.75487	0.5	0.139	5.90583e-184	0
PERP	2.76601e-187	1.95204	0.433	0.093	6.08826e-183	0
CD81	1.10034e-186	1.42799	0.541	0.158	2.42196e-182	0
UTRN	2.45644e-185	2.72564	0.321	0.033	5.40686e-181	0
GJA1	3.47213e-185	2.22094	0.36	0.053	7.64252e-181	0
CLTA	7.26112e-183	1.74572	0.485	0.134	1.59825e-178	0
CASP4	2.61261e-181	2.66551	0.32	0.035	5.75063e-177	0
NABP1	6.94535e-181	3.52818	0.293	0.023	1.52874e-176	0
IGKC	1.06768e-180	2.76185	0.364	0.057	2.35007e-176	0
HTRA1	6.9708e-180	2.89399	0.326	0.04	1.53434e-175	0
CST3	2.1232e-179	1.55192	0.585	0.202	4.67338e-175	0
RHOB	2.14479e-178	1.72572	0.468	0.124	4.72089e-174	0
LINC01133	3.00761e-178	2.14222	0.359	0.055	6.62004e-174	0
ADGRG6	5.93609e-178	2.51178	0.344	0.05	1.30659e-173	0
MGARP	6.61236e-178	4.11692	0.266	0.012	1.45545e-173	0
VGLL3	1.07922e-177	5.3996	0.252	0.006	2.37548e-173	0
CCNI	1.92762e-177	1.31376	0.569	0.185	4.24289e-173	0
BAG1	2.00092e-176	3.12459	0.297	0.027	4.40422e-172	0
ID4	2.08512e-176	2.10417	0.421	0.099	4.58955e-172	0
BRI3	4.4124e-176	1.75362	0.429	0.1	9.71213e-172	0
RPLP0	7.56759e-175	0.593228	0.988	0.911	1.6657e-170	0
IGFBP4	8.45023e-175	1.5052	0.529	0.167	1.85998e-170	0
MRPL41	1.03991e-174	2.28503	0.372	0.069	2.28896e-170	0
RAB2A	1.50856e-174	1.29095	0.545	0.17	3.3205e-170	0
CAV2	3.20814e-174	2.04406	0.37	0.066	7.06143e-170	0
HLA-C	1.22338e-173	1.19594	0.828	0.462	2.69277e-169	0
LMAN1	2.81226e-173	1.18673	0.597	0.208	6.19007e-169	0
COTL1	3.90333e-173	3.07063	0.306	0.034	8.59163e-169	0
PAWR	6.93894e-173	1.58227	0.446	0.111	1.52733e-168	0
TNFRSF1A	3.98939e-172	2.55862	0.33	0.047	8.78104e-168	0
RPS5	1.24618e-171	0.604976	0.983	0.923	2.74296e-167	0
CTGF	2.71452e-171	3.37378	0.293	0.028	5.97492e-167	0
PHLDA2	1.41671e-170	4.88112	0.256	0.012	3.11832e-166	0
NME2	1.42099e-170	2.83611	0.293	0.028	3.12774e-166	0
RWDD1	2.71998e-170	1.31306	0.522	0.157	5.98695e-166	0
COX7C	1.12241e-169	0.64168	0.975	0.831	2.47053e-165	0
RARRES1	1.57945e-169	4.53602	0.271	0.019	3.47653e-165	0
TXNL4A	2.53846e-169	1.80627	0.426	0.105	5.58741e-165	0
FGF7	2.67409e-169	4.76063	0.258	0.013	5.88594e-165	0
NQO1	2.65318e-168	1.58732	0.503	0.158	5.83992e-164	0
SRSF9	2.69427e-168	1.54874	0.46	0.124	5.93036e-164	0
MRPS34	3.09339e-168	2.36965	0.327	0.047	6.80886e-164	0
C19orf60	3.22398e-167	3.73447	0.272	0.022	7.0963e-163	0
KRT5	4.06907e-167	1.78815	0.504	0.169	8.95643e-163	0
ADM	4.28175e-166	3.33482	0.29	0.031	9.42456e-162	0
CFH	2.30638e-165	2.06173	0.423	0.107	5.07657e-161	0
CAPN2	2.46229e-164	1.36036	0.449	0.114	5.41976e-160	0
EIF5A	1.54862e-163	1.23272	0.633	0.248	3.40866e-159	0
SNCG	2.05759e-163	3.41016	0.309	0.044	4.52896e-159	0
ANXA5	2.43417e-163	1.23244	0.532	0.17	5.35786e-159	0
RPL10	2.61764e-163	0.565787	0.998	0.994	5.76169e-159	0
RPL3	9.80698e-162	0.823949	0.984	0.921	2.15861e-157	0
C1orf122	3.41155e-161	2.08122	0.356	0.068	7.50916e-157	0
TMEM256	9.13126e-161	1.22375	0.523	0.165	2.00988e-156	0
RARRES3	9.9873e-161	1.31847	0.505	0.162	2.19831e-156	0
SLC22A5	2.28694e-160	3.46141	0.264	0.02	5.03378e-156	0
TNFRSF12A	2.8484e-160	1.50425	0.468	0.135	6.26962e-156	0
TOB1	6.77303e-160	2.34813	0.309	0.042	1.49081e-155	0
IL6ST	7.67364e-159	1.53062	0.412	0.098	1.68905e-154	0
SNHG7	1.00473e-158	2.76301	0.288	0.033	2.2115e-154	0
RPS24	4.14532e-158	0.460401	0.997	0.979	9.12427e-154	0
CEBPB	5.5945e-158	2.5991	0.305	0.042	1.2314e-153	0
SPTAN1	7.98343e-158	1.12276	0.585	0.211	1.75723e-153	0
GLTSCR2	2.34062e-157	3.06147	0.273	0.026	5.15193e-153	0
MPZL1	1.22982e-156	1.79165	0.381	0.084	2.70697e-152	0
ATP5H	2.13324e-156	0.925028	0.829	0.444	4.69549e-152	0
EGR1	2.30258e-156	2.23977	0.383	0.093	5.06822e-152	0
MBP	2.87011e-156	2.46308	0.305	0.044	6.3174e-152	0
CD55	8.9165e-156	2.70326	0.278	0.029	1.96261e-151	0
TPM4	3.26138e-155	1.40045	0.453	0.127	7.17863e-151	0
PLS3	8.2888e-155	1.44674	0.429	0.111	1.82445e-150	0
CTSD	1.05895e-154	1.33348	0.467	0.133	2.33086e-150	0
SLC12A8	1.57449e-154	3.49473	0.262	0.024	3.46562e-150	0
LINC00152	5.02524e-154	1.34192	0.502	0.16	1.10611e-149	0
MTDH	8.41735e-154	1.3087	0.597	0.244	1.85274e-149	0
ARHGAP18	2.65744e-153	2.50342	0.294	0.039	5.84928e-149	0
MIF	5.43903e-152	1.42638	0.543	0.217	1.19718e-147	0
RPL23A	3.02671e-151	0.440286	0.994	0.993	6.6621e-147	0
C19orf43	1.12565e-150	1.5644	0.444	0.13	2.47767e-146	0
C19orf70	1.15248e-148	0.998231	0.526	0.172	2.53673e-144	0
NEK7	1.28081e-148	2.09887	0.305	0.047	2.81919e-144	0
PTGIS	4.50721e-148	1.48083	0.466	0.147	9.92081e-144	0
DOCK5	4.79607e-148	2.6411	0.269	0.029	1.05566e-143	0
TXNDC17	8.52411e-147	0.94082	0.722	0.333	1.87624e-142	0
EEF2	1.01882e-146	0.879427	0.832	0.464	2.24252e-142	0
DAB2	1.64042e-146	1.7607	0.369	0.085	3.61073e-142	0
GAS6	6.90714e-146	1.81039	0.424	0.128	1.52033e-141	0
EZR	8.3945e-146	0.962098	0.863	0.569	1.84771e-141	0
BCAT1	1.03231e-145	1.67034	0.41	0.112	2.27221e-141	0
COPRS	1.63797e-145	2.51041	0.291	0.043	3.60534e-141	0
TEAD1	1.22591e-144	2.04412	0.318	0.058	2.69834e-140	0
PNRC1	1.28139e-144	1.83704	0.359	0.081	2.82047e-140	0
ARPC1B	4.08645e-142	1.1953	0.633	0.294	8.99468e-138	0
PSMA1	6.5356e-141	0.933392	0.589	0.224	1.43855e-136	0
SEMA3C	7.42843e-140	1.37375	0.415	0.115	1.63507e-135	0
RRAS2	7.75747e-140	2.84837	0.259	0.031	1.7075e-135	0
MSMO1	5.28082e-138	2.82041	0.275	0.041	1.16236e-133	0
EGFR	2.12654e-137	2.07885	0.284	0.043	4.68072e-133	0
C19orf24	8.063e-137	2.52379	0.267	0.036	1.77475e-132	0
FAM120A	1.10799e-136	1.35554	0.394	0.104	2.4388e-132	0
AP2S1	1.40579e-136	0.970364	0.675	0.301	3.09429e-132	0
CIB1	2.07577e-136	0.935907	0.567	0.213	4.56897e-132	0
RTN4	4.5605e-136	0.981282	0.638	0.276	1.00381e-131	0
ICAM1	2.55519e-135	3.00499	0.259	0.034	5.62422e-131	0
ETFB	7.8025e-135	1.01874	0.498	0.168	1.71741e-130	0
MAP1LC3B	8.03674e-133	1.90048	0.315	0.065	1.76897e-128	0
GPX4	2.49287e-132	1.15111	0.572	0.244	5.48706e-128	0
STUB1	9.09125e-132	1.79899	0.312	0.063	2.00107e-127	0
CCL2	1.26007e-131	3.20853	0.352	0.099	2.77354e-127	0
RND3	2.01559e-131	1.92897	0.314	0.064	4.43651e-127	0
FOSL2	3.00444e-131	1.35904	0.375	0.097	6.61307e-127	0
MRC2	5.03781e-131	1.55139	0.345	0.08	1.10887e-126	0
PSAP	1.12306e-130	0.763341	0.849	0.492	2.47197e-126	0
MVP	1.1724e-130	1.38483	0.322	0.066	2.58058e-126	0
NFKBIZ	2.1207e-130	1.96346	0.302	0.058	4.66788e-126	0
POLR2L	1.01409e-128	0.684644	0.931	0.682	2.23211e-124	0
TPBG	1.83503e-128	1.90597	0.283	0.049	4.03909e-124	0
FLNA	2.15502e-128	1.38219	0.413	0.125	4.74341e-124	0
MYL6	2.42547e-128	0.538334	0.981	0.89	5.33871e-124	0
ABL2	5.38133e-128	2.05227	0.292	0.055	1.18448e-123	0
GTF3C6	6.5019e-128	1.1075	0.444	0.14	1.43113e-123	0
UQCR11	2.59545e-127	0.680898	0.905	0.61	5.71284e-123	0
VIM	2.63382e-127	1.30438	0.793	0.475	5.79731e-123	0
TMSB4X	3.18158e-127	0.787768	0.997	0.988	7.00297e-123	0
COL1A1	1.34508e-126	1.08723	0.748	0.415	2.96065e-122	0
MRPL54	2.09626e-126	1.04336	0.434	0.135	4.61409e-122	0
MFI2	2.71932e-126	2.2729	0.267	0.043	5.98549e-122	0
LIMCH1	7.7127e-126	2.10837	0.263	0.04	1.69764e-121	0
EIF4B	8.00095e-126	0.870125	0.508	0.18	1.76109e-121	0
DPYSL2	1.223e-125	1.26237	0.425	0.135	2.69195e-121	0
LMNA	4.76451e-125	0.874936	0.714	0.343	1.04872e-120	0
COBLL1	7.12919e-124	1.13322	0.444	0.147	1.56921e-119	0
TNS3	8.30712e-124	1.77522	0.291	0.055	1.82848e-119	0
NFE2L2	1.44963e-123	1.10857	0.378	0.103	3.19078e-119	0
IFITM2	1.81189e-123	0.926173	0.698	0.357	3.98816e-119	0
BAX	8.03755e-123	1.61738	0.305	0.064	1.76914e-118	0
ARL6IP5	1.18611e-122	0.923878	0.505	0.184	2.61074e-118	0
ARL4D	5.84133e-122	2.03126	0.26	0.041	1.28573e-117	0
LRRFIP1	1.67539e-121	0.98115	0.521	0.197	3.6877e-117	0
GTF3A	2.08013e-121	1.65689	0.329	0.081	4.57857e-117	0
PDZK1IP1	8.75606e-121	1.88654	0.342	0.093	1.9273e-116	0
MT-ND4L	1.58862e-120	0.829437	0.681	0.302	3.49672e-116	0
PRDX1	3.40536e-120	0.800622	0.915	0.677	7.49554e-116	0
TP53I3	4.75969e-120	1.37394	0.373	0.106	1.04766e-115	0
ATP5A1	5.29493e-120	0.823026	0.638	0.284	1.16547e-115	0
LDHA	5.58044e-120	0.906934	0.881	0.624	1.22831e-115	0
RDX	6.4684e-120	1.26533	0.358	0.097	1.42376e-115	0
FSTL1	9.13155e-120	1.1878	0.627	0.321	2.00995e-115	0
MBNL1	1.43838e-119	1.63785	0.292	0.059	3.16601e-115	0
ZFP36	1.53225e-119	2.23055	0.315	0.076	3.37264e-115	0
MED31	1.58194e-119	1.85902	0.272	0.049	3.48201e-115	0
CYC1	9.14199e-119	1.56683	0.334	0.085	2.01224e-114	0
NEAT1	1.74832e-118	1.14065	0.823	0.634	3.84823e-114	0
RPL23	1.76647e-118	0.477978	0.988	0.928	3.88819e-114	0
NFKBIA	3.72997e-118	2.02179	0.348	0.098	8.21004e-114	0
CD200	6.39214e-118	1.45312	0.298	0.062	1.40697e-113	0
STX8	7.4232e-118	1.68603	0.274	0.051	1.63392e-113	0
HSPA8	2.43924e-117	0.763182	0.813	0.471	5.36901e-113	0
AKAP12	3.23238e-117	2.78187	0.264	0.049	7.11479e-113	0
FKBP8	4.66718e-116	1.38525	0.315	0.074	1.02729e-111	0
VAMP5	2.55877e-115	1.50306	0.326	0.082	5.63211e-111	0
DDX5	1.25841e-114	0.749869	0.831	0.483	2.76988e-110	0
SNRNP70	1.66793e-114	1.56816	0.302	0.07	3.67127e-110	0
CD59	2.04975e-114	0.918662	0.523	0.205	4.51171e-110	0
IFI27L2	3.56336e-114	0.813827	0.438	0.146	7.84332e-110	0
WWC1	4.93261e-114	1.60946	0.284	0.059	1.08572e-109	0
FKBP11	6.3965e-114	1.48729	0.305	0.071	1.40793e-109	0
SLC38A2	1.42509e-113	0.97987	0.451	0.157	3.13677e-109	0
MYDGF	7.77351e-113	1.1228	0.406	0.132	1.71103e-108	0
PIM1	9.30017e-113	1.85975	0.288	0.064	2.04706e-108	0
RBM3	2.43881e-112	0.76068	0.528	0.203	5.36807e-108	0
SPOCK2	4.61312e-112	1.81214	0.325	0.09	1.01539e-107	0
AQP1	6.88596e-112	2.60849	0.286	0.07	1.51567e-107	0
SCD	4.85627e-111	2.1475	0.335	0.102	1.06891e-106	0
DCTN3	1.50474e-110	0.825771	0.458	0.162	3.31208e-106	0
ADCYAP1	4.14015e-110	2.05518	0.261	0.051	9.11289e-106	0
CDC42SE1	5.33972e-110	1.57965	0.316	0.083	1.17533e-105	0
RAD23B	2.58771e-109	0.955998	0.412	0.137	5.6958e-105	0
TERF2IP	2.82789e-109	1.34392	0.306	0.075	6.22446e-105	0
WDR83OS	3.97396e-109	0.722619	0.647	0.296	8.74707e-105	0
NFIC	1.31762e-108	0.930608	0.425	0.144	2.90021e-104	0
NDFIP2	1.33281e-108	1.38065	0.296	0.069	2.93364e-104	0
EIF4A1	5.25665e-108	0.74841	0.589	0.259	1.15704e-103	0
KIF22	9.7097e-108	0.998932	0.438	0.157	2.1372e-103	0
TAF1D	1.52404e-107	0.772729	0.526	0.208	3.35456e-103	0
ADAM9	2.97848e-107	1.54461	0.288	0.067	6.55593e-103	0
RPS6	4.49767e-107	0.397537	0.994	0.989	9.89983e-103	0
SH3KBP1	1.05526e-106	1.50096	0.309	0.08	2.32273e-102	0
RNF145	1.1164e-106	1.41582	0.287	0.067	2.45731e-102	0
SERINC1	3.51357e-106	1.15271	0.311	0.079	7.73373e-102	0
CD74	3.55723e-106	1.47945	0.489	0.207	7.82982e-102	0
MYO1C	6.21204e-106	0.968174	0.367	0.112	1.36733e-101	0
TNFAIP2	8.78742e-105	1.51757	0.287	0.068	1.9342e-100	0
CHMP2A	1.14951e-104	0.706733	0.615	0.282	2.53018e-100	0
KDELR2	1.31917e-104	0.947125	0.457	0.173	2.90364e-100	0
ATF3	2.20107e-104	1.98421	0.274	0.064	4.84477e-100	0
IFI35	4.05852e-104	1.51323	0.26	0.053	8.9332e-100	0
TUBA1C	4.45789e-104	0.943207	0.607	0.294	9.81226e-100	0
RPL7A	5.00936e-104	0.47333	0.985	0.953	1.10261e-99	0
RANBP1	2.57691e-103	1.18081	0.372	0.12	5.67203e-99	0
TRAF4	2.62748e-103	1.70112	0.254	0.051	5.78335e-99	0
ATL3	2.88976e-103	1.38362	0.273	0.061	6.36065e-99	0
DAAM1	3.29592e-103	1.45003	0.383	0.132	7.25465e-99	0
VCP	4.27195e-103	0.963947	0.384	0.124	9.40298e-99	0
EIF3F	1.45242e-102	0.866082	0.485	0.191	3.19693e-98	0
EIF3M	8.97128e-102	0.674954	0.557	0.233	1.97467e-97	0
ECI1	1.46641e-101	1.69932	0.265	0.059	3.22771e-97	0
SDC4	4.37496e-101	0.912613	0.433	0.158	9.62972e-97	0
HMGCS1	5.30713e-101	1.87967	0.288	0.075	1.16815e-96	0
SDPR	2.36007e-100	1.61234	0.255	0.053	5.19474e-96	0
SSR3	2.71531e-100	0.768515	0.524	0.219	5.97667e-96	0
UBXN6	4.99365e-100	1.43787	0.263	0.059	1.09915e-95	0
NAA38	1.01042e-99	0.651588	0.593	0.26	2.22403e-95	0
RPL12	1.55174e-99	0.370239	0.994	0.992	3.41554e-95	0
MIR4435-2HG	2.1964e-99	0.93634	0.355	0.11	4.83449e-95	0
AP1M2	4.53266e-99	1.50179	0.284	0.072	9.97683e-95	0
HNRNPH1	7.18546e-99	0.821574	0.685	0.361	1.58159e-94	0
RPL19	8.24116e-99	0.37262	0.996	0.988	1.81396e-94	0
EI24	9.83373e-99	1.09471	0.372	0.124	2.1645e-94	0
CISD3	1.04456e-98	1.51386	0.279	0.069	2.29919e-94	0
TSPAN4	1.16635e-97	0.803753	0.416	0.149	2.56726e-93	0
RALBP1	2.52614e-97	0.855449	0.391	0.135	5.56029e-93	0
PSME2	2.91744e-97	0.76414	0.605	0.286	6.42157e-93	0
CD99	3.16266e-97	0.820691	0.493	0.205	6.96133e-93	0
LMO4	5.4843e-97	0.860703	0.503	0.216	1.20715e-92	0
NT5C	5.83013e-97	1.43785	0.28	0.071	1.28327e-92	0
SLC20A1	1.54e-96	1.28369	0.303	0.084	3.3897e-92	0
TOR1AIP2	5.98451e-96	0.826245	0.402	0.142	1.31725e-91	0
PTS	2.23896e-95	1.05724	0.312	0.089	4.92817e-91	0
MAP1B	3.04155e-95	0.974452	0.471	0.2	6.69476e-91	0
GSPT1	1.01382e-94	1.17815	0.295	0.08	2.23151e-90	0
AK1	1.18091e-94	1.4837	0.29	0.079	2.59931e-90	0
CRIP1	1.69017e-94	0.966277	0.516	0.226	3.72023e-90	0
TAPBP	2.50313e-93	0.541135	0.434	0.161	5.50964e-89	0
TALDO1	4.49408e-93	0.683418	0.482	0.196	9.89192e-89	0
C11orf73	8.44354e-93	0.811401	0.352	0.115	1.85851e-88	0
MT-ND1	2.22628e-92	0.736038	0.996	0.947	4.90027e-88	0
SRPRB	2.77949e-92	1.34747	0.251	0.057	6.11794e-88	0
KRTCAP2	3.44853e-92	0.525778	0.473	0.183	7.59056e-88	0
CPE	4.72429e-92	1.29763	0.359	0.126	1.03986e-87	0
TMSB10	9.16593e-92	0.415286	0.997	0.998	2.01751e-87	0
DNAJB1	9.35812e-92	1.43368	0.273	0.071	2.05982e-87	0
NDUFA3	1.96465e-91	0.572808	0.543	0.232	4.32439e-87	0
MCL1	3.2403e-91	0.865773	0.401	0.148	7.13222e-87	0
ASS1	1.15135e-90	0.815962	0.343	0.111	2.53424e-86	0
TPT1	1.38352e-90	0.593442	0.989	0.949	3.04527e-86	0
CTDNEP1	3.1056e-90	1.25209	0.269	0.07	6.83573e-86	0
AMOTL2	3.7861e-90	1.01337	0.335	0.107	8.33358e-86	0
ATP5L	6.77741e-90	0.55179	0.904	0.684	1.49178e-85	0
PTP4A2	2.05341e-89	0.646619	0.586	0.274	4.51977e-85	0
NAMPT	2.09013e-89	1.47364	0.29	0.084	4.6006e-85	0
TMEM205	3.58694e-89	0.836874	0.339	0.109	7.89521e-85	0
MSN	6.6599e-88	0.626727	0.453	0.181	1.46591e-83	0
RPS27A	8.3395e-88	0.26661	0.998	0.996	1.83561e-83	0
OST4	2.21255e-87	0.580549	0.852	0.552	4.87005e-83	0
EIF4A3	2.74781e-87	1.1348	0.263	0.068	6.0482e-83	0
MT1X	3.80041e-87	1.45785	0.615	0.34	8.36507e-83	0
TLN1	3.93843e-87	0.866908	0.358	0.125	8.66889e-83	0
CD63	7.0541e-87	0.499988	0.959	0.826	1.55268e-82	0
PCSK7	9.08164e-87	1.18836	0.256	0.065	1.99896e-82	0
IPO7	9.45589e-87	1.13082	0.254	0.063	2.08134e-82	0
FADS2	9.46944e-87	1.42822	0.302	0.096	2.08432e-82	0
COPE	1.59821e-86	0.660387	0.546	0.248	3.51782e-82	0
HSD17B12	2.02303e-86	0.912329	0.287	0.081	4.4529e-82	0
LARP7	2.56068e-86	0.712669	0.38	0.137	5.63632e-82	0
ITGAE	2.64833e-86	1.13331	0.258	0.066	5.82924e-82	0
TXNL1	3.13747e-86	0.667402	0.396	0.147	6.90589e-82	0
OLA1	6.29935e-86	0.686432	0.476	0.202	1.38655e-81	0
ATF4	6.42087e-86	0.632456	0.397	0.147	1.4133e-81	0
NUPR1	7.24841e-86	0.41109	0.499	0.212	1.59545e-81	0
PROCR	8.88417e-86	1.12152	0.39	0.153	1.95549e-81	0
SPTBN1	4.02544e-85	0.614074	0.54	0.245	8.8604e-81	0
SELENBP1	1.01846e-84	1.12925	0.281	0.081	2.24173e-80	0
CTNNAL1	3.95144e-84	0.860385	0.335	0.113	8.69751e-80	0
WTAP	8.31164e-84	1.13106	0.359	0.132	1.82947e-79	0
SH3BGRL	9.87986e-84	0.616332	0.381	0.137	2.17466e-79	0
TAX1BP3	1.64819e-83	0.643103	0.39	0.145	3.62783e-79	0
NPDC1	2.8198e-83	1.3917	0.257	0.069	6.20666e-79	0
PPP2R1A	4.10947e-83	0.626374	0.438	0.176	9.04535e-79	0
SELT	5.16834e-83	0.837421	0.309	0.098	1.1376e-78	0
RPL21	7.17197e-83	0.334045	0.998	0.991	1.57862e-78	0
JTB	9.81837e-83	0.837	0.411	0.166	2.16112e-78	0
APEX1	2.47621e-82	0.716609	0.374	0.137	5.45039e-78	0
UROD	3.32967e-82	0.679504	0.33	0.109	7.32894e-78	0
MZT2A	7.84105e-82	0.919039	0.425	0.182	1.72589e-77	0
TP53	8.68524e-82	1.18601	0.25	0.066	1.91171e-77	0
TXN	4.45734e-81	0.668536	0.905	0.697	9.81104e-77	0
ADH5	6.82115e-81	0.58615	0.37	0.135	1.5014e-76	0
ARL6IP4	7.30427e-81	0.78326	0.514	0.244	1.60774e-76	0
ZYX	7.63857e-81	0.881799	0.315	0.105	1.68133e-76	0
RPL24	1.67772e-80	0.357605	0.986	0.938	3.69283e-76	0
NDUFB6	2.61709e-80	0.518079	0.485	0.207	5.76048e-76	0
LASP1	2.89093e-80	0.72797	0.38	0.146	6.36323e-76	0
SDHD	3.94331e-80	0.912507	0.271	0.078	8.67961e-76	0
GRN	4.83416e-80	0.546419	0.48	0.208	1.06405e-75	0
PGM1	4.85851e-80	0.836823	0.353	0.129	1.06941e-75	0
USO1	1.97292e-79	0.849783	0.27	0.078	4.34258e-75	0
RPL27	4.14127e-79	0.409266	0.987	0.958	9.11535e-75	0
SF3B5	4.78883e-79	0.511502	0.587	0.283	1.05407e-74	0
NCOR1	7.35251e-79	0.806001	0.294	0.092	1.61836e-74	0
TRAPPC1	1.50818e-78	0.596294	0.56	0.269	3.31966e-74	0
ARPC1A	6.81799e-78	0.566323	0.497	0.224	1.50071e-73	0
RPS4X	7.30134e-78	0.624145	0.988	0.965	1.6071e-73	0
MTCH2	8.14061e-78	0.728805	0.325	0.112	1.79183e-73	0
MIDN	1.35572e-77	0.920768	0.309	0.104	2.98407e-73	0
GRSF1	1.47447e-77	1.04597	0.257	0.074	3.24546e-73	0
VAPA	1.67577e-77	0.49301	0.549	0.255	3.68854e-73	0
EMP1	2.96826e-77	1.449	0.265	0.078	6.53344e-73	0
DNAJB12	3.31765e-77	0.988137	0.268	0.079	7.30247e-73	0
ELOVL5	3.5365e-77	0.954357	0.274	0.082	7.78418e-73	0
[truncated: 955 more rows]

## Sheet: Sup Table 6
Supplementary Table 6. Differentially Expressed Genes in tumor vs non-tumor mesothelial cells in Figure 4 shown in Supplementary Fig. 10
[truncated: 2,839 more rows]

[truncated: 2 more sheets: Sup Table 7, Sup Table 8]
