# Supplementary material for: Fibroblast-like cells in mesothelioma can derive from tumor cells
Source: Cell Death Differ. 2025 Dec 16;33(6):1203–17. doi: 10.1038/s41418-025-01639-9 (PMC13247067; doi:10.1038/s41418-025-01639-9)
Supplement: Supplementary file 3 — Data set 9 [file 41418_2025_1639_MOESM3_ESM.xlsx]

## Sheet: DEGs in Figure 6F
Supplementary Table 9. DEGs in Figure 6F (PDO-MOSR12 cl.0 vs MOSR12 cl.0 biopsy)
gene	p_val	avg_logFC	pct.1	pct.2	p_val_adj
COL1A2	3.71104e-132	1.55759	0.591	0.119	7.03354e-128
FTL	2.1715e-164	1.2814	1	0.883	4.11564e-160
COL1A1	4.97355e-75	1.23478	0.795	0.414	9.42636e-71
MGP	1.37007e-27	1.07698	0.283	0.102	2.5967e-23
IGFBP5	2.78978e-43	1.0471	0.514	0.218	5.28748e-39
LGALS1	3.9167e-49	0.990542	0.644	0.323	7.42332e-45
CCL2	2.37297e-64	0.95969	0.416	0.104	4.49748e-60
RBP1	6.48484e-67	0.913262	0.689	0.291	1.22907e-62
MT-ATP6	2.90167e-102	0.831933	0.995	0.956	5.49953e-98
PEG10	2.74837e-85	0.829042	0.559	0.153	5.20899e-81
BGN	4.98968e-75	0.825	0.436	0.102	9.45694e-71
MT-CO2	3.86201e-105	0.81636	1	0.972	7.31967e-101
MT-ND2	6.83504e-98	0.816079	0.998	0.949	1.29545e-93
LUM	2.04538e-97	0.787276	0.281	0.025	3.87661e-93
TKT	4.79519e-79	0.777337	0.553	0.159	9.08833e-75
NQO1	3.22374e-60	0.774232	0.495	0.16	6.10995e-56
MT-ND6	2.12059e-51	0.751686	0.731	0.369	4.01915e-47
MT-CO1	5.67883e-92	0.749442	1	0.968	1.07631e-87
CLDN11	2.18828e-110	0.726818	0.29	0.021	4.14744e-106
MT-CO3	6.54762e-77	0.685498	1	0.985	1.24097e-72
IGFBP4	1.31917e-49	0.683849	0.463	0.162	2.50022e-45
TOP2A	2.3692e-25	0.672926	0.621	0.361	4.49035e-21
SQSTM1	7.36796e-50	0.670851	0.509	0.19	1.39645e-45
CKS1B	3.02128e-47	0.663433	0.806	0.505	5.72623e-43
MARCKSL1	9.63597e-52	0.650604	0.537	0.199	1.82631e-47
PPP1CB	1.30635e-40	0.643469	0.596	0.274	2.47593e-36
SET	2.78197e-33	0.638039	0.811	0.535	5.27268e-29
IGF2	3.8976e-25	0.636467	0.829	0.585	7.38711e-21
FDFT1	1.27865e-63	0.630149	0.482	0.14	2.42343e-59
DHCR24	2.66728e-53	0.611259	0.461	0.149	5.05529e-49
SCD	3.26577e-63	0.598757	0.416	0.106	6.18961e-59
MT-ND4	7.96859e-68	0.597049	0.998	0.963	1.51029e-63
CTNNB1	1.88974e-39	0.595181	0.571	0.249	3.58162e-35
TIMP3	4.97475e-59	0.583519	0.411	0.108	9.42865e-55
TXNRD1	2.41756e-60	0.578183	0.39	0.098	4.58199e-56
DCN	2.01474e-37	0.577274	0.591	0.273	3.81854e-33
HIST1H4C	3.73075e-12	0.567097	0.874	0.731	7.07088e-08
MT-CYB	6.86702e-60	0.56121	0.998	0.97	1.30151e-55
YBX1	7.39004e-42	0.551608	0.724	0.384	1.40063e-37
MIR4435-2HG	1.63019e-48	0.54651	0.363	0.102	3.08971e-44
PMAIP1	2.82965e-32	0.526258	0.269	0.082	5.36304e-28
WARS	5.2728e-31	0.520573	0.288	0.092	9.99353e-27
HMGA1	2.74578e-39	0.517368	0.511	0.213	5.20407e-35
SDC4	1.16752e-23	0.513716	0.345	0.15	2.2128e-19
SFRP1	2.30348e-27	0.509157	0.279	0.096	4.36579e-23
RPS28	7.93691e-65	0.505638	0.984	0.907	1.50428e-60
MT-ND4L	7.71425e-39	0.503855	0.628	0.296	1.46208e-34
COL4A1	1.58687e-38	0.495213	0.354	0.113	3.0076e-34
PFDN2	1.26489e-38	0.490525	0.678	0.337	2.39734e-34
GTF2A2	8.49774e-38	0.490515	0.763	0.436	1.61058e-33
IDI1	2.26468e-59	0.49004	0.311	0.061	4.29224e-55
HN1	8.54768e-29	0.48943	0.653	0.365	1.62004e-24
HSPB1	1.17855e-35	0.487205	0.76	0.436	2.2337e-31
AURKA	2.4171e-39	0.486714	0.274	0.072	4.58113e-35
LSM5	2.7175e-40	0.4861	0.84	0.516	5.15047e-36
FN1	9.0106e-17	0.483198	0.418	0.225	1.70778e-12
MEST	7.06431e-28	0.475599	0.774	0.483	1.3389e-23
HMGCS1	1.88746e-50	0.474284	0.317	0.074	3.5773e-46
UBE2C	1.73846e-13	0.473194	0.461	0.283	3.2949e-09
LINC00116	3.12965e-40	0.469069	0.4	0.134	5.93163e-36
CDKN3	2.45721e-24	0.4677	0.459	0.224	4.65715e-20
OST4	1.62805e-31	0.465946	0.833	0.555	3.08565e-27
PSAT1	1.19667e-59	0.465467	0.265	0.043	2.26804e-55
KPNA2	5.46986e-25	0.461415	0.47	0.23	1.0367e-20
EIF2S2	3.43245e-34	0.458307	0.822	0.538	6.50551e-30
TMA7	9.43212e-47	0.457529	0.977	0.849	1.78767e-42
BANF1	3.77799e-31	0.455431	0.66	0.348	7.16042e-27
NDUFS6	1.00114e-30	0.452718	0.842	0.578	1.89745e-26
MT-ND3	3.68383e-44	0.444899	0.995	0.948	6.98197e-40
SVIP	1.19593e-35	0.44485	0.427	0.161	2.26664e-31
TPX2	1.73395e-29	0.443262	0.358	0.137	3.28635e-25
FTH1	6.22571e-17	0.438877	0.879	0.683	1.17996e-12
LINC00152	1.79133e-29	0.438215	0.386	0.153	3.3951e-25
SEPT9	6.06992e-41	0.437352	0.473	0.174	1.15043e-36
CKS2	1.12254e-20	0.437192	0.598	0.362	2.12755e-16
COX17	9.39141e-25	0.429462	0.719	0.437	1.77995e-20
EEF1A1	8.07935e-63	0.425197	0.998	0.974	1.53128e-58
SERPINH1	9.48408e-22	0.422175	0.621	0.363	1.79752e-17
HDGF	1.34276e-33	0.419981	0.361	0.127	2.54494e-29
MTHFD2	5.84071e-41	0.414875	0.313	0.086	1.10699e-36
ZFP36L1	1.44093e-21	0.41389	0.74	0.467	2.73099e-17
KRT7	5.25018e-16	0.413414	0.322	0.16	9.95067e-12
RPL41	1.46638e-102	0.413347	1	1	2.77922e-98
HNRNPH1	2.36005e-20	0.410998	0.619	0.366	4.473e-16
COL4A2	2.00755e-25	0.409246	0.452	0.207	3.80492e-21
HSPA4	9.19592e-24	0.407193	0.276	0.102	1.7429e-19
DDIT3	8.43287e-22	0.40711	0.295	0.116	1.59828e-17
WTAP	2.05346e-31	0.405846	0.358	0.129	3.89192e-27
SNRPF	2.0058e-24	0.404993	0.845	0.636	3.80159e-20
RPS16	3.13278e-72	0.404119	1	0.998	5.93755e-68
EIF2S3	2.75384e-32	0.401838	0.384	0.143	5.21935e-28
GPX4	1.11323e-25	0.399208	0.493	0.243	2.1099e-21
FSTL1	1.25709e-22	0.398515	0.571	0.316	2.38257e-18
PTMS	9.64741e-28	0.397291	0.358	0.14	1.82847e-23
MT-ND1	2.92492e-33	0.396247	0.989	0.951	5.5436e-29
AHCYL1	1.73132e-30	0.395786	0.429	0.176	3.28136e-26
TMSB15A	3.27855e-25	0.394716	0.516	0.255	6.21383e-21
RPS2	6.60772e-26	0.392324	0.881	0.649	1.25236e-21
NR2F2	2.90961e-17	0.390759	0.447	0.247	5.51459e-13
RCN2	1.52043e-31	0.389388	0.388	0.146	2.88166e-27
MLLT11	7.5658e-28	0.387512	0.372	0.147	1.43395e-23
MARCKS	3.42913e-27	0.381216	0.358	0.141	6.49923e-23
TMEM14C	1.73462e-23	0.380417	0.66	0.393	3.28762e-19
CDC25B	1.60693e-28	0.374702	0.352	0.134	3.04562e-24
TGFBI	7.25471e-19	0.37415	0.381	0.186	1.37499e-14
SARS	9.89479e-30	0.374149	0.4	0.158	1.87536e-25
CBX5	2.77532e-26	0.373929	0.628	0.337	5.26007e-22
BASP1	1.30166e-33	0.373642	0.301	0.093	2.46703e-29
IARS	6.75036e-36	0.372749	0.356	0.116	1.2794e-31
SH3BGRL3	1.46005e-18	0.370666	0.669	0.428	2.76723e-14
AC090498.1	4.68306e-43	0.370178	0.258	0.057	8.87581e-39
TMSB4X	4.19079e-17	0.367144	0.998	0.987	7.94281e-13
LAPTM4B	6.07717e-22	0.365689	0.589	0.332	1.15181e-17
RPS26	1.045e-22	0.365182	0.9	0.692	1.98058e-18
TMEM167A	2.3657e-28	0.362772	0.489	0.221	4.48372e-24
SRSF9	1.11449e-29	0.362546	0.326	0.116	2.11229e-25
ATP5E	4.15632e-39	0.361806	0.984	0.935	7.87747e-35
PFN2	3.83868e-33	0.360908	0.377	0.134	7.27545e-29
YBX3	1.88495e-29	0.358227	0.388	0.153	3.57255e-25
AARS	1.13419e-42	0.356151	0.301	0.077	2.14963e-38
CRABP2	5.80109e-12	0.352158	0.708	0.5	1.09948e-07
NGFRAP1	8.53056e-29	0.351106	0.966	0.825	1.6168e-24
PPIA	6.73735e-21	0.347622	0.906	0.754	1.27693e-16
TMEM256	6.02469e-30	0.346034	0.406	0.158	1.14186e-25
CKLF	2.76939e-23	0.345469	0.568	0.299	5.24883e-19
KHDRBS1	1.03675e-24	0.344653	0.457	0.213	1.96494e-20
H2AFZ	3.09191e-23	0.343684	0.922	0.699	5.8601e-19
CDC20	2.93689e-24	0.343218	0.317	0.123	5.56628e-20
CDK4	1.21561e-21	0.342715	0.587	0.329	2.30395e-17
PLA2G16	7.3126e-23	0.340551	0.276	0.104	1.38596e-18
BIRC5	3.26591e-23	0.340068	0.4	0.178	6.18989e-19
TUBA1C	9.10207e-15	0.339984	0.491	0.292	1.72512e-10
HNRNPAB	3.48981e-28	0.338649	0.395	0.159	6.61423e-24
DPYSL2	3.63096e-22	0.337957	0.317	0.13	6.88176e-18
PRELID3B	3.8962e-31	0.336753	0.34	0.118	7.38447e-27
STRAP	2.09287e-23	0.336269	0.47	0.228	3.96661e-19
PGRMC1	6.86545e-29	0.335239	0.37	0.14	1.30121e-24
PLK1	8.16736e-29	0.334904	0.253	0.076	1.54796e-24
COL2A1	2.31258e-22	0.334248	0.295	0.115	4.38304e-18
ELOVL5	2.11759e-35	0.333078	0.283	0.079	4.01346e-31
PCBP2	2.21434e-18	0.332969	0.701	0.44	4.19684e-14
DDR2	2.65284e-35	0.331187	0.279	0.077	5.02793e-31
DGUOK	2.37749e-18	0.330702	0.637	0.387	4.50607e-14
GNB1	9.19955e-23	0.330209	0.466	0.226	1.74359e-18
RAC1	1.75426e-17	0.329213	0.584	0.354	3.32485e-13
LASP1	5.40023e-24	0.329176	0.342	0.14	1.0235e-19
NONO	4.99809e-19	0.327925	0.58	0.327	9.47287e-15
CCNI	7.2359e-24	0.326933	0.409	0.18	1.37142e-19
PGD	6.20059e-25	0.326847	0.336	0.133	1.1752e-20
YARS	8.01713e-34	0.326679	0.301	0.091	1.51949e-29
CSDE1	7.91064e-24	0.326427	0.527	0.265	1.4993e-19
IRF2BPL	7.07735e-19	0.326296	0.29	0.124	1.34137e-14
MRPL51	1.97532e-18	0.323134	0.772	0.545	3.74381e-14
LAMP1	1.87591e-33	0.322984	0.308	0.095	3.55542e-29
NPC2	3.23038e-16	0.322801	0.811	0.577	6.12254e-12
FGFR1	1.9926e-27	0.321373	0.377	0.147	3.77657e-23
RPS20	3.9458e-36	0.3204	0.998	0.978	7.47847e-32
WDR1	6.38864e-24	0.320318	0.422	0.19	1.21084e-19
YY1	1.61402e-20	0.318153	0.434	0.214	3.05904e-16
RHOBTB3	8.43815e-26	0.317406	0.304	0.111	1.59928e-21
ANXA6	3.01343e-21	0.316298	0.26	0.097	5.71135e-17
PHGDH	1.09577e-14	0.314828	0.397	0.215	2.07682e-10
COA1	2.24487e-25	0.31435	0.422	0.183	4.2547e-21
POSTN	2.1038e-18	0.314057	0.418	0.21	3.98734e-14
SNRPD1	1.34276e-16	0.313057	0.84	0.662	2.54494e-12
TMEM14B	1.94084e-16	0.312538	0.635	0.408	3.67848e-12
NUCKS1	4.54806e-19	0.311942	0.934	0.779	8.61993e-15
DPH3	4.26238e-25	0.311887	0.29	0.104	8.07849e-21
HES1	5.91265e-16	0.311386	0.447	0.244	1.12062e-11
IDH1	2.97653e-33	0.309945	0.29	0.086	5.64141e-29
ACAT2	3.32225e-27	0.30983	0.347	0.13	6.29666e-23
TPT1	7.58882e-32	0.308972	0.993	0.95	1.43831e-27
TUBB	7.30248e-18	0.307852	0.872	0.689	1.38404e-13
SDCBP	3.29058e-14	0.306134	0.461	0.261	6.23664e-10
ANP32B	1.93948e-22	0.305658	0.537	0.276	3.67589e-18
SKA2	3.70878e-25	0.305474	0.402	0.171	7.02924e-21
LINC00998	6.84833e-21	0.304863	0.393	0.181	1.29796e-16
S100A11	1.20891e-11	0.304281	0.774	0.602	2.29125e-07
CCNG1	3.21283e-19	0.303268	0.338	0.153	6.08927e-15
RPL39L	3.21029e-20	0.303264	0.484	0.25	6.08447e-16
BCAT1	1.28439e-21	0.302447	0.272	0.103	2.43431e-17
S100A6	1.29106e-06	0.301987	0.975	0.925	0.0244695
RP11-382A20.3	8.37249e-22	0.300725	0.368	0.161	1.58684e-17
NPM3	2.03995e-23	0.300251	0.422	0.192	3.86632e-19
AP2B1	1.34855e-25	0.298497	0.4	0.167	2.5559e-21
MKKS	1.23589e-27	0.297676	0.404	0.162	2.34239e-23
TRIM28	8.74892e-22	0.296641	0.32	0.132	1.65818e-17
GNAS	2.02699e-16	0.295496	0.664	0.419	3.84176e-12
PTTG1	1.43519e-10	0.295403	0.635	0.451	2.72011e-06
SSU72	1.50971e-24	0.29535	0.39	0.165	2.86135e-20
RPL4	2.11957e-20	0.29278	0.979	0.905	4.01721e-16
ODC1	5.84356e-14	0.292645	0.416	0.23	1.10753e-09
PRC1	7.25803e-14	0.291618	0.395	0.218	1.37562e-09
IFI27L2	1.75245e-22	0.290274	0.342	0.142	3.32141e-18
NTMT1	5.9623e-17	0.289659	0.283	0.125	1.13004e-12
CENPW	1.23089e-20	0.289062	0.329	0.14	2.3329e-16
NOP10	3.32304e-15	0.288972	0.749	0.561	6.29816e-11
MYEOV2	2.04576e-17	0.288432	0.758	0.509	3.87734e-13
RHOA	3.26625e-15	0.288044	0.712	0.46	6.19053e-11
FADS1	9.27872e-18	0.288028	0.47	0.251	1.7586e-13
SAT2	1.88522e-23	0.28748	0.285	0.105	3.57305e-19
CCNB2	9.32726e-17	0.284254	0.365	0.178	1.7678e-12
TCEB1	1.23763e-14	0.283993	0.639	0.412	2.34569e-10
KDELR2	1.86107e-14	0.283123	0.329	0.168	3.52729e-10
TIMM10	3.76798e-15	0.2809	0.482	0.272	7.14145e-11
ALDH1A2	4.30333e-17	0.280351	0.479	0.259	8.15611e-13
FADS2	5.00074e-27	0.280099	0.292	0.1	9.4779e-23
HINT1	3.28983e-20	0.279926	0.97	0.851	6.23521e-16
SLC25A5	5.68284e-14	0.279351	0.694	0.46	1.07707e-09
SRSF3	5.12464e-15	0.27888	0.717	0.481	9.71273e-11
EIF4B	4.09091e-24	0.276581	0.406	0.175	7.75351e-20
RBP7	9.24136e-13	0.275775	0.313	0.163	1.75152e-08
AAGAB	3.23447e-26	0.275284	0.26	0.085	6.13029e-22
CSNK2B	1.12779e-18	0.272779	0.571	0.319	2.13749e-14
HIF1A	1.12152e-23	0.272412	0.265	0.093	2.12562e-19
RPS29	2.16305e-30	0.271186	1	0.982	4.09963e-26
ENAH	6.5342e-19	0.2709	0.397	0.191	1.23843e-14
ACTR2	7.83795e-18	0.270227	0.377	0.183	1.48553e-13
COL6A1	3.53974e-12	0.270179	0.4	0.229	6.70887e-08
BRI3	2.94467e-22	0.269798	0.256	0.092	5.58103e-18
CCNB1	5.15445e-14	0.267694	0.324	0.166	9.76923e-10
RFC3	4.59084e-23	0.267557	0.311	0.12	8.70102e-19
FKBP4	3.54221e-18	0.267261	0.304	0.134	6.71355e-14
KPNB1	1.48897e-14	0.26706	0.616	0.39	2.82205e-10
TCF12	1.15338e-23	0.266828	0.306	0.116	2.18599e-19
MLF2	2.04476e-14	0.263904	0.559	0.336	3.87542e-10
NFE2L2	2.35282e-23	0.263342	0.267	0.094	4.4593e-19
EIF5A	7.21096e-17	0.262807	0.459	0.245	1.36669e-12
NDUFB1	6.75574e-14	0.262393	0.765	0.564	1.28042e-09
CKAP4	4.67609e-13	0.261688	0.452	0.262	8.8626e-09
CHCHD5	6.8912e-20	0.261061	0.342	0.151	1.30609e-15
PTP4A2	3.15259e-17	0.260334	0.502	0.27	5.97511e-13
PFN1	8.56328e-13	0.259849	0.386	0.215	1.623e-08
GNAI2	7.20895e-17	0.259161	0.342	0.164	1.36631e-12
TPD52L1	1.2349e-13	0.258143	0.311	0.157	2.34051e-09
SNRPG	5.19535e-12	0.257548	0.868	0.724	9.84674e-08
CDC26	5.804e-21	0.256746	0.317	0.131	1.10003e-16
WBP11	1.45215e-17	0.256296	0.354	0.166	2.75226e-13
DBI	5.82635e-10	0.256233	0.685	0.497	1.10427e-05
SNHG15	7.52257e-18	0.256193	0.263	0.107	1.42575e-13
CTBP1	5.58334e-15	0.255486	0.352	0.179	1.05821e-10
SEC61B	1.81502e-10	0.255087	0.772	0.594	3.44e-06
NDUFB8	2.1094e-13	0.254399	0.731	0.497	3.99794e-09
CAPZA1	2.52486e-17	0.253621	0.397	0.195	4.78537e-13
HMGA2	1.7907e-16	0.253595	0.374	0.186	3.39391e-12
YAF2	1.1394e-18	0.253495	0.297	0.126	2.15951e-14
ANAPC13	1.08061e-15	0.253011	0.425	0.226	2.04808e-11
RPS27A	6.13774e-36	0.252813	1	0.995	1.16329e-31
ARPC1A	3.65928e-14	0.252641	0.4	0.217	6.93544e-10
STMN1	4.32635e-10	-0.25625	0.911	0.887	8.19973e-06
HMGN3	3.21504e-06	-0.256884	0.767	0.737	0.0609346
SSR2	0.00795606	-0.257574	0.493	0.476	1
COX4I1	2.7951e-12	-0.257681	0.847	0.849	5.29755e-08
SEC62	4.02673e-05	-0.259357	0.648	0.625	0.763186
PSMB7	0.00140531	-0.259711	0.486	0.489	1
EMP2	0.0259408	-0.260598	0.345	0.352	1
SMIM19	0.0336406	-0.261056	0.265	0.281	1
ATP5C1	0.00261384	-0.262446	0.473	0.472	1
SSR4	0.000536503	-0.262653	0.651	0.596	1
FKBP3	0.00685874	-0.263569	0.441	0.44	1
PABPC1	0.000327929	-0.263791	0.621	0.594	1
PLP2	0.000681985	-0.264044	0.514	0.515	1
N4BP2L2	0.00995843	-0.264943	0.58	0.541	1
TOP1	0.0808579	-0.265804	0.249	0.262	1
PCM1	0.0577892	-0.267869	0.34	0.336	1
TMEM208	0.0265659	-0.268568	0.285	0.304	1
WASF2	0.0356355	-0.268848	0.356	0.355	1
PSMB1	3.15634e-09	-0.273387	0.703	0.731	5.98222e-05
SMS	0.0026157	-0.27436	0.445	0.454	1
PRRC2C	0.00134198	-0.276067	0.489	0.492	1
TSTD1	0.000124028	-0.276631	0.566	0.548	1
THRAP3	0.0274848	-0.276672	0.333	0.343	1
GPC3	0.00278414	-0.277687	0.457	0.469	1
ATP6V0E1	7.62548e-07	-0.279125	0.61	0.613	0.0144526
BCAP31	0.0226959	-0.282127	0.454	0.429	1
HSP90AA1	1.46482e-15	-0.283553	0.945	0.941	2.77627e-11
RPS15	5.99912e-29	-0.284576	0.991	0.99	1.13701e-24
ARPC3	4.51163e-07	-0.286144	0.619	0.628	0.00855088
FAM63B	0.0341494	-0.287625	0.235	0.255	1
AKR1A1	0.0139835	-0.289335	0.34	0.348	1
PSMD8	8.83008e-10	-0.289348	0.733	0.729	1.67357e-05
RPL11	3.71426e-36	-0.290074	0.998	0.997	7.03965e-32
ITM2C	0.0160879	-0.292353	0.368	0.369	1
PGAM1	2.24408e-06	-0.292564	0.598	0.597	0.0425321
PDLIM1	0.00421812	-0.292954	0.253	0.293	1
TMBIM4	0.0164943	-0.29327	0.272	0.295	1
CYTL1	0.00598851	-0.294077	0.247	0.28	1
CELF2	0.0203297	-0.296774	0.265	0.285	1
SSBP1	1.92118e-05	-0.296934	0.498	0.532	0.364121
AURKAIP1	0.000936977	-0.296994	0.477	0.471	1
ARID4B	0.00908214	-0.297086	0.285	0.31	1
NDUFA1	1.31777e-12	-0.299292	0.797	0.781	2.49756e-08
POLR2G	1.01682e-06	-0.299799	0.5	0.543	0.0192718
IK	0.0137859	-0.301222	0.324	0.338	1
PSMA7	1.56416e-12	-0.301516	0.806	0.811	2.96455e-08
YIF1A	0.00350726	-0.302472	0.283	0.318	1
SOD1	2.28547e-12	-0.303133	0.76	0.768	4.33166e-08
DDT	0.00194686	-0.304793	0.315	0.342	1
EIF6	0.00140205	-0.305595	0.331	0.365	1
NDUFS8	1.02873e-09	-0.307305	0.642	0.666	1.94976e-05
SHISA5	0.00472582	-0.308993	0.331	0.345	1
DMKN	1.0556e-06	-0.313228	0.527	0.562	0.0200069
TUBB4B	0.00416806	-0.315234	0.511	0.506	1
EIF4A2	4.57292e-05	-0.315615	0.523	0.527	0.866706
TMEM258	3.44552e-16	-0.3178	0.836	0.85	6.5303e-12
LAPTM4A	1.38607e-06	-0.318069	0.591	0.596	0.0262702
C7orf50	0.0092831	-0.318579	0.256	0.282	1
ZRANB2	0.00168254	-0.319024	0.384	0.402	1
MPHOSPH8	0.0178396	-0.320371	0.331	0.338	1
MDH1	0.000993478	-0.321236	0.39	0.405	1
UACA	0.00426314	-0.322079	0.253	0.289	1
PPA1	0.000103785	-0.328245	0.413	0.443	1
MYL12A	1.61357e-11	-0.329566	0.726	0.726	3.05821e-07
EAPP	0.00213502	-0.330092	0.267	0.301	1
FKBP1A	2.13317e-06	-0.332372	0.473	0.508	0.04043
GGNBP2	0.00546074	-0.332497	0.217	0.251	1
PSME2	0.00645698	-0.334086	0.251	0.282	1
EDF1	2.11861e-11	-0.335976	0.658	0.684	4.01539e-07
SNRPB2	2.64434e-08	-0.337377	0.63	0.633	0.000501182
RPL36A	3.84823e-31	-0.337796	0.979	0.965	7.29355e-27
TMED10	0.00102619	-0.339654	0.388	0.404	1
COX5B	7.1913e-23	-0.345061	0.824	0.867	1.36297e-18
EIF5	0.000663665	-0.345431	0.416	0.424	1
NEFL	0.00419237	-0.347034	0.285	0.316	1
TRIM56	0.000412153	-0.348953	0.306	0.351	1
RHEB	0.000150219	-0.349094	0.315	0.358	1
RNF181	1.05845e-05	-0.349469	0.441	0.477	0.200608
SERPING1	0.000264088	-0.349673	0.288	0.336	1
PTTG1IP	0.000126297	-0.349783	0.324	0.372	1
AAMDC	7.46026e-05	-0.350073	0.249	0.315	1
PNISR	0.00020192	-0.350557	0.452	0.463	1
HSPA2	0.000280416	-0.354607	0.205	0.263	1
RAB34	0.000213084	-0.35597	0.347	0.382	1
MEG3	6.86022e-07	-0.356425	0.384	0.467	0.0130022
SRSF11	8.33216e-06	-0.357144	0.543	0.541	0.157919
POLE4	0.000690774	-0.358171	0.324	0.355	1
IQGAP1	8.4805e-05	-0.364601	0.384	0.415	1
GSTM3	9.98971e-06	-0.367009	0.311	0.379	0.189335
SYNE2	0.00127773	-0.367393	0.217	0.262	1
COL9A3	2.96051e-05	-0.368312	0.192	0.266	0.561105
EZR	2.48544e-08	-0.368854	0.53	0.569	0.000471066
ERICH1	0.00032703	-0.370401	0.24	0.29	1
TMEM59	0.000169285	-0.370431	0.418	0.434	1
EPCAM	3.13007e-05	-0.371672	0.26	0.321	0.593242
SLC25A36	0.000109068	-0.375614	0.221	0.282	1
DARS	2.21667e-05	-0.375854	0.299	0.36	0.420125
NDUFC2	5.60715e-18	-0.377441	0.756	0.789	1.06272e-13
VPS28	5.16704e-05	-0.379561	0.311	0.361	0.979309
FRMD4B	0.000176549	-0.380109	0.263	0.313	1
TMED3	3.02143e-05	-0.381406	0.242	0.309	0.572652
ALG5	1.03098e-05	-0.382106	0.205	0.282	0.195401
MDK	2.13576e-24	-0.382805	0.879	0.893	4.0479e-20
IGFBP6	1.15395e-06	-0.386581	0.176	0.265	0.0218709
NSG1	2.02181e-06	-0.389143	0.169	0.256	0.0383194
PSMC1	3.8502e-06	-0.394347	0.432	0.459	0.0729728
PLSCR1	1.04772e-05	-0.394725	0.192	0.267	0.198575
VAMP2	2.23118e-06	-0.397771	0.244	0.323	0.0422875
PTMA	3.93079e-71	-0.39946	1	1	7.45003e-67
NBEAL1	1.92815e-05	-0.401621	0.388	0.42	0.365442
GPI	1.36034e-05	-0.407308	0.304	0.359	0.257825
RBCK1	1.12606e-07	-0.408018	0.176	0.276	0.00213421
NDUFB10	3.03992e-10	-0.409224	0.514	0.559	5.76156e-06
KRT8	8.80168e-29	-0.40938	0.801	0.9	1.66818e-24
NDUFA13	2.39547e-10	-0.409845	0.441	0.526	4.54014e-06
LAMA5	1.24186e-05	-0.410379	0.205	0.281	0.23537
GABPB1-AS1	2.05726e-10	-0.411219	0.614	0.644	3.89912e-06
MALAT1	1.8712e-29	-0.412365	0.998	1	3.54648e-25
AHNAK	2.13596e-05	-0.41375	0.326	0.374	0.404829
SPANXB1	1.27493e-06	-0.414028	0.219	0.308	0.0241637
MAD2L2	2.31072e-06	-0.418639	0.205	0.285	0.0437951
MPLKIP	1.30451e-05	-0.420276	0.192	0.263	0.247244
TPR	1.26811e-06	-0.423817	0.377	0.428	0.0240345
IFI16	3.39323e-10	-0.428136	0.489	0.553	6.43118e-06
CALM2	9.18291e-28	-0.428877	0.799	0.861	1.74044e-23
PKM	6.97825e-19	-0.430438	0.756	0.772	1.32259e-14
TAGLN2	1.10125e-13	-0.431701	0.61	0.647	2.0872e-09
TNNT1	1.18311e-08	-0.433908	0.468	0.515	0.000224234
RPL10A	4.00024e-47	-0.443494	0.95	0.965	7.58166e-43
LRPAP1	2.59985e-08	-0.445225	0.26	0.356	0.00049275
UBB	9.68078e-31	-0.445789	0.779	0.845	1.8348e-26
SPCS2	4.59392e-10	-0.446478	0.47	0.532	8.70686e-06
PNN	6.69595e-08	-0.446851	0.42	0.482	0.00126908
PTPRF	1.00975e-06	-0.447662	0.301	0.369	0.0191378
TMEM179B	1.43059e-09	-0.448181	0.393	0.467	2.7114e-05
RSF1	3.76247e-08	-0.44962	0.342	0.422	0.000713101
SRSF5	3.43304e-11	-0.449802	0.5	0.559	6.50664e-07
LUC7L3	2.19509e-16	-0.454068	0.696	0.731	4.16034e-12
MYL12B	1.43823e-18	-0.454359	0.696	0.733	2.72587e-14
TMEM176A	5.33748e-07	-0.455301	0.21	0.295	0.0101161
GOLGA8B	1.55491e-06	-0.455976	0.171	0.258	0.0294702
NKTR	1.35157e-06	-0.456854	0.315	0.383	0.0256163
PCP4	3.54388e-08	-0.465124	0.162	0.271	0.000671672
UBXN4	1.40516e-10	-0.472573	0.384	0.471	2.66319e-06
PRDX6	1.0023e-12	-0.474815	0.486	0.564	1.89966e-08
AKAP9	1.57898e-09	-0.477702	0.518	0.545	2.99264e-05
CALD1	1.54546e-17	-0.479501	0.685	0.702	2.92911e-13
CXADR	5.25566e-09	-0.481524	0.308	0.399	9.96106e-05
VAMP8	3.14161e-10	-0.486774	0.276	0.385	5.9543e-06
H3F3B	8.65943e-59	-0.488236	0.989	0.988	1.64122e-54
PSMB8	1.96983e-11	-0.489149	0.228	0.362	3.73342e-07
MT1E	2.3236e-13	-0.490097	0.459	0.559	4.40391e-09
CYSTM1	1.11757e-20	-0.490698	0.532	0.655	2.11814e-16
VIMP	2.42136e-10	-0.492108	0.352	0.448	4.58921e-06
TUBA1A	3.89424e-12	-0.492448	0.475	0.56	7.38075e-08
NMU	1.73404e-11	-0.493928	0.139	0.278	3.28653e-07
SON	3.27806e-24	-0.496502	0.751	0.788	6.2129e-20
CBR1	4.7476e-10	-0.498707	0.139	0.257	8.99813e-06
PDCD6	9.27313e-11	-0.500272	0.283	0.393	1.75754e-06
EIF2AK2	4.41369e-12	-0.510016	0.299	0.425	8.36527e-08
TMEM147	6.8385e-12	-0.511681	0.388	0.476	1.2961e-07
SKP1	7.92302e-30	-0.513127	0.692	0.795	1.50165e-25
UBE2L6	1.17326e-10	-0.517164	0.148	0.274	2.22368e-06
MAGED2	3.09896e-12	-0.518439	0.354	0.464	5.87347e-08
ANXA1	1.89547e-09	-0.520272	0.267	0.373	3.59248e-05
MGST2	2.29813e-11	-0.521028	0.128	0.261	4.35565e-07
FAM162A	1.03803e-08	-0.521939	0.297	0.38	0.000196738
EIF4EBP1	5.37448e-12	-0.526645	0.299	0.42	1.01863e-07
LGALS3	1.15848e-10	-0.526923	0.299	0.408	2.19566e-06
CCND1	3.89284e-09	-0.529092	0.247	0.351	7.37809e-05
TMEM176B	2.68516e-11	-0.530659	0.235	0.358	5.08919e-07
ALDOA	1.13561e-25	-0.532998	0.701	0.748	2.15233e-21
RRBP1	1.18439e-10	-0.536974	0.203	0.325	2.24478e-06
BST2	4.29372e-25	-0.542169	0.582	0.68	8.13789e-21
C19orf33	1.86433e-12	-0.543989	0.221	0.361	3.53347e-08
PARP14	1.02937e-14	-0.544622	0.148	0.315	1.95097e-10
WSB1	3.81631e-10	-0.54761	0.416	0.494	7.23304e-06
SPINT2	1.07836e-29	-0.54862	0.703	0.764	2.04381e-25
SARAF	2.37556e-12	-0.550288	0.29	0.406	4.5024e-08
ADI1	4.00755e-12	-0.550862	0.205	0.339	7.59551e-08
HSPA5	1.89929e-19	-0.553672	0.559	0.648	3.59972e-15
CTSV	2.73332e-10	-0.554581	0.26	0.374	5.18046e-06
STAT1	2.92834e-19	-0.570308	0.418	0.561	5.55008e-15
AGTRAP	4.21465e-16	-0.583337	0.29	0.44	7.98802e-12
MANF	6.61643e-14	-0.586493	0.21	0.357	1.25401e-09
KRT17	2.03938e-16	-0.588096	0.322	0.49	3.86524e-12
ARID5B	5.63598e-15	-0.588557	0.226	0.383	1.06819e-10
DNPH1	4.44335e-16	-0.594651	0.142	0.309	8.42148e-12
HSP90B1	4.23687e-37	-0.608935	0.685	0.823	8.03014e-33
JUN	3.6852e-18	-0.615359	0.137	0.326	6.98456e-14
GSTP1	3.40376e-80	-0.625803	0.932	0.977	6.45114e-76
OAS1	6.16651e-22	-0.626464	0.112	0.331	1.16874e-17
SERPINB6	1.03784e-16	-0.631864	0.276	0.428	1.96702e-12
KLK11	2.88646e-17	-0.632564	0.189	0.365	5.4707e-13
UBC	3.74279e-33	-0.633243	0.621	0.731	7.0937e-29
EPSTI1	6.98822e-18	-0.634078	0.269	0.439	1.32448e-13
TXNIP	1.91087e-20	-0.635877	0.119	0.326	3.62167e-16
PSME1	1.61926e-16	-0.640746	0.174	0.344	3.06899e-12
PGK1	9.65651e-25	-0.64837	0.509	0.625	1.8302e-20
CALM1	8.44669e-20	-0.649062	0.42	0.54	1.6009e-15
IFIT1	4.48009e-22	-0.650146	0.171	0.39	8.49111e-18
S100A10	6.65653e-50	-0.654618	0.806	0.896	1.26161e-45
CRIP2	1.14087e-18	-0.655835	0.158	0.346	2.16229e-14
RPL17	1.44742e-18	-0.660732	0.297	0.454	2.74329e-14
CD47	1.68935e-16	-0.66091	0.242	0.403	3.20183e-12
ANXA2	2.77385e-51	-0.663639	0.817	0.882	5.25728e-47
PYCARD	1.27108e-22	-0.66928	0.057	0.264	2.40908e-18
WDR54	8.71365e-17	-0.672077	0.235	0.393	1.6515e-12
PRDX4	2.28434e-24	-0.674153	0.45	0.587	4.32952e-20
RTF1	8.35518e-23	-0.687069	0.276	0.475	1.58356e-18
WFDC2	6.26869e-21	-0.701583	0.356	0.509	1.18811e-16
TSPO	2.63183e-20	-0.705394	0.128	0.323	4.98811e-16
IFI44L	3.5124e-21	-0.719191	0.089	0.295	6.65704e-17
GAPDH	1.96495e-110	-0.721785	0.982	0.994	3.72417e-106
RSRP1	1.15144e-19	-0.726585	0.224	0.411	2.18232e-15
TAP1	1.60171e-22	-0.727058	0.128	0.342	3.03572e-18
IFI6	3.02708e-232	-2.2579	0.514	0.999	5.73722e-228
RPL13	1.65053e-233	-1.96087	0.779	0.993	3.12825e-229
LY6E	2.35682e-181	-1.84562	0.477	0.925	4.46687e-177
ITLN1	2.23351e-57	-1.73168	0.137	0.526	4.23317e-53
PPDPF	2.4423e-162	-1.71889	0.422	0.887	4.62889e-158
IFI27	1.22836e-223	-1.697	0.822	1	2.3281e-219
PSMB9	5.8154e-88	-1.42859	0.201	0.675	1.10219e-83
KRT19	2.12159e-127	-1.34588	0.584	0.904	4.02104e-123
LGALS3BP	1.00643e-139	-1.3432	0.553	0.915	1.9075e-135
ID2	1.04992e-75	-1.32776	0.196	0.648	1.98992e-71
CD9	1.30837e-76	-1.32063	0.345	0.698	2.47976e-72
SPRR2F	3.04602e-74	-1.30184	0.404	0.763	5.77313e-70
MLLT4	1.84335e-75	-1.29007	0.274	0.67	3.49371e-71
FOS	1.57549e-63	-1.28506	0.025	0.46	2.98603e-59
HLA-B	1.6192e-169	-1.28248	0.831	0.99	3.06886e-165
TM4SF1	3.03768e-47	-1.21357	0.226	0.545	5.75732e-43
LDHA	6.67668e-59	-1.15648	0.308	0.629	1.26543e-54
BNIP3	1.00679e-38	-1.05485	0.217	0.49	1.90817e-34
HLA-A	8.89166e-102	-1.04502	0.664	0.904	1.68524e-97
IFITM3	3.98552e-145	-1.03903	0.822	0.978	7.55376e-141
PTGDS	4.82013e-44	-1.02793	0.397	0.646	9.13559e-40
ENO1	1.35339e-91	-1.0089	0.776	0.901	2.56508e-87
B2M	1.15009e-161	-0.984276	0.954	1	2.17976e-157
RNF213	1.17574e-39	-0.974998	0.242	0.519	2.22838e-35
PNCK	1.23997e-35	-0.963716	0.011	0.291	2.35012e-31
ID3	6.51636e-39	-0.938106	0.176	0.491	1.23505e-34
TPI1	1.75779e-100	-0.906363	0.804	0.915	3.33153e-96
SLC16A3	6.44016e-29	-0.861197	0.098	0.348	1.2206e-24
APOA1BP	2.82003e-46	-0.852108	0.457	0.671	5.34481e-42
TBCB	1.19344e-34	-0.848205	0.265	0.515	2.26192e-30
KLF6	1.51409e-26	-0.847083	0.174	0.408	2.86965e-22
TMEM141	6.28502e-31	-0.845349	0.258	0.491	1.1912e-26
ARGLU1	3.54186e-32	-0.820933	0.322	0.553	6.71289e-28
HLA-E	8.26883e-31	-0.820801	0.283	0.514	1.56719e-26
UNC5B-AS1	4.50263e-31	-0.815294	0.027	0.286	8.53384e-27
LRRN3	2.1019e-27	-0.813706	0.073	0.317	3.98372e-23
KCNQ1OT1	1.7299e-39	-0.812489	0.587	0.737	3.27867e-35
MX1	5.12567e-46	-0.811163	0.397	0.674	9.71469e-42
PPIB	5.01157e-59	-0.808591	0.642	0.81	9.49842e-55
SLPI	1.19443e-17	-0.808168	0.276	0.479	2.2638e-13
SLC2A1	1.86265e-21	-0.798137	0.112	0.313	3.53028e-17
P4HA1	1.45628e-23	-0.783205	0.249	0.447	2.76009e-19
SCG5	1.078e-22	-0.769155	0.219	0.42	2.04313e-18
DUSP23	4.938e-27	-0.766769	0.057	0.294	9.35899e-23
PHF14	5.61179e-24	-0.751728	0.123	0.344	1.0636e-19

## Sheet: DEGs in Figure 6G
Supplementary Table 9. DEGs in Figure 6G (PDO-MOSR9 cl.1 vs MOSR9 cl.1 biopsy)
gene	p_val	avg_logFC	pct.1	pct.2	p_val_adj
KRT19	1.57285e-41	-2.41534	0.211	0.96	2.98102e-37
NDRG1	6.61935e-31	-2.35409	0.144	0.842	1.25456e-26
IGF2	2.81841e-33	-2.24897	0.122	0.871	5.34174e-29
CCDC80	3.05181e-42	-2.23362	0.356	0.99	5.7841e-38
CPA4	3.59401e-31	-1.80059	0.033	0.799	6.81172e-27
MALAT1	1.95065e-36	-1.78079	1	1	3.69707e-32
NPPB	4.78249e-21	-1.77744	0	0.601	9.06426e-17
EFEMP1	1.0425e-28	-1.72108	0.311	0.884	1.97586e-24
WSB1	1.74308e-36	-1.67056	0.167	0.95	3.30365e-32
LUM	7.58518e-21	-1.6298	0.111	0.69	1.43762e-16
KRT18	3.79772e-29	-1.53703	0.344	0.931	7.19781e-25
AEBP1	2.86173e-28	-1.51985	0.111	0.799	5.42383e-24
CALD1	3.52843e-28	-1.51387	0.778	0.993	6.68743e-24
KRT8	5.322e-29	-1.49879	0.667	0.964	1.00868e-24
PLA2G16	3.65659e-33	-1.42622	0.178	0.917	6.93034e-29
CLU	6.10913e-18	-1.41904	0.178	0.7	1.15786e-13
IGLC2	5.29909e-21	-1.39418	0.022	0.63	1.00434e-16
PRSS23	5.18266e-25	-1.39184	0.067	0.719	9.8227e-21
S100A10	6.61016e-29	-1.36373	0.522	0.957	1.25282e-24
LDHA	2.17165e-31	-1.34115	0.767	0.993	4.11593e-27
SAA1	1.44076e-10	-1.32684	0.044	0.413	2.73066e-06
KRT7	3.38668e-19	-1.31442	0.178	0.756	6.41878e-15
FOS	9.72251e-23	-1.29879	0.011	0.64	1.84271e-18
CD74	3.50299e-30	-1.28521	0.144	0.875	6.63921e-26
CAV1	1.29941e-25	-1.24414	0.3	0.898	2.46277e-21
TGFBI	3.63231e-22	-1.241	0.178	0.766	6.88431e-18
HILPDA	1.42759e-19	-1.20132	0.067	0.64	2.70571e-15
SLPI	4.13549e-11	-1.18768	0.011	0.376	7.83799e-07
TM4SF1	2.13867e-21	-1.1398	0.133	0.736	4.05342e-17
S100A4	3.24915e-15	-1.13893	0.256	0.736	6.15811e-11
HSPA1A	2.40646e-12	-1.12423	0.1	0.531	4.56096e-08
PTGDS	5.40565e-10	-1.11124	0.178	0.554	1.02453e-05
CD24	2.19835e-18	-1.10819	0	0.545	4.16654e-14
EZR	3.61944e-21	-1.08975	0.322	0.871	6.85993e-17
COL5A1	1.21168e-19	-1.08787	0.256	0.799	2.29649e-15
CLEC2B	4.06912e-18	-1.07237	0.111	0.647	7.71221e-14
SLC2A1	9.50512e-18	-1.06119	0.033	0.574	1.80151e-13
HCFC1R1	8.41408e-24	-1.05548	0.3	0.881	1.59472e-19
ADIRF	3.84819e-15	-1.05151	0.233	0.719	7.29348e-11
H3F3B	5.01173e-27	-1.04613	0.556	0.98	9.49873e-23
ADM	9.81188e-13	-1.0195	0.011	0.419	1.85965e-08
AKAP12	1.23181e-15	-1.01334	0.056	0.554	2.33465e-11
PTGIS	5.44392e-12	-1.00094	0.189	0.597	1.03179e-07
ID2	4.76958e-15	-0.995121	0.067	0.548	9.03978e-11
RNMT	2.5305e-23	-0.982746	0.022	0.67	4.79606e-19
NEAT1	2.31505e-27	-0.978627	0.711	0.98	4.38771e-23
IGKC	6.76463e-16	-0.973612	0.1	0.62	1.2821e-11
AHNAK	1.0967e-20	-0.973053	0.267	0.842	2.07858e-16
KCNQ1OT1	3.34535e-18	-0.966738	0.067	0.62	6.34044e-14
ENO1	6.73465e-28	-0.927081	0.878	0.997	1.27642e-23
CFH	2.8611e-14	-0.926771	0.089	0.548	5.42263e-10
PTTG1IP	1.46338e-19	-0.926118	0.167	0.733	2.77354e-15
DAB2	4.77213e-18	-0.923904	0.1	0.677	9.04462e-14
MFAP5	2.37236e-16	-0.922416	0	0.498	4.49633e-12
IFI27	4.21707e-16	-0.913796	0.5	0.924	7.99261e-12
RBM39	7.53779e-21	-0.910259	0.233	0.822	1.42864e-16
ITGB4	1.23926e-16	-0.907586	0	0.505	2.34877e-12
SPP1	2.68529e-20	-0.904335	0.044	0.66	5.08943e-16
RARRES3	7.79997e-08	-0.903485	0.289	0.601	0.00147833
TMEM141	1.06927e-18	-0.895917	0.333	0.858	2.02659e-14
SLC2A3	3.62999e-17	-0.887232	0.033	0.571	6.87993e-13
FOSB	4.61824e-14	-0.863858	0	0.442	8.75295e-10
SERPING1	9.42117e-19	-0.863699	0.178	0.749	1.78559e-14
HLA-A	2.8772e-17	-0.848847	0.689	0.974	5.45316e-13
DKK1	1.49497e-13	-0.845412	0.044	0.502	2.83343e-09
LINC01615	7.39104e-16	-0.84264	0.111	0.64	1.40082e-11
LY96	6.83843e-19	-0.841658	0.089	0.663	1.29609e-14
PNISR	4.08219e-21	-0.838555	0.133	0.779	7.73697e-17
HLA-E	2.36515e-17	-0.836597	0.267	0.772	4.48267e-13
LRRFIP1	4.82514e-17	-0.836357	0.189	0.723	9.1451e-13
MT1F	4.96873e-16	-0.827267	0.056	0.568	9.41723e-12
LINC00152	1.85361e-15	-0.819734	0.5	0.855	3.51315e-11
SLC6A8	5.70572e-12	-0.813721	0.033	0.432	1.0814e-07
MAF	2.43071e-16	-0.804237	0.033	0.551	4.60692e-12
SULF1	1.07008e-14	-0.803744	0.089	0.568	2.02812e-10
IL18	4.30647e-16	-0.803591	0.056	0.568	8.16205e-12
AKAP9	4.31525e-19	-0.803056	0.089	0.683	8.17869e-15
THBS2	2.15934e-16	-0.798068	0.4	0.861	4.09259e-12
ENO2	1.13436e-13	-0.794834	0.078	0.521	2.14996e-09
C1R	5.9297e-19	-0.773406	0.211	0.825	1.12386e-14
RSRC2	2.31026e-18	-0.773076	0.056	0.624	4.37864e-14
BNIP3	1.52483e-13	-0.773042	0.222	0.68	2.89e-09
LINC00162	3.294e-13	-0.772816	0.044	0.479	6.24312e-09
JUN	1.31361e-13	-0.768702	0.033	0.482	2.48969e-09
ADARB1	1.62061e-16	-0.767398	0.011	0.518	3.07153e-12
FAM162A	1.94544e-14	-0.753485	0.367	0.828	3.68719e-10
TAF1D	3.25536e-20	-0.750636	0.167	0.779	6.16988e-16
TM2D2	3.57311e-15	-0.748773	0.1	0.584	6.77211e-11
SPAG4	9.07295e-16	-0.746253	0.044	0.535	1.7196e-11
CARHSP1	5.3518e-15	-0.736588	0.222	0.719	1.01433e-10
COL6A3	2.16754e-12	-0.730304	0.167	0.63	4.10814e-08
SOX4	2.37319e-13	-0.728135	0.278	0.723	4.49791e-09
STEAP4	3.11239e-10	-0.728079	0	0.337	5.89892e-06
SF3B2	4.50595e-15	-0.71143	0.256	0.792	8.54013e-11
TAGLN2	9.80306e-12	-0.710213	0.767	0.954	1.85797e-07
VEGFA	4.98468e-11	-0.706138	0.133	0.545	9.44747e-07
IGFBP3	5.69913e-10	-0.701427	0.144	0.518	1.08016e-05
MEST	5.41839e-10	-0.69207	0.2	0.591	1.02695e-05
LINC01133	7.87767e-14	-0.686653	0.1	0.571	1.49305e-09
SLC12A8	6.42983e-13	-0.686392	0.1	0.558	1.21865e-08
C19orf33	3.86768e-16	-0.685664	0.289	0.855	7.3304e-12
SEMA3C	1.5305e-10	-0.682855	0.056	0.429	2.90075e-06
C2	8.51386e-15	-0.679685	0.044	0.525	1.61363e-10
MYH10	3.6699e-15	-0.675885	0.078	0.587	6.95557e-11
RAB11FIP1	2.90867e-13	-0.671436	0.056	0.488	5.51281e-09
HN1	4.80124e-10	-0.667787	0.522	0.815	9.0998e-06
PCOLCE	6.81127e-09	-0.66765	0.356	0.71	0.000129094
FAM3C	9.28792e-13	-0.664961	0.122	0.568	1.76034e-08
SRI	5.17618e-13	-0.664142	0.356	0.815	9.81041e-09
TPPP3	3.09817e-10	-0.662854	0.044	0.413	5.87197e-06
WFDC3	3.88157e-11	-0.660151	0.1	0.508	7.35674e-07
LIMCH1	8.34745e-14	-0.659894	0	0.436	1.58209e-09
C1S	3.88464e-14	-0.657264	0.322	0.835	7.36255e-10
TOMM20	4.89616e-13	-0.657252	0.278	0.769	9.27969e-09
ZFAS1	9.61372e-11	-0.648737	0.822	0.987	1.82209e-06
KMT2E	2.46587e-14	-0.645794	0.122	0.634	4.67356e-10
MDK	7.45925e-11	-0.645279	0.289	0.68	1.41375e-06
SPTBN1	1.40174e-12	-0.643996	0.189	0.65	2.65672e-08
C8orf59	6.45293e-14	-0.643027	0.222	0.713	1.22302e-09
HLA-DPB1	4.5022e-14	-0.64135	0.067	0.551	8.53303e-10
EIF4A2	1.54854e-12	-0.640787	0.289	0.776	2.93495e-08
VMP1	2.66602e-13	-0.626736	0.233	0.769	5.05291e-09
POLR2J3	2.28134e-14	-0.626721	0.089	0.564	4.32382e-10
YBX3	9.71118e-13	-0.626149	0.133	0.601	1.84056e-08
RPL7A	1.74216e-26	-0.62513	0.967	1	3.30191e-22
SPTAN1	5.44149e-12	-0.618278	0.233	0.663	1.03133e-07
PCBP1	9.6915e-15	-0.609051	0.222	0.739	1.83683e-10
ANKRD12	7.26118e-12	-0.60636	0.1	0.521	1.37621e-07
LMO4	6.62195e-09	-0.605578	0.111	0.455	0.000125506
SPATS2L	2.06837e-12	-0.605355	0.133	0.587	3.92019e-08
CUX1	5.72856e-13	-0.599349	0.156	0.624	1.08573e-08
NNMT	1.08698e-10	-0.595948	0.633	0.894	2.06016e-06
UBXN4	2.27178e-11	-0.594903	0.178	0.611	4.30571e-07
MARCKS	3.91731e-12	-0.593439	0.3	0.795	7.42447e-08
OLA1	6.68433e-11	-0.589698	0.367	0.766	1.26688e-06
PRPF6	1.11451e-10	-0.5876	0.133	0.528	2.11232e-06
PLTP	1.44231e-10	-0.581161	0.144	0.558	2.73361e-06
MSLN	2.68356e-11	-0.579428	0.022	0.409	5.08614e-07
SUN1	5.80623e-12	-0.57628	0.044	0.459	1.10045e-07
PDLIM1	2.67704e-12	-0.575694	0.133	0.584	5.0738e-08
HLA-DRA	1.05813e-09	-0.57419	0.2	0.611	2.00548e-05
HLA-B	4.68928e-08	-0.571609	0.833	0.974	0.000888759
PAWR	1.35665e-10	-0.570556	0.067	0.449	2.57126e-06
HLA-DPA1	1.80975e-11	-0.567566	0.056	0.455	3.43001e-07
NPC2	2.7759e-13	-0.566746	0.589	0.931	5.26117e-09
AHNAK2	2.40459e-10	-0.566183	0.033	0.396	4.55741e-06
EMP2	1.77267e-09	-0.565929	0.044	0.383	3.35973e-05
RSL1D1	9.23196e-11	-0.565591	0.3	0.733	1.74973e-06
BMP4	2.72976e-12	-0.563469	0.011	0.419	5.17372e-08
C1orf198	2.28872e-11	-0.561908	0	0.37	4.33781e-07
IFI16	1.90655e-12	-0.561534	0.233	0.726	3.61348e-08
TPD52L1	3.58453e-10	-0.55683	0.011	0.35	6.79376e-06
WNT2B	1.79835e-09	-0.554653	0	0.314	3.40842e-05
PPIG	3.67306e-12	-0.554099	0.111	0.564	6.96155e-08
MXRA5	5.57105e-09	-0.551687	0.178	0.558	0.000105588
TNXB	1.08281e-09	-0.54882	0.044	0.389	2.05226e-05
SMC3	1.8788e-10	-0.548744	0.1	0.485	3.56089e-06
TXNIP	3.69925e-08	-0.547051	0.111	0.439	0.00070112
CA9	4.45217e-11	-0.545363	0.011	0.383	8.4382e-07
ACTG1	3.31702e-14	-0.545178	1	0.997	6.28674e-10
DNAJB12	7.38135e-10	-0.54325	0.078	0.449	1.39899e-05
SRSF11	1.81362e-11	-0.543164	0.156	0.584	3.43735e-07
FLNB	1.05465e-09	-0.54237	0.189	0.568	1.99889e-05
SEPT9	6.21761e-11	-0.540992	0.267	0.69	1.17842e-06
FSTL1	3.29432e-07	-0.539361	0.356	0.703	0.00624372
LSM8	6.20373e-13	-0.534602	0.233	0.743	1.17579e-08
LINC00493	1.17344e-10	-0.534065	0.444	0.855	2.22402e-06
ZNF706	2.08298e-11	-0.528327	0.122	0.535	3.94788e-07
CRB2	9.81218e-09	-0.528119	0	0.29	0.00018597
CDON	2.0431e-11	-0.526858	0.011	0.389	3.87228e-07
EGLN3	1.75071e-11	-0.526117	0	0.373	3.31812e-07
GPNMB	5.85021e-09	-0.525348	0.289	0.653	0.000110879
INSIG2	1.36762e-09	-0.524668	0.022	0.356	2.59205e-05
UBC	1.86489e-12	-0.524251	0.667	0.967	3.53453e-08
SBSPON	7.72644e-09	-0.523662	0	0.294	0.000146439
WDR54	4.91072e-12	-0.522507	0.144	0.63	9.3073e-08
SFTA1P	7.56549e-09	-0.521192	0.033	0.35	0.000143389
HMGN3	1.44186e-06	-0.519463	0.378	0.657	0.0273275
IGHG3	5.80256e-07	-0.519379	0.078	0.356	0.0109976
BNIP3L	4.95497e-09	-0.519344	0.356	0.71	9.39115e-05
PRRC2C	1.47265e-10	-0.515632	0.1	0.492	2.79111e-06
SRRM1	1.97261e-10	-0.514555	0.211	0.627	3.73868e-06
RHOB	3.1265e-08	-0.514501	0.089	0.399	0.000592565
PODXL	3.65037e-08	-0.514084	0.033	0.337	0.000691855
TBC1D2	1.75071e-11	-0.51351	0	0.373	3.31812e-07
SSR2	6.47918e-10	-0.513057	0.522	0.861	1.228e-05
VIM	3.60945e-11	-0.509182	0.867	0.974	6.841e-07
RP11-11N9.4	2.94034e-11	-0.508901	0.011	0.386	5.57282e-07
HIST1H1C	7.07883e-09	-0.507203	0.156	0.535	0.000134165
PLAC8	1.09175e-09	-0.506741	0.033	0.376	2.06919e-05
COL1A1	2.59872e-06	-0.506213	0.711	0.865	0.0492535
RP5-1172A22.1	8.58594e-10	-0.505633	0.1	0.462	1.62729e-05
ANXA4	1.59184e-07	-0.505057	0.233	0.581	0.00301702
THOC2	1.16232e-11	-0.503067	0.078	0.498	2.20294e-07
RPS25	6.44511e-17	-0.497331	1	1	1.22154e-12
ESF1	8.39292e-12	-0.496559	0.067	0.492	1.59071e-07
HNRNPU	4.63259e-11	-0.494379	0.156	0.574	8.78015e-07
ANXA11	8.40481e-10	-0.490735	0.122	0.521	1.59296e-05
HIST1H2BD	2.47324e-10	-0.490186	0.044	0.419	4.68754e-06
SON	5.29368e-13	-0.49006	0.267	0.769	1.00331e-08
TSTD1	1.19999e-10	-0.488553	0.167	0.597	2.27433e-06
DNAJB1	1.87351e-06	-0.487572	0.067	0.323	0.0355086
LGALS3	1.16419e-09	-0.485835	0.5	0.828	2.20648e-05
HAPLN1	4.77456e-09	-0.483475	0	0.3	9.04922e-05
IQCA1	1.8652e-10	-0.48338	0	0.343	3.53511e-06
SEPT7	8.52591e-09	-0.483248	0.489	0.861	0.000161592
GOLGA2	4.93341e-10	-0.480354	0.144	0.554	9.3503e-06
HLA-F	1.93984e-09	-0.480212	0.022	0.35	3.67657e-05
IGFBP6	1.47412e-09	-0.479966	0.067	0.429	2.79391e-05
PRELP	8.22433e-09	-0.479843	0.022	0.33	0.000155876
PMP22	1.7092e-09	-0.479497	0.033	0.373	3.23944e-05
APOC1	2.01524e-09	-0.478575	0.111	0.475	3.81948e-05
DARS	1.34087e-10	-0.477395	0.178	0.627	2.54136e-06
MGEA5	2.38638e-09	-0.476487	0.111	0.482	4.52291e-05
DDX27	1.54763e-08	-0.476227	0.089	0.409	0.000293322
CYBRD1	1.07406e-08	-0.476112	0.156	0.521	0.000203566
BGN	2.75385e-10	-0.475222	0.511	0.875	5.21937e-06
SYF2	1.83879e-10	-0.475156	0.311	0.766	3.48505e-06
SAT2	6.66923e-09	-0.473552	0.3	0.686	0.000126402
NPNT	2.29956e-09	-0.473249	0	0.31	4.35835e-05
H1F0	3.40569e-09	-0.471823	0.1	0.462	6.4548e-05
RPL30	1.79616e-15	-0.471822	0.989	1	3.40426e-11
GRN	1.07995e-07	-0.471681	0.378	0.762	0.00204684
TMEM60	6.91507e-10	-0.468112	0.056	0.416	1.31061e-05
RUNX1T1	5.54132e-10	-0.467848	0.022	0.366	1.05025e-05
SERPINB1	5.65851e-09	-0.46464	0.056	0.396	0.000107246
STK4	1.39137e-10	-0.462745	0.056	0.439	2.63706e-06
LEPROTL1	8.50494e-07	-0.462637	0.122	0.409	0.0161194
AIF1	2.76705e-09	-0.462482	0.011	0.323	5.24439e-05
RPL8	2.66281e-16	-0.460528	0.989	1	5.04682e-12
HLA-DRB1	4.54847e-08	-0.459258	0.133	0.462	0.000862071
BPTF	5.55565e-09	-0.458848	0.033	0.353	0.000105296
TAX1BP1	1.49655e-09	-0.458621	0.289	0.696	2.83641e-05
CCNL1	8.83363e-10	-0.456736	0.089	0.459	1.67424e-05
HNMT	1.43551e-07	-0.454062	0.111	0.409	0.00272072
CAV2	2.99218e-07	-0.451877	0.222	0.568	0.00567107
RPL27A	6.54496e-21	-0.450692	1	1	1.24047e-16
SPCS2	2.63137e-07	-0.450648	0.367	0.713	0.00498723
BHLHE40	3.82952e-08	-0.449314	0.033	0.32	0.000725809
CRYAB	1.56489e-07	-0.446859	0.156	0.482	0.00296594
IGHG1	6.64793e-10	-0.446721	0	0.327	1.25998e-05
FNBP1	4.24144e-08	-0.442964	0.044	0.34	0.000803879
MT3	1.31309e-07	-0.442551	0.011	0.277	0.0024887
DDX5	9.53111e-10	-0.442481	0.311	0.756	1.80643e-05
GADD45B	2.39406e-07	-0.441561	0.033	0.304	0.00453746
PNRC1	6.02678e-08	-0.439059	0.078	0.393	0.00114225
PLS3	1.67964e-07	-0.437278	0.144	0.482	0.00318342
ARID5B	8.10777e-09	-0.436143	0.122	0.492	0.000153667
LMAN1	5.96617e-09	-0.435416	0.278	0.7	0.000113077
CCDC144A	3.33005e-08	-0.434806	0.011	0.294	0.000631144
RPS15A	4.63817e-13	-0.434732	1	1	8.79072e-09
GPI	4.24474e-07	-0.434462	0.144	0.436	0.00804506
TPP1	1.78803e-08	-0.43314	0.178	0.538	0.000338885
CITED2	2.13549e-09	-0.432648	0.022	0.356	4.04739e-05
PIAS2	1.11694e-08	-0.43198	0.056	0.383	0.000211694
PLK2	1.13546e-07	-0.431906	0.056	0.347	0.00215203
NPEPPS	6.62617e-07	-0.431044	0.144	0.455	0.0125586
SYTL2	2.74917e-08	-0.429437	0.011	0.297	0.00052105
DSG2	6.01473e-09	-0.426522	0.044	0.363	0.000113997
POLR2J	7.89354e-10	-0.426371	0.567	0.917	1.49606e-05
TNFAIP2	2.50478e-06	-0.424739	0.078	0.337	0.0474731
CDK18	2.64895e-08	-0.424319	0.011	0.3	0.000502056
HIST1H2AC	5.43052e-09	-0.424179	0.067	0.419	0.000102925
VPS35	1.85408e-08	-0.422578	0.189	0.564	0.000351403
NSRP1	1.62254e-08	-0.42223	0.167	0.528	0.000307519
IFNGR1	1.65502e-07	-0.421851	0.044	0.31	0.00313677
DAZAP2	7.23535e-08	-0.421823	0.178	0.525	0.00137132
FSTL3	1.14329e-06	-0.421017	0.156	0.436	0.0216687
DUSP1	1.95304e-07	-0.421002	0.1	0.406	0.00370159
VTN	2.50169e-08	-0.419889	0.011	0.3	0.000474146
OXTR	4.02132e-08	-0.419724	0	0.271	0.000762161
SOCS3	5.84143e-08	-0.419271	0.011	0.281	0.00110713
KLF6	5.55552e-07	-0.419193	0.089	0.366	0.0105294
SLAMF7	8.0225e-08	-0.418647	0	0.261	0.0015205
ANKRD37	1.58534e-07	-0.417443	0	0.251	0.0030047
LINC00969	5.58474e-09	-0.416685	0.067	0.396	0.000105848
PSMC2	3.0302e-07	-0.416271	0.1	0.399	0.00574315
RP11-798M19.6	9.81218e-09	-0.416103	0	0.29	0.00018597
ERV3-1	9.85169e-08	-0.415921	0.033	0.317	0.00186719
CXADR	1.63002e-09	-0.414759	0.022	0.36	3.08938e-05
UGCG	1.13563e-09	-0.414143	0.089	0.452	2.15236e-05
CMB9-22P13.1	1.32925e-07	-0.413945	0.033	0.314	0.00251933
RP11-49I11.1	3.7568e-08	-0.413639	0.078	0.403	0.000712027
FLOT1	1.48257e-08	-0.413556	0.056	0.386	0.000280992
ZCRB1	5.95197e-09	-0.413043	0.344	0.759	0.000112808
YIPF3	3.39457e-08	-0.41027	0.211	0.561	0.000643372
PTMA	1.01941e-09	-0.409978	0.9	0.997	1.93209e-05
PPFIBP1	6.6547e-08	-0.408595	0.1	0.429	0.00126127
RSRP1	1.39867e-09	-0.406781	0.056	0.406	2.6509e-05
RPL26	1.71741e-11	-0.405697	1	1	3.25501e-07
USP16	8.35035e-08	-0.405285	0.156	0.502	0.00158264
RPL29	3.34101e-13	-0.404879	1	1	6.33222e-09
RABGAP1	7.17708e-09	-0.404764	0.033	0.356	0.000136027
EFNA1	1.26465e-07	-0.402838	0	0.254	0.0023969
SH3BP5	7.04578e-07	-0.402422	0.089	0.36	0.0133539
GPRC5A	2.93703e-09	-0.401662	0	0.307	5.56656e-05
GJA1	2.61615e-06	-0.400885	0.267	0.591	0.049584
PLP2	2.18228e-08	-0.40049	0.378	0.759	0.000413608
OSMR	1.42454e-07	-0.399764	0.111	0.419	0.00269993
ZNF292	4.91754e-08	-0.399054	0.033	0.333	0.000932022
ANTXR1	6.31586e-08	-0.398815	0.089	0.413	0.00119705
RNF213	1.59555e-08	-0.397785	0.133	0.492	0.000302404
CDKN1C	9.03939e-08	-0.397424	0.022	0.3	0.00171324
C5orf42	1.45216e-08	-0.397342	0.011	0.307	0.000275227
IRF2BP2	1.44231e-07	-0.396569	0.111	0.446	0.00273361
PSMB8	2.41486e-06	-0.394233	0.233	0.538	0.0457688
NKTR	1.24782e-07	-0.39385	0.078	0.373	0.002365
ZKSCAN1	4.54816e-08	-0.393689	0.122	0.462	0.000862013
SPECC1	2.36919e-08	-0.393642	0.044	0.35	0.000449032
SNRNP200	6.068e-09	-0.393098	0.067	0.409	0.000115007
CDH11	1.34981e-06	-0.392447	0.067	0.32	0.0255829
GOLGB1	3.47109e-08	-0.39149	0.078	0.403	0.000657876
ARHGEF10	7.55494e-10	-0.390568	0.033	0.389	1.43189e-05
ZDHHC12	1.23118e-07	-0.390168	0.144	0.482	0.00233345
KNOP1	1.11209e-07	-0.38657	0.1	0.426	0.00210774
NFKBIZ	1.48046e-06	-0.386494	0.044	0.287	0.0280591
SLC3A2	9.15544e-07	-0.385781	0.178	0.485	0.0173523
STC1	8.35258e-07	-0.385109	0.1	0.38	0.0158307
IRS2	2.12136e-08	-0.384252	0.022	0.32	0.000402062
IVNS1ABP	4.48312e-08	-0.383344	0.044	0.343	0.000849686
THBS3	8.99288e-08	-0.382108	0.011	0.277	0.00170442
PTPRF	4.50931e-07	-0.382083	0.144	0.462	0.0085465
RPL19	1.57952e-13	-0.381021	1	1	2.99366e-09
RPL23A	1.366e-10	-0.379997	1	1	2.58897e-06
EFEMP2	2.14373e-07	-0.37871	0.211	0.545	0.004063
SLC25A37	7.43642e-07	-0.378623	0.156	0.472	0.0140942
TMSB10	4.93613e-13	-0.37724	1	1	9.35545e-09
HRCT1	7.05657e-07	-0.376326	0.011	0.251	0.0133743
C1QA	1.14583e-08	-0.375572	0.044	0.383	0.000217169
RIOK3	2.61214e-07	-0.374809	0.1	0.393	0.00495079
F2R	5.25175e-07	-0.373855	0.044	0.314	0.00995365
SFXN3	1.86013e-06	-0.371718	0.067	0.32	0.035255
EDIL3	4.85205e-08	-0.370194	0.033	0.327	0.000919609
SRRM2	4.34211e-07	-0.370148	0.156	0.485	0.0082296
ANXA3	4.36152e-09	-0.370105	0.122	0.512	8.26639e-05
ESYT2	6.44577e-07	-0.367767	0.133	0.426	0.0122167
CCZ1	3.38213e-07	-0.366798	0.044	0.317	0.00641016
NIPBL	1.17992e-07	-0.366276	0.033	0.307	0.00223631
RSBN1L	6.45854e-07	-0.365991	0.044	0.304	0.0122409
DNAJC15	1.13145e-06	-0.365567	0.244	0.558	0.0214443
ZNF207	1.64643e-08	-0.365264	0.133	0.502	0.000312048
DDX18	2.6109e-08	-0.364159	0.178	0.545	0.000494843
CD9	1.3055e-06	-0.362973	0.333	0.663	0.0247431
STAU1	1.56615e-07	-0.362943	0.111	0.432	0.00296832
ITGBL1	2.09958e-07	-0.362918	0.067	0.36	0.00397933
CH17-360D5.2	1.42306e-07	-0.361386	0.033	0.314	0.00269713
PSMD5-AS1	6.90672e-08	-0.361258	0.033	0.32	0.00130903
NFIL3	2.55494e-07	-0.360337	0.011	0.267	0.00484237
CWF19L2	1.21432e-06	-0.359675	0.022	0.254	0.0230151
CCDC59	2.90022e-09	-0.35953	0.078	0.439	5.49679e-05
SMARCE1	5.09412e-08	-0.358384	0.122	0.472	0.000965489
XRN2	3.64713e-07	-0.357815	0.167	0.498	0.00691241
ADAM9	3.88539e-07	-0.355922	0.233	0.581	0.00736398
ARL16	1.98591e-07	-0.355783	0.211	0.578	0.00376389
MT1M	2.03556e-06	-0.354541	0.189	0.521	0.03858
ERICH1	6.12821e-07	-0.353804	0.122	0.422	0.0116148
ICAM1	2.4184e-06	-0.353201	0.133	0.429	0.045836
MET	8.73945e-08	-0.353133	0.067	0.376	0.00165639
EPB41L2	2.90077e-08	-0.350933	0.044	0.363	0.000549784
CD14	5.86649e-07	-0.350795	0.056	0.323	0.0111188
KRIT1	2.53158e-07	-0.350427	0.067	0.353	0.00479811
EDF1	1.01104e-11	-0.349946	0.944	0.98	1.91623e-07
UACA	1.995e-07	-0.349701	0.056	0.35	0.00378111
TEX264	1.0316e-07	-0.349591	0.1	0.422	0.00195519
SNHG15	3.51003e-09	-0.349171	0.022	0.353	6.65255e-05
PABPC4	6.24513e-07	-0.348016	0.156	0.469	0.0118364
LAMB2	5.47662e-07	-0.347531	0.144	0.462	0.0103798
GTF2I	1.85405e-06	-0.347275	0.211	0.538	0.0351397
RPL14	2.90865e-09	-0.347128	1	0.997	5.51277e-05
RBM25	3.10981e-07	-0.346511	0.067	0.36	0.00589402
CWC25	1.2895e-07	-0.34604	0.033	0.314	0.002444
DMD	5.14201e-07	-0.344842	0.022	0.274	0.00974565
GPRC5B	1.5543e-07	-0.344267	0.022	0.29	0.00294586
PITPNA-AS1	1.37958e-07	-0.342602	0.111	0.439	0.00261473
NEU1	3.33301e-08	-0.341978	0.078	0.413	0.000631706
OXA1L	1.65219e-07	-0.34142	0.122	0.442	0.0031314
IGLV3-1	5.06773e-08	-0.340262	0	0.267	0.000960486
CALCOCO2	1.2355e-06	-0.340021	0.056	0.31	0.0234164
C1orf131	7.09185e-07	-0.340009	0.033	0.287	0.0134412
AMOTL2	5.12669e-07	-0.339999	0.033	0.3	0.00971661
SMARCA2	6.59674e-07	-0.338641	0.044	0.31	0.0125028
HERPUD1	9.57593e-07	-0.337144	0.056	0.317	0.0181493
COL8A1	4.68018e-07	-0.33698	0.022	0.281	0.00887035
SLIT3	1.89449e-07	-0.335214	0.044	0.327	0.00359063
TOX4	2.38788e-07	-0.330851	0.122	0.446	0.00452575
CD46	9.89139e-07	-0.329924	0.089	0.363	0.0187472
FAU	2.20239e-13	-0.329724	1	1	4.1742e-09
TRIM24	6.84124e-07	-0.329399	0.067	0.343	0.0129662
CHPF	1.28599e-06	-0.328446	0.167	0.502	0.0243735
U2SURP	9.99602e-07	-0.327923	0.111	0.396	0.0189455
BTN3A2	8.02927e-07	-0.327012	0.1	0.399	0.0152179
MRPS18B	7.00051e-07	-0.326493	0.133	0.432	0.0132681
CLDND1	1.9421e-07	-0.326418	0.056	0.347	0.00368086
RPL10	3.31796e-07	-0.324708	1	1	0.00628854
FUS	1.72227e-07	-0.323976	0.278	0.663	0.00326421
SRSF4	2.07511e-06	-0.323404	0.078	0.343	0.0393296
ATRAID	1.98446e-06	-0.32236	0.511	0.795	0.0376115
PIEZO2	2.28425e-06	-0.321487	0.056	0.31	0.0432934
TIMM9	5.17373e-07	-0.321487	0.133	0.446	0.00980577
TPR	1.28315e-06	-0.321094	0.1	0.396	0.0243195
RPAIN	8.19213e-07	-0.32088	0.211	0.541	0.0155265
ZMYND8	8.90917e-07	-0.319034	0.033	0.287	0.0168855
SDF2	4.58487e-07	-0.318899	0.067	0.353	0.00868971
CNBP	1.49219e-08	-0.317961	0.222	0.63	0.000282814
MRPS7	1.41598e-06	-0.315598	0.211	0.538	0.0268371
CWC15	5.5038e-07	-0.314744	0.222	0.591	0.0104313
NACA	7.91027e-08	-0.313945	0.967	0.997	0.00149923
ARL6IP1	3.05477e-07	-0.312851	0.144	0.485	0.0057897
SBF2	2.58051e-06	-0.311227	0.022	0.251	0.0489084
UTP23	2.59581e-07	-0.31019	0.011	0.267	0.00491985
N4BP2L2	6.77975e-07	-0.309874	0.2	0.528	0.0128497
MED10	3.30653e-07	-0.309802	0.267	0.647	0.00626687
FLCN	2.27794e-06	-0.309781	0.078	0.353	0.0431738
MARCH6	3.21888e-07	-0.307654	0.067	0.37	0.00610074
STX8	2.4699e-09	-0.306648	0.178	0.594	4.6812e-05
PGM1	1.43321e-06	-0.305862	0.122	0.406	0.0271637
TRMT10C	1.20436e-06	-0.303294	0.033	0.281	0.0228263
WDR60	7.58264e-07	-0.299991	0.022	0.267	0.0143714
FYN	1.75824e-06	-0.299508	0.067	0.34	0.0333239
MPHOSPH8	7.28536e-07	-0.298337	0.167	0.498	0.0138079
PWP1	3.98333e-07	-0.295187	0.067	0.37	0.00754961
DAP3	7.23384e-07	-0.294616	0.144	0.475	0.0137103
TPT1	3.46953e-07	-0.292865	1	1	0.0065758
ANKLE2	1.69643e-06	-0.292627	0.022	0.261	0.0321524
TRIM56	1.99014e-08	-0.292541	0.122	0.482	0.000377192
RPL11	1.77761e-07	-0.291826	1	1	0.00336911
RPS24	1.50575e-07	-0.291484	0.978	1	0.00285385
RPS4X	4.58325e-09	-0.291304	0.989	1	8.68663e-05
TMEM43	6.03418e-07	-0.290809	0.022	0.274	0.0114366
VAPA	7.13484e-07	-0.290038	0.244	0.611	0.0135227
MIR4435-2HG	1.30929e-06	-0.289949	0.233	0.554	0.0248149
CCDC90B	1.79768e-07	-0.288055	0.111	0.442	0.00340714
SMIM19	4.88228e-07	-0.286528	0.033	0.297	0.00925339
CAST	1.69022e-06	-0.285326	0.144	0.472	0.0320348
AIP	1.02796e-06	-0.283483	0.144	0.465	0.019483
RPS20	2.01762e-09	-0.281986	1	1	3.824e-05
CRYZL1	1.85776e-06	-0.279465	0.056	0.32	0.0352102
RPL12	1.18897e-07	-0.279348	1	1	0.00225345
CLK1	2.58113e-06	-0.277627	0.044	0.29	0.0489202
RFC1	2.60466e-06	-0.275577	0.122	0.393	0.0493662
CASP4	1.0559e-06	-0.275386	0.244	0.614	0.0200125
KIAA1429	1.57986e-06	-0.27454	0.022	0.257	0.0299431
RPL35	1.14475e-09	-0.27236	1	1	2.16965e-05
C12orf10	2.18093e-06	-0.272323	0.1	0.38	0.0413352
P4HA1	1.44145e-08	-0.27199	0.256	0.66	0.000273197
NUP160	1.62224e-06	-0.271664	0.022	0.261	0.0307464
RPL38	1.24618e-06	-0.269975	1	1	0.0236189
MKRN1	2.19994e-06	-0.269027	0.067	0.327	0.0416955
NUP214	2.07726e-06	-0.268353	0.044	0.3	0.0393704
RPL24	2.04953e-07	-0.267285	0.989	0.993	0.00388448
RPS3	2.31882e-06	-0.265993	1	0.993	0.0439486
FAM133B	2.31786e-06	-0.262246	0.122	0.419	0.0439305
RPL39	3.70358e-08	-0.262008	1	1	0.000701939
ISCA1	4.6743e-07	-0.259324	0.111	0.442	0.0088592
RPL32	3.91074e-07	-0.256156	1	1	0.00741203
RPS23	1.12535e-07	0.267356	1	1	0.00213288
COX7A2	2.03188e-06	0.339183	0.922	0.954	0.0385103
RPS10	1.7405e-10	0.346658	1	0.993	3.29878e-06
UBA52	6.76553e-09	0.346976	0.989	0.997	0.000128227
MT-CO1	1.98407e-10	0.374451	1	1	3.76041e-06
EEF1D	1.54044e-06	0.383131	0.956	0.98	0.0291959
RPLP0	1.07512e-09	0.385897	0.989	0.99	2.03767e-05
RPL3	1.68642e-09	0.40164	1	0.987	3.19627e-05
UQCRH	4.24948e-09	0.415469	0.933	0.954	8.05404e-05
RPL36A	1.39958e-10	0.423848	1	0.997	2.65262e-06
TCEB2	1.77613e-06	0.423972	0.9	0.95	0.033663
COX4I1	1.72744e-08	0.442811	0.978	0.95	0.000327403
MT-ND5	2.88751e-13	0.45388	0.978	0.967	5.47269e-09
RPS27	1.21375e-10	0.457609	1	1	2.30041e-06
ATP5E	6.96862e-15	0.462763	0.978	0.993	1.32076e-10
MYL12A	1.00535e-06	0.463074	0.944	0.964	0.0190545
LLNLR-245B6.1	6.22721e-07	0.46419	0.333	0.125	0.0118024
USMG5	2.35209e-07	0.501236	0.822	0.871	0.00445792
TCEB1	1.1947e-09	0.526959	0.811	0.716	2.26432e-05
PARK7	9.01806e-08	0.529024	0.767	0.743	0.00170919
GPX1	2.47235e-06	0.542535	0.667	0.611	0.0468585
NPM1	4.92133e-09	0.547171	0.9	0.908	9.32739e-05
NME1	9.64737e-07	0.55198	0.689	0.587	0.0182847
MT-ND1	1.44613e-18	0.553492	1	1	2.74086e-14
MT-ATP6	8.05578e-18	0.557132	1	1	1.52681e-13
MYL6	2.13215e-09	0.560028	0.989	0.987	4.04107e-05
C14orf2	3.13404e-07	0.561789	0.778	0.805	0.00593995
BOLA3	7.04239e-07	0.568281	0.367	0.162	0.0133474
SEPW1	3.59328e-07	0.572893	0.678	0.521	0.00681035
ATP6V0B	1.63e-06	0.575407	0.6	0.469	0.0308934
RPL41	5.19144e-20	0.582772	1	1	9.83933e-16
PSMB4	2.60522e-08	0.587128	0.511	0.277	0.000493767
PRDX2	5.29802e-09	0.591053	0.778	0.67	0.000100413
RPS29	4.54149e-17	0.596127	0.989	1	8.60748e-13
PRSS3	6.68823e-13	0.601008	0.289	0.04	1.26762e-08
HIGD1A	1.88478e-07	0.603844	0.367	0.152	0.00357223
ATP5EP2	1.17155e-06	0.608107	0.422	0.228	0.0222043
MT-ND4	2.89539e-21	0.608386	1	1	5.48764e-17
SRP14	2.25457e-12	0.609883	0.956	0.904	4.27308e-08
DBI	1.42062e-07	0.614389	0.756	0.686	0.0026925
SELM	2.02257e-09	0.616506	0.522	0.267	3.83337e-05
MYEOV2	3.7397e-07	0.620008	0.7	0.713	0.00708785
RPLP1	7.16247e-27	0.621784	1	1	1.3575e-22
SSR3	3.29469e-08	0.626154	0.689	0.564	0.000624443
MT-CYB	1.69139e-21	0.62754	1	1	3.20569e-17
NOP10	1.88149e-08	0.628263	0.778	0.7	0.000356599
NEDD8	1.0828e-10	0.631577	0.833	0.759	2.05224e-06
PDCD5	1.0787e-06	0.634023	0.6	0.475	0.0204446
EEF1B2	1.18374e-12	0.635455	0.933	0.917	2.24355e-08
POLR2L	2.30894e-10	0.639374	0.9	0.901	4.37613e-06
BAX	3.02424e-08	0.640008	0.433	0.205	0.000573184
RPL21	2.07679e-17	0.644921	0.989	0.997	3.93615e-13
CAPZB	4.10024e-08	0.64758	0.589	0.409	0.000777118
TXN	1.84449e-10	0.647734	0.944	0.924	3.49587e-06
RPS27L	1.16657e-13	0.653997	0.933	0.911	2.21101e-09
RAN	1.2335e-06	0.655301	0.744	0.706	0.0233785
IER3	6.18993e-10	0.656604	0.656	0.409	1.17318e-05
NDUFA11	2.52231e-12	0.659343	0.822	0.696	4.78054e-08
CFL1	2.57137e-15	0.659711	0.967	0.931	4.87351e-11
TMEM158	1.41595e-10	0.660835	0.478	0.182	2.68365e-06
PSMB5	6.17483e-09	0.662929	0.722	0.617	0.000117032
NDUFS5	2.19784e-12	0.66566	0.933	0.924	4.16556e-08
HPCAL1	1.25987e-09	0.666762	0.311	0.079	2.38782e-05
PSAT1	7.22039e-16	0.671275	0.256	0.013	1.36848e-11
SLIRP	1.478e-06	0.68091	0.689	0.601	0.0280126
CD59	5.80664e-07	0.683561	0.722	0.673	0.0110053
RHOC	2.84334e-08	0.685481	0.778	0.723	0.000538898
SKP1	5.15912e-15	0.691643	0.9	0.776	9.77809e-11
CNIH1	4.98071e-07	0.692445	0.511	0.333	0.00943994
STRAP	1.65703e-07	0.694319	0.444	0.224	0.00314058
QSOX1	3.35647e-08	0.697048	0.467	0.234	0.000636151
UQCC2	1.61863e-09	0.701474	0.611	0.393	3.06778e-05
HINT1	2.15454e-15	0.706697	0.978	0.934	4.08351e-11
DCBLD2	1.32152e-08	0.716469	0.411	0.168	0.000250468
ANXA5	9.1172e-10	0.722283	0.778	0.726	1.72798e-05
MRPL52	2.60407e-09	0.724463	0.689	0.584	4.93549e-05
DSTN	5.16821e-14	0.726162	0.867	0.828	9.79531e-10
TUBA1B	3.74656e-07	0.731629	0.811	0.719	0.00710085
FAH	4.24436e-13	0.736473	0.444	0.135	8.04433e-09
TMEM98	4.5768e-28	0.7415	0.367	0	8.6744e-24
PTTG1	3.08295e-11	0.747405	0.344	0.083	5.84311e-07
GREM1	2.88488e-08	0.755052	0.356	0.125	0.000546771
RPS19	1.99632e-26	0.756882	1	1	3.78363e-22
MT-ND2	5.82857e-27	0.765761	1	1	1.10469e-22
IFI27L2	6.41934e-10	0.773851	0.678	0.551	1.21666e-05
ATOX1	1.12479e-10	0.780791	0.733	0.64	2.13181e-06
PHLDA1	1.80809e-17	0.786142	0.378	0.053	3.42687e-13
GLIPR1	2.50133e-08	0.790192	0.356	0.132	0.000474077
FKBP1A	3.81984e-11	0.791432	0.678	0.465	7.23974e-07
CTSB	3.17056e-09	0.801303	0.711	0.601	6.00917e-05
CHI3L1	6.69581e-12	0.80188	0.256	0.033	1.26906e-07
MINOS1	8.54035e-18	0.802475	0.856	0.693	1.61865e-13
CCND1	8.34054e-13	0.805863	0.4	0.099	1.58078e-08
MT-ND4L	1.79997e-15	0.827075	0.833	0.719	3.41147e-11
LGALS1	1.14044e-23	0.830332	1	0.993	2.16147e-19
OAZ1	1.69808e-22	0.831498	0.944	0.914	3.21837e-18
IGFBP5	1.19754e-11	0.838279	0.256	0.033	2.2697e-07
PRDX6	1.64944e-13	0.844248	0.8	0.667	3.12619e-09
HIF1A	1.58254e-12	0.844476	0.544	0.251	2.99939e-08
ATP5I	3.66118e-12	0.845663	0.789	0.729	6.93903e-08
OCIAD2	8.22833e-22	0.848761	0.356	0.02	1.55952e-17
MMP14	4.6102e-08	0.850509	0.622	0.449	0.000873772
WLS	7.30876e-10	0.854744	0.456	0.198	1.38523e-05
SCG5	6.9299e-10	0.857987	0.6	0.35	1.31342e-05
MAP4K4	2.82377e-10	0.886086	0.467	0.198	5.35189e-06
MT-CO2	5.88189e-31	0.899031	1	1	1.11479e-26
UQCR11	2.00691e-21	0.900557	0.922	0.818	3.8037e-17
NGFRAP1	4.3649e-16	0.901707	0.867	0.776	8.2728e-12
CXCL6	1.58084e-18	0.917158	0.256	0.003	2.99616e-14
FTL	1.66849e-29	0.920419	1	1	3.16229e-25
AP2S1	6.46446e-17	0.928532	0.867	0.719	1.22521e-12
CD63	1.80965e-19	0.931052	0.978	0.941	3.42982e-15
MT2A	1.34613e-17	0.952605	1	0.97	2.55132e-13
NDUFA13	3.52796e-16	0.967372	0.778	0.584	6.68655e-12
OST4	2.70547e-27	0.968977	0.978	0.901	5.12767e-23
GSTO1	1.37931e-11	0.971803	0.7	0.525	2.61421e-07
SERPINE1	3.42386e-10	0.976164	0.722	0.482	6.48924e-06
NDUFB1	1.28251e-13	0.976298	0.711	0.485	2.43073e-09
SERF2	2.43145e-34	0.984235	1	0.997	4.60833e-30
PAPPA	1.10325e-17	1.00156	0.411	0.066	2.09098e-13
NQO1	9.45396e-21	1.02317	0.456	0.069	1.79181e-16
UQCRQ	1.49549e-23	1.03128	0.922	0.795	2.8344e-19
ALDH1A3	1.60597e-30	1.03671	0.5	0.033	3.04379e-26
LDHB	1.06136e-15	1.0372	0.778	0.617	2.01159e-11
NBEAL1	3.89323e-20	1.04361	0.878	0.607	7.37884e-16
S100A13	5.96545e-18	1.04693	0.756	0.455	1.13063e-13
IL33	9.05037e-24	1.06535	0.311	0	1.71532e-19
RPL17	4.36283e-25	1.0688	0.956	0.884	8.26887e-21
SOD2	5.51718e-18	1.07002	0.733	0.363	1.04567e-13
S100A11	4.15461e-27	1.14432	1	0.898	7.87423e-23
ITGB1	8.553e-14	1.18038	0.722	0.541	1.62105e-09
RP11-400N13.3	8.18448e-30	1.22724	0.389	0	1.5512e-25
SH3BGRL3	3.83347e-33	1.26896	0.989	0.795	7.26557e-29
UCHL1	2.26027e-26	1.26978	0.867	0.482	4.28389e-22
FTH1	1.33075e-33	1.34089	1	0.99	2.52217e-29
TPM2	3.12675e-27	1.36114	0.933	0.677	5.92613e-23
IL6	9.50437e-30	1.36624	0.444	0.017	1.80136e-25
AKR1B1	1.11047e-31	1.4083	0.889	0.455	2.10467e-27
HMGA1	2.36194e-30	1.47503	0.733	0.191	4.47659e-26
MGST1	1.2792e-22	1.48829	0.711	0.274	2.42447e-18
CYP1B1	5.93162e-33	1.4916	0.511	0.026	1.12422e-28
AC090498.1	5.09874e-29	1.4935	0.756	0.271	9.66365e-25
CXCL1	2.25939e-32	1.50082	0.433	0.003	4.28223e-28
PRNP	1.02691e-22	1.61052	0.756	0.376	1.94629e-18
CCL2	3.10853e-37	1.64619	0.7	0.083	5.8916e-33
SERPINB2	1.13133e-26	1.65799	0.578	0.092	2.14421e-22
TAGLN	1.23235e-13	1.6889	0.689	0.386	2.33568e-09
RAB13	1.31058e-35	1.69999	0.933	0.614	2.48395e-31
IL1B	2.18286e-40	1.79194	0.589	0.023	4.13718e-36
MMP1	1.34065e-41	1.88974	0.533	0	2.54094e-37
GNG11	5.04349e-62	2.10588	0.844	0.036	9.55892e-58
TIMP1	1.62289e-44	2.36292	1	0.967	3.07587e-40
CXCL8	7.89429e-40	2.46739	0.578	0.02	1.4962e-35
TFPI2	1.68355e-80	4.078	0.967	0.007	3.19082e-76
NPY	2.64245e-06	-0.84634	0.033	0.261	0.0500824
ZNF395	2.66606e-06	-0.307611	0.033	0.277	0.0505299
ATF6B	2.6883e-06	-0.342498	0.033	0.264	0.0509513
CAP1	2.69402e-06	0.532427	0.667	0.525	0.0510597
SCD	2.74816e-06	-0.306848	0.044	0.29	0.0520858
AK4	2.75196e-06	-0.317327	0.078	0.33	0.052158
PXN	2.80305e-06	-0.277364	0.078	0.343	0.0531262
PABPC1	2.93018e-06	-0.343177	0.622	0.911	0.0555357
AP4M1	3.01777e-06	-0.265886	0.033	0.264	0.0571959
TUBB2B	3.09969e-06	-0.332888	0.067	0.317	0.0587484
EFHC1	3.12284e-06	-0.318204	0.044	0.281	0.0591872
ANXA1	3.21315e-06	-0.391015	0.678	0.898	0.0608988
GLIS2	3.29105e-06	-0.332024	0.056	0.3	0.0623753
MT1X	3.33063e-06	-0.992776	0.244	0.561	0.0631254
GSTK1	3.34429e-06	-0.363426	0.244	0.545	0.0633844
IMMP2L	3.42234e-06	-0.264343	0.044	0.287	0.0648637
UTRN	3.46032e-06	-0.287478	0.033	0.267	0.0655835
MT1E	3.5071e-06	-0.715959	0.722	0.927	0.0664701
SEP15	3.52359e-06	0.700732	0.567	0.442	0.0667825
S100A16	3.57184e-06	0.58227	0.678	0.604	0.067697
KDSR	3.63304e-06	-0.316822	0.1	0.356	0.068857
ZNF655	3.65885e-06	-0.270835	0.056	0.314	0.0693462
CIR1	3.77834e-06	-0.282302	0.067	0.32	0.0716109
SMIM20	3.7966e-06	-0.272817	0.056	0.304	0.071957
TAP1	3.83153e-06	-0.366803	0.044	0.277	0.0726189
BRD4	4.03538e-06	-0.350197	0.089	0.34	0.0764826
CFAP36	4.08267e-06	-0.285403	0.244	0.581	0.0773788
ATRX	4.13405e-06	-0.322051	0.133	0.416	0.0783526
RICTOR	4.30201e-06	-0.297909	0.044	0.29	0.0815359
UPF3A	4.31022e-06	-0.312924	0.089	0.347	0.0816916
KMT2C	4.33443e-06	-0.314192	0.078	0.34	0.0821505
SPAG7	4.44102e-06	-0.262643	0.222	0.561	0.0841706
SLC16A1	4.46045e-06	-0.323212	0.067	0.317	0.0845388
PLEKHA2	4.48395e-06	-0.27995	0.044	0.281	0.0849842
SLC38A2	4.51108e-06	-0.309482	0.222	0.525	0.0854984
MRPL40	4.58005e-06	-0.261779	0.256	0.604	0.0868057
NDUFA4	4.79942e-06	0.439603	0.922	0.944	0.0909634
SRSF10	5.00702e-06	-0.3638	0.167	0.452	0.094898
WDR1	5.0116e-06	0.618274	0.422	0.241	0.0949849
DKK3	5.08033e-06	-0.273223	0.089	0.347	0.0962876
MYL9	5.18809e-06	0.639988	0.733	0.716	0.0983299
MDM4	5.20739e-06	-0.271586	0.1	0.376	0.0986957
NDUFB8	5.22139e-06	0.637665	0.667	0.65	0.098961
NUMA1	5.25252e-06	-0.285371	0.111	0.383	0.0995509
CRIM1	5.3212e-06	-0.338672	0.089	0.333	0.100853
ATP5O	5.36706e-06	-0.291916	0.622	0.917	0.101722
BACH1	5.3747e-06	-0.280272	0.044	0.284	0.101867
PLIN2	5.41761e-06	0.658167	0.567	0.393	0.10268
MACF1	5.58356e-06	-0.308585	0.178	0.475	0.105825
LMNA	5.62274e-06	-0.29382	0.333	0.683	0.106568
MAP7D3	5.7751e-06	-0.287515	0.056	0.29	0.109455
GTF2H5	5.8673e-06	-0.281376	0.378	0.749	0.111203
HSPA8	5.89498e-06	0.540384	0.756	0.726	0.111728
MIR4458HG	6.25187e-06	-0.304991	0.156	0.462	0.118492
C10orf54	6.26174e-06	-0.299518	0.033	0.251	0.118679
PPP2R4	6.6763e-06	-0.342374	0.156	0.432	0.126536
COX7C	6.76367e-06	0.348189	0.956	0.993	0.128192
CFI	6.7831e-06	-0.289778	0.033	0.254	0.12856
DDX3X	6.90523e-06	-0.334512	0.144	0.403	0.130875
COX6A1	6.91983e-06	0.431528	0.867	0.904	0.131152
TCF4	7.11924e-06	-0.357937	0.078	0.31	0.134931
SSR4	7.27708e-06	0.333966	0.956	0.891	0.137923
PDCD6IP	7.58112e-06	-0.322513	0.1	0.36	0.143685
CDC40	7.64675e-06	-0.259572	0.033	0.254	0.144929
NUB1	7.8577e-06	-0.260999	0.111	0.38	0.148927
WBP2	7.88887e-06	-0.308754	0.167	0.462	0.149518
HP1BP3	8.17325e-06	-0.291164	0.1	0.353	0.154908
NAV1	8.39782e-06	-0.288561	0.078	0.32	0.159164
SLC7A7	8.53683e-06	-0.307502	0.089	0.333	0.161799
DOCK5	8.72715e-06	-0.267992	0.056	0.29	0.165406
DNAJC7	9.24107e-06	-0.260397	0.211	0.515	0.175146
BLVRB	9.50921e-06	-0.34456	0.278	0.594	0.180228
RNF216	1.02369e-05	-0.28609	0.078	0.317	0.19402
SCCPDH	1.02795e-05	-0.269163	0.078	0.32	0.194827
COL3A1	1.0331e-05	-0.346267	0.533	0.782	0.195804
PGK1	1.0381e-05	-0.308534	0.767	0.941	0.19675
CD82	1.04597e-05	0.612462	0.322	0.149	0.198243
TMEM99	1.07828e-05	-0.308181	0.067	0.297	0.204366
PBXIP1	1.08396e-05	-0.327413	0.067	0.284	0.205444
THRAP3	1.09175e-05	-0.253209	0.122	0.386	0.206919
POLR1D	1.1043e-05	-0.342528	0.333	0.627	0.209298
PTPN12	1.12772e-05	-0.295592	0.1	0.353	0.213736
EPRS	1.20374e-05	-0.292484	0.111	0.373	0.228145
TES	1.21062e-05	-0.285498	0.067	0.294	0.229449
KDM5B	1.24741e-05	-0.270903	0.056	0.277	0.236422
ENY2	1.25633e-05	-0.280587	0.533	0.848	0.238113
CLIP1	1.26484e-05	-0.28503	0.078	0.307	0.239726
AK1	1.303e-05	0.580663	0.433	0.267	0.246958
MRPL21	1.33028e-05	-0.280792	0.367	0.683	0.252128
EIF2S2	1.41529e-05	0.638504	0.733	0.743	0.268239
AUP1	1.50374e-05	-0.263514	0.211	0.505	0.285004
IGFBP2	1.52922e-05	0.918421	0.5	0.366	0.289832
RTN3	1.55112e-05	-0.289242	0.133	0.399	0.293983
F11R	1.55355e-05	-0.256896	0.044	0.267	0.294445
CRABP2	1.55501e-05	-0.281138	0.089	0.34	0.294722
MRPS33	1.60831e-05	-0.251396	0.5	0.848	0.304822
RBM6	1.61748e-05	-0.290996	0.067	0.304	0.30656
FAM50A	1.69397e-05	-0.29764	0.156	0.416	0.321058
DAAM1	1.71693e-05	-0.324718	0.111	0.347	0.325409
ITGA3	1.76274e-05	-0.349237	0.3	0.597	0.334092
OTUB1	1.77311e-05	-0.26577	0.167	0.436	0.336058
G6PD	1.78737e-05	0.346287	0.267	0.102	0.33876
COX6B1	1.82041e-05	0.396903	0.856	0.927	0.345023
ZC3H13	1.88552e-05	-0.268995	0.089	0.327	0.357363
PKM	1.88668e-05	0.394207	0.944	0.941	0.357582
TMA7	1.90445e-05	0.423888	0.878	0.921	0.360951
NBR1	1.90497e-05	-0.305391	0.111	0.35	0.361049
MOSPD1	2.04418e-05	-0.276773	0.067	0.287	0.387433
EAPP	2.05614e-05	-0.271735	0.089	0.33	0.3897
ABL2	2.08282e-05	-0.277124	0.044	0.254	0.394757
TMEM120A	2.12464e-05	-0.289245	0.089	0.31	0.402683
TNNT1	2.20494e-05	-0.330623	0.067	0.284	0.417902
HEG1	2.23005e-05	-0.327692	0.244	0.535	0.422661
ZNF90	2.25194e-05	0.422805	0.289	0.122	0.426811
DPYSL2	2.28057e-05	-0.326985	0.233	0.521	0.432236
RNF187	2.32283e-05	-0.319448	0.089	0.323	0.440246
EIF3H	2.38702e-05	-0.292099	0.589	0.845	0.452412
CALB2	2.40062e-05	-0.355116	0.044	0.251	0.45499
MXI1	2.41523e-05	-0.280536	0.078	0.314	0.457759
FKBP15	2.42451e-05	-0.274501	0.067	0.287	0.459518
IL10RB	2.4312e-05	-0.255285	0.078	0.307	0.460786
SH2D4A	2.44614e-05	-0.266077	0.078	0.307	0.463618
REEP5	2.56152e-05	0.606729	0.422	0.274	0.485486
FOSL2	2.58217e-05	-0.298706	0.089	0.31	0.489399
BRD2	2.62833e-05	-0.283096	0.1	0.333	0.498147
DPP7	2.69322e-05	-0.328068	0.133	0.386	0.510446
CEMIP	2.751e-05	-0.341945	0.111	0.35	0.521398
STX3	2.96851e-05	-0.299845	0.044	0.251	0.562621
AP2M1	3.38285e-05	0.442972	0.689	0.68	0.641152
SCOC	3.45321e-05	0.471897	0.333	0.165	0.654488
TTC17	3.47018e-05	-0.259762	0.078	0.304	0.657703
FABP5	3.66184e-05	0.485702	0.3	0.135	0.694029
SLC43A3	3.6803e-05	-0.282878	0.067	0.287	0.697527
TMEM261	3.86707e-05	-0.280136	0.411	0.713	0.732925
TSC22D3	3.95575e-05	-0.298711	0.056	0.251	0.749733
NDUFS6	4.0244e-05	0.560872	0.6	0.498	0.762744
AC004951.6	4.09826e-05	-0.278205	0.056	0.261	0.776743
NAA38	4.12912e-05	0.538577	0.656	0.597	0.782592
THY1	4.15468e-05	-0.40248	0.4	0.667	0.787436
BRI3	4.19411e-05	-0.302987	0.3	0.571	0.79491
TYROBP	4.28967e-05	-0.277685	0.122	0.36	0.81302
ASH2L	4.42876e-05	-0.267252	0.078	0.3	0.839382
ZYX	4.53679e-05	-0.261181	0.156	0.422	0.859857
HLA-C	4.79779e-05	-0.475886	0.611	0.832	0.909324
GAPDH	4.89004e-05	0.376022	1	1	0.92681
DDIT3	5.55012e-05	-0.277422	0.144	0.393	1
PLAUR	5.91191e-05	0.697675	0.444	0.294	1
NDUFA3	6.12708e-05	0.562413	0.489	0.356	1
CHCHD2	6.15737e-05	0.407072	0.8	0.871	1
RTFDC1	6.29959e-05	-0.262611	0.3	0.62	1
ARL4C	6.41519e-05	-0.372057	0.211	0.459	1
IL6ST	6.51091e-05	0.714528	0.422	0.284	1
HMGN2	6.57792e-05	-0.335057	0.422	0.713	1
VAMP8	6.59656e-05	-0.328106	0.333	0.587	1
GBAS	7.00545e-05	-0.251004	0.067	0.261	1
NDUFA8	7.39621e-05	-0.332569	0.389	0.68	1
COL5A2	7.69154e-05	-0.260166	0.189	0.469	1
GBE1	7.80165e-05	-0.255485	0.089	0.304	1
ZNHIT3	7.96735e-05	-0.298915	0.2	0.439	1
SMS	8.32966e-05	-0.285155	0.256	0.548	1
CPNE1	8.44621e-05	-0.258799	0.189	0.455	1
UQCRB	8.55308e-05	0.288482	0.933	0.964	1
SUMO2	8.80239e-05	-0.253491	0.778	0.931	1
LOXL2	8.83371e-05	-0.276124	0.178	0.429	1
KIDINS220	9.06041e-05	-0.282856	0.067	0.261	1
POMP	9.11882e-05	0.372006	0.856	0.875	1
MRPL27	9.42359e-05	-0.28496	0.3	0.558	1
PPA1	9.71448e-05	0.368642	0.378	0.205	1
GNPAT	9.9312e-05	-0.255631	0.078	0.277	1
RAB2A	9.97904e-05	-0.263749	0.167	0.403	1
TRIM33	0.000100391	-0.264823	0.067	0.264	1
CPNE3	0.000106333	-0.254125	0.189	0.429	1
COMMD2	0.000110782	-0.264975	0.078	0.281	1
HSPA5	0.000117078	-0.448923	0.511	0.729	1
RBX1	0.000117951	0.466523	0.656	0.63	1
ITGA5	0.000127768	-0.281242	0.211	0.449	1
PPIA	0.000132044	0.276622	0.956	0.964	1
TUBA1C	0.000138372	0.626276	0.6	0.521	1
RSU1	0.000143324	0.374462	0.289	0.139	1
SPARC	0.000145862	-0.284789	0.678	0.871	1
ATP5L	0.000149459	0.278136	0.933	0.97	1
COTL1	0.000154757	0.519126	0.367	0.221	1
PRDX1	0.000156526	0.45649	0.822	0.842	1
DLGAP4	0.000158318	-0.25669	0.133	0.363	1
COX7A1	0.000158766	0.585517	0.367	0.228	1
NDUFC2	0.000165983	0.429068	0.733	0.759	1
UBXN1	0.000175851	-0.277849	0.378	0.683	1
PSMB9	0.000186526	-0.48212	0.456	0.673	1
MYH9	0.000188672	-0.280219	0.533	0.832	1
JUP	0.000195804	-0.284167	0.1	0.297	1
WARS	0.000201151	0.36094	0.278	0.129	1
EIF5A	0.000203229	0.539352	0.567	0.482	1
MRPL51	0.00020971	0.543221	0.667	0.657	1
RAC1	0.000212331	-0.252939	0.489	0.756	1
DRAP1	0.00021947	0.577394	0.633	0.591	1
TIMM13	0.00021985	0.428155	0.589	0.535	1
SSBP1	0.000226492	-0.261477	0.544	0.835	1
ZFP36L1	0.000241971	-0.33167	0.256	0.502	1
MT-ATP8	0.000254909	0.397727	0.367	0.211	1
CNPY2	0.00028029	0.419002	0.611	0.541	1
SWI5	0.000287167	0.494203	0.5	0.376	1
RPSA	0.000297471	0.259692	0.989	0.983	1
IAH1	0.000307389	-0.257689	0.211	0.442	1
ATP5J	0.000318186	-0.254627	0.678	0.904	1
UBL5	0.00033613	0.378012	0.789	0.871	1
SEPT2	0.000349116	0.480499	0.511	0.413	1
SND1	0.000365902	-0.25928	0.289	0.535	1
RBP1	0.000396812	-0.260554	0.267	0.521	1
PDIA3	0.000403645	0.485958	0.567	0.482	1
C1QB	0.000417345	-0.272782	0.133	0.327	1
RCN1	0.000428406	0.50895	0.411	0.304	1
ROMO1	0.000464924	0.433131	0.722	0.719	1
CKAP4	0.000526546	0.597965	0.389	0.267	1
NDUFA1	0.000556551	0.323278	0.811	0.891	1
INHBA	0.000566763	-0.426416	0.144	0.33	1
IFITM3	0.000587208	-0.33444	0.811	0.941	1
TPM4	0.000588019	0.516328	0.522	0.462	1
FKBP3	0.000588547	0.434837	0.444	0.31	1
C12orf57	0.00064591	0.379132	0.689	0.69	1
GSTM3	0.000688883	0.474664	0.533	0.472	1
SMIM4	0.000769938	0.491967	0.367	0.244	1
VEGFB	0.000782623	-0.25107	0.211	0.413	1
FIS1	0.000809261	0.319687	0.667	0.548	1
NUCKS1	0.000825333	-0.298289	0.478	0.759	1
NDUFA7	0.000864412	0.471648	0.344	0.215	1
CCT8	0.000890637	0.50298	0.689	0.637	1
CALM2	0.000909172	0.559525	0.789	0.832	1
NUTF2	0.000978244	0.584176	0.389	0.271	1
LOX	0.00104714	-0.283129	0.378	0.617	1
TMEM30A	0.00109482	0.414192	0.278	0.149	1
TXNDC17	0.00123314	0.401434	0.711	0.729	1
ILF2	0.00125801	0.413765	0.356	0.234	1
CDCP1	0.00127253	0.507182	0.411	0.294	1
HSBP1	0.00130226	0.321455	0.778	0.835	1
RPL4	0.00133389	0.286462	0.956	0.964	1
MME	0.00134839	-0.310828	0.1	0.261	1
MLLT11	0.00136619	0.356044	0.256	0.132	1
CYCS	0.00138635	0.521788	0.533	0.485	1
DDR2	0.00164064	0.440322	0.278	0.158	1
NAMPT	0.00166998	0.567059	0.456	0.366	1
RBM8A	0.0016913	0.529688	0.511	0.439	1
SRP9	0.00171187	0.315597	0.589	0.512	1
NDUFS8	0.00172292	0.481266	0.633	0.574	1
RABAC1	0.00194202	0.485602	0.444	0.36	1
ARPC2	0.00217198	0.421103	0.6	0.597	1
NDUFB7	0.00220837	0.304786	0.689	0.719	1
TMEM167A	0.00237022	0.388742	0.444	0.356	1
NDUFA9	0.00241689	0.352356	0.311	0.191	1
HNRNPA3	0.00246186	0.445152	0.467	0.36	1
NUDT5	0.00251156	0.434801	0.367	0.254	1
TUBB	0.00261683	0.570279	0.767	0.891	1
COX8A	0.00291959	0.267079	0.833	0.881	1
EEF1G	0.00293627	0.397337	0.256	0.142	1
MMP2	0.00294854	0.404205	0.6	0.581	1
RPS2	0.00307752	-0.268837	0.811	0.95	1
ANXA2	0.00309313	-0.267276	0.889	0.957	1
SDCBP	0.00315968	0.445764	0.578	0.531	1
PSMD14	0.00327874	0.54212	0.333	0.224	1
TMED9	0.0032859	0.426664	0.578	0.508	1
H2AFZ	0.0033966	0.501441	0.622	0.601	1
DPP4	0.00342376	0.441818	0.344	0.231	1
IPO5	0.00352041	0.351865	0.278	0.168	1
C19orf53	0.00367642	0.339343	0.711	0.792	1
STUB1	0.00368135	0.361961	0.3	0.185	1
CISD1	0.003684	0.518375	0.378	0.284	1
EEF2	0.00395715	0.259145	0.889	0.911	1
GTF2A2	0.00396126	0.438481	0.511	0.449	1
PFDN2	0.00397392	0.443488	0.644	0.739	1
TBCA	0.0041064	0.291699	0.767	0.825	1
PRKAR1A	0.00428267	0.365245	0.322	0.211	1
COL6A2	0.00454222	0.389105	0.444	0.347	1
C11orf31	0.00458612	0.385758	0.533	0.502	1
CUTA	0.00473518	0.256532	0.867	0.858	1
ATP5H	0.00488982	0.296212	0.811	0.832	1
PFN2	0.00493431	0.423861	0.489	0.419	1
PTGR1	0.00494025	0.427963	0.422	0.337	1
ACO1	0.00522998	0.282885	0.267	0.155	1
PSMA7	0.00526322	0.370295	0.778	0.858	1
TPD52L2	0.0058713	0.492248	0.356	0.281	1
PSMD8	0.00622267	0.322439	0.333	0.224	1
BRK1	0.00674238	0.348238	0.778	0.842	1
ARPC3	0.00827176	0.343584	0.778	0.792	1
DCN	0.00844794	0.362031	0.578	0.785	1
EIF3K	0.00869376	0.340344	0.733	0.809	1
COX17	0.00891713	0.52416	0.544	0.571	1
ADRM1	0.00894159	0.343395	0.3	0.195	1
EIF3L	0.00921854	0.344866	0.544	0.528	1
PRDX3	0.00942514	0.384688	0.411	0.32	1
NDUFB3	0.00955271	0.350831	0.556	0.538	1
PRDX5	0.00956853	0.34176	0.789	0.875	1
MRFAP1	0.0104545	0.369869	0.511	0.446	1
GABARAP	0.010624	0.311048	0.389	0.304	1
EMC7	0.0106877	0.454642	0.356	0.274	1
SELT	0.0107518	0.440379	0.344	0.261	1
PSME2	0.0108346	0.445157	0.489	0.429	1
CALM3	0.0111398	0.430346	0.356	0.274	1
ISG15	0.0112942	0.324868	0.278	0.178	1
SNHG25	0.0114051	0.399387	0.433	0.343	1
SEC11A	0.0115376	0.361607	0.622	0.68	1
SLC39A7	0.0117504	0.335392	0.278	0.172	1
ETHE1	0.0125203	0.311631	0.311	0.211	1
EID1	0.0130043	0.358756	0.6	0.62	1
GNG12	0.0130578	0.353762	0.267	0.175	1
CALU	0.0132968	0.518869	0.533	0.515	1
MPC2	0.0145144	0.400173	0.344	0.257	1
ATPIF1	0.0145274	0.375275	0.678	0.769	1
COX6C	0.0147089	0.285691	0.867	0.924	1
ARPC1A	0.0147502	0.31514	0.711	0.716	1
NDUFA2	0.0151149	0.343791	0.578	0.607	1
ETFB	0.0158551	0.453422	0.433	0.409	1
OSTC	0.0160574	0.378102	0.589	0.634	1
UQCR10	0.0163089	0.292962	0.744	0.835	1
LYPLA1	0.0182973	0.356684	0.256	0.172	1
COL6A1	0.0183058	0.391011	0.733	0.746	1
CETN2	0.0184685	0.389414	0.478	0.426	1
PHGDH	0.0186065	-0.330527	0.389	0.518	1
GLO1	0.0188941	0.394589	0.411	0.337	1
PFN1	0.0193913	0.503033	0.511	0.545	1
CCNI	0.0194007	0.34448	0.578	0.574	1
TSPO	0.020296	0.323938	0.289	0.208	1
PSMA4	0.0210146	0.342968	0.544	0.505	1
UTP11L	0.021476	0.250409	0.256	0.165	1
CSNK2B	0.023301	0.356862	0.656	0.71	1
GNB1	0.0241428	0.402335	0.378	0.317	1
SEC23A	0.0241715	0.285932	0.256	0.175	1
EIF4G2	0.0242252	0.260023	0.689	0.713	1
SLC20A1	0.0253562	0.443493	0.267	0.188	1
MESDC2	0.0263618	0.36795	0.256	0.172	1
LINC01420	0.0270853	0.416837	0.478	0.475	1
CAMTA1	0.0282002	0.350345	0.333	0.261	1
SERINC2	0.0293646	0.298434	0.278	0.191	1
MTCH2	0.0296303	0.40826	0.4	0.353	1
TXNRD1	0.0296581	0.538163	0.311	0.248	1
IDH3G	0.0306547	0.34516	0.267	0.195	1
GYPC	0.0353414	0.290965	0.278	0.201	1
GTF3C6	0.0355102	0.385387	0.422	0.383	1
CCT6A	0.0396695	0.345747	0.533	0.584	1
SLC25A3	0.0404941	0.36489	0.433	0.416	1
MRPS21	0.0412407	0.338879	0.611	0.696	1
ERH	0.0413921	0.364133	0.511	0.535	1
TIMMDC1	0.041719	0.301063	0.367	0.314	1
IRAK1	0.0444357	0.391796	0.333	0.264	1
PRMT1	0.044747	0.417746	0.411	0.389	1
HNRNPA1	0.0469935	0.301099	0.822	0.917	1
CSNK1A1	0.050209	0.340985	0.278	0.211	1
SEC61A1	0.0521295	0.410732	0.356	0.31	1
PDIA6	0.0533441	0.362084	0.522	0.538	1
CCT5	0.0548707	0.409452	0.489	0.462	1
NDUFA6	0.0559771	0.343613	0.5	0.518	1
DGUOK	0.0566133	0.327834	0.556	0.584	1
UBE2L3	0.0598877	0.412268	0.433	0.38	1
ARPC1B	0.0613549	0.365365	0.433	0.409	1
TMEM230	0.0665785	0.319413	0.533	0.515	1
OAZ2	0.0684374	0.298331	0.278	0.221	1
PPIB	0.0718192	0.441447	0.667	0.719	1
PSMD2	0.075281	0.311175	0.367	0.32	1
PSMA5	0.0764579	0.370604	0.389	0.337	1
XRCC6	0.0767824	0.308937	0.467	0.465	1
HSD17B10	0.0769927	0.303536	0.433	0.386	1
KIF5B	0.0785485	0.255793	0.267	0.208	1
VBP1	0.0817225	0.280485	0.3	0.241	1
SEC22B	0.0879044	0.310123	0.267	0.215	1
MYDGF	0.0880235	0.267473	0.256	0.191	1
TMBIM6	0.088251	0.430819	0.633	0.716	1
PCSK7	0.0895525	0.377495	0.278	0.224	1
ATP5B	0.089707	0.307603	0.589	0.66	1
RARRES2	0.0907287	0.375068	0.822	0.908	1
CHMP3	0.0916204	0.279426	0.411	0.376	1
AES	0.0979793	0.347099	0.311	0.261	1
ARPC4	0.0987368	0.300851	0.444	0.462	1
SPOCK1	0.0995851	0.260554	0.289	0.244	1
CKS2	0.106143	0.398243	0.256	0.198	1
LRRC59	0.107936	0.28321	0.289	0.238	1
SERPINE2	0.107974	0.442813	0.456	0.403	1
SDHB	0.109003	0.320714	0.333	0.297	1
MRPL20	0.110067	0.392907	0.478	0.528	1
ACTR3	0.113948	0.348029	0.344	0.32	1
TMEM219	0.128702	0.286692	0.489	0.498	1
B3GAT3	0.129341	0.306943	0.3	0.251	1
MLF2	0.130747	0.308682	0.3	0.264	1
DYNLT3	0.133082	0.317513	0.311	0.267	1
SNX17	0.135918	0.317108	0.344	0.31	1
PET100	0.139433	0.327172	0.411	0.426	1
CISD2	0.139799	0.301887	0.333	0.307	1
MDH1	0.144471	0.333279	0.433	0.429	1
POLR2F	0.151919	0.274158	0.467	0.508	1
ATF4	0.152165	0.259999	0.489	0.492	1
RNF7	0.15691	0.264643	0.478	0.535	1
HADHB	0.165853	0.310713	0.322	0.304	1
C14orf166	0.17213	0.391325	0.489	0.564	1
PSMC4	0.172217	0.286182	0.311	0.271	1
EIF3I	0.177085	0.263277	0.611	0.703	1
TAX1BP3	0.182641	0.343801	0.5	0.528	1
ARF4	0.190372	0.287129	0.6	0.65	1
LINC00116	0.211004	0.33428	0.322	0.314	1
SH3BGRL	0.215505	0.330118	0.344	0.333	1
ANXA7	0.218934	0.318702	0.3	0.29	1
PSMD4	0.226584	0.3602	0.433	0.446	1
CLIC4	0.234631	0.318094	0.356	0.343	1
PSMC1	0.240051	0.289137	0.4	0.393	1
ITGAE	0.250873	0.288813	0.322	0.314	1
CHMP5	0.253292	0.288211	0.5	0.574	1
TALDO1	0.256382	0.263689	0.544	0.624	1
TIMM17A	0.266527	0.251352	0.289	0.264	1
PSME1	0.271552	0.264555	0.456	0.505	1
DCTN2	0.273117	0.270394	0.311	0.287	1
VKORC1	0.276087	0.350902	0.444	0.485	1
ACTR2	0.279679	0.26434	0.344	0.356	1
APMAP	0.284579	0.258952	0.3	0.284	1
ARPC5	0.309371	0.279768	0.467	0.528	1
SCP2	0.320526	0.311949	0.422	0.485	1
SLC50A1	0.321319	0.27144	0.256	0.241	1
COPE	0.326192	0.338459	0.467	0.512	1
TPM3	0.33191	0.330947	0.467	0.492	1
COL1A2	0.344411	-0.347668	0.656	0.65	1
COMMD3	0.346494	0.260721	0.256	0.238	1
RP11-14N7.2	0.349365	0.271731	0.411	0.413	1
SLC25A5	0.351086	0.45262	0.489	0.574	1
PTP4A2	0.351281	0.277435	0.367	0.399	1
MIEN1	0.361927	0.276448	0.367	0.399	1
GNG5	0.371373	0.301945	0.456	0.518	1
GABARAPL2	0.390026	0.251613	0.3	0.31	1
YWHAQ	0.391343	0.26966	0.433	0.485	1
KDELR1	0.397625	0.324816	0.456	0.551	1
MYL6B	0.397759	0.264576	0.467	0.518	1
PCNP	0.407008	0.255131	0.389	0.396	1
ARL3	0.40987	0.265718	0.433	0.469	1
FIBP	0.421276	0.373689	0.344	0.363	1
SNRPN	0.446207	0.251833	0.367	0.409	1
ERCC1	0.449093	0.272826	0.278	0.287	1
BCAT1	0.449974	0.273277	0.256	0.257	1
NUDC	0.453192	0.273567	0.5	0.561	1
MAP1B	0.453383	0.255431	0.278	0.356	1
ATP5F1	0.473253	0.253517	0.456	0.531	1
CUEDC2	0.477622	0.271885	0.378	0.393	1
CKS1B	0.484043	0.417754	0.411	0.475	1
CAPZA1	0.501553	0.262547	0.311	0.32	1
CTNNA1	0.503959	0.289318	0.378	0.422	1
MKKS	0.504121	0.280169	0.356	0.403	1
NDUFB6	0.509473	0.319513	0.422	0.492	1
FAM129B	0.519844	0.276066	0.267	0.363	1
C19orf70	0.546402	0.26023	0.489	0.571	1
COX7A2L	0.558328	0.275758	0.544	0.683	1
COPZ1	0.579744	0.284559	0.4	0.455	1
C1orf43	0.580997	0.308238	0.378	0.432	1
LAMP1	0.609375	0.311723	0.356	0.389	1
TUBB4B	0.609622	0.316047	0.411	0.455	1
RAI14	0.629784	0.259471	0.378	0.419	1
ITM2B	0.639766	0.275683	0.344	0.386	1
GDI2	0.663416	0.264161	0.356	0.413	1
STOML2	0.677798	0.263541	0.411	0.469	1
MRPL47	0.685892	0.338248	0.278	0.3	1
UBE2N	0.714994	0.252244	0.3	0.33	1
FN1	0.795695	0.253212	0.989	0.97	1
CACYBP	0.82878	0.263153	0.244	0.3	1
STMN1	0.930207	0.269356	0.489	0.568	1
PPP1R18	0.958363	0.26504	0.267	0.323	1
ZBTB8OS	0.96621	0.284734	0.267	0.31	1
SARS	0.986261	0.291382	0.278	0.333	1
BZW1	0.993919	0.257063	0.356	0.449	1
