# Supplementary material for: Fibroblast-like cells in mesothelioma can derive from tumor cells
Source: Cell Death Differ. 2025 Dec 16;33(6):1203–17. doi: 10.1038/s41418-025-01639-9 (PMC13247067; doi:10.1038/s41418-025-01639-9)
Supplement: Supplementary file 4 — Data set 10 [file 41418_2025_1639_MOESM4_ESM.xlsx]

## Sheet: UP_in_PDO-MOSR12vsMOSR12_cl.0
Supplementary Table 10. Enrichr Enrichment in MSigDB Hallmark Pathways of Upregulated genes in PDO-MOSR12 vs MOSR12 in cluster 0 (log2FC > 0.75 FDR< 0.05)
Term	Overlap	P-value	Adjusted P-value	Odds Ratio	Combined Score	Genes
Epithelial Mesenchymal Transition	6/200	1.04734e-08	1.78049e-07	55.6392	1022.34	COL1A1;COL1A2;LGALS1;LUM;MGP;BGN
UV Response Dn	3/144	0.000230825	0.00196202	30.155	252.514	COL1A1;COL1A2;IGFBP5
Reactive Oxygen Species Pathway	2/49	0.00078113	0.00442641	56.556	404.645	NQO1;FTL
Apoptosis	2/161	0.00809046	0.0343845	16.6239	80.0785	LUM;BGN
Myogenesis	2/200	0.0122597	0.0416829	13.3232	58.6414	COL1A1;NQO1
Angiogenesis	1/36	0.030175	0.0854959	35.6214	124.701	LUM
Bile Acid Metabolism	1/112	0.0910867	0.157114	11.1892	26.8087	RBP1
Unfolded Protein Response	1/113	0.0918636	0.157114	11.0887	26.4738	CCL2
Fatty Acid Metabolism	1/158	0.126185	0.157114	7.89252	16.3375	LGALS1
Xenobiotic Metabolism	1/200	0.157114	0.157114	6.21357	11.5	NQO1
TNF-alpha Signaling via NF-kB	1/200	0.157114	0.157114	6.21357	11.5	CCL2
Hypoxia	1/200	0.157114	0.157114	6.21357	11.5	BGN
Adipogenesis	1/200	0.157114	0.157114	6.21357	11.5	TKT
Allograft Rejection	1/200	0.157114	0.157114	6.21357	11.5	CCL2
Interferon Gamma Response	1/200	0.157114	0.157114	6.21357	11.5	CCL2
mTORC1 Signaling	1/200	0.157114	0.157114	6.21357	11.5	IGFBP5
Inflammatory Response	1/200	0.157114	0.157114	6.21357	11.5	CCL2

## Sheet: DOWN_in_PDO-MOSR12vsMOSR12_cl.0
Supplementary Table 10. Enrichr Enrichment in MSigDB Hallmark Pathways of Downregulated genes in PDO-MOSR12 vs MOSR12 in cluster 0 (log2FC < -1, FDR< 0.05)
Term	Overlap	P-value	Adjusted P-value	Odds Ratio	Combined Score	Genes
Interferon Gamma Response	7/200	1.3517e-09	3.64958e-08	47.8394	976.971	IFITM3;LGALS3BP;IFI27;HLA-B;HLA-A;PSMB9;LY6E
Interferon Alpha Response	5/97	5.96425e-08	8.05174e-07	63.5742	1057.55	IFITM3;LGALS3BP;IFI27;PSMB9;LY6E
Estrogen Response Late	4/200	6.16354e-05	0.000554719	22.4286	217.429	KRT19;ID2;CD9;FOS
Hypoxia	3/200	0.00131855	0.00712015	15.8544	105.134	LDHA;ENO1;FOS
mTORC1 Signaling	3/200	0.00131855	0.00712015	15.8544	105.134	LDHA;CD9;ENO1
TNF-alpha Signaling via NF-kB	2/200	0.0201544	0.0544168	9.9899	39.0039	ID2;FOS
Estrogen Response Early	2/200	0.0201544	0.0544168	9.9899	39.0039	KRT19;FOS
Xenobiotic Metabolism	2/200	0.0201544	0.0544168	9.9899	39.0039	ID2;PTGDS
Glycolysis	2/200	0.0201544	0.0544168	9.9899	39.0039	LDHA;ENO1
p53 Pathway	2/200	0.0201544	0.0544168	9.9899	39.0039	FOS;TM4SF1
TGF-beta Signaling	1/54	0.0577752	0.141812	17.9021	51.0423	ID2
Cholesterol Homeostasis	1/74	0.0783535	0.176295	12.9843	33.0649	CD9
IL-6/JAK/STAT3 Signaling	1/87	0.0914987	0.188036	11.0144	26.3402	CD9
Protein Secretion	1/96	0.100494	0.188036	9.96642	22.8994	BNIP3
Androgen Response	1/100	0.104465	0.188036	9.56181	21.5992	KRT19
Coagulation	1/138	0.14136	0.198463	6.89642	13.4924	CD9
Fatty Acid Metabolism	1/158	0.160192	0.198463	6.01183	11.01	LDHA
UV Response Up	1/158	0.160192	0.198463	6.01183	11.01	FOS
Apoptosis	1/161	0.162982	0.198463	5.89821	10.7	IFITM3
IL-2/STAT5 Signaling	1/199	0.197571	0.198463	4.75709	7.71438	IFITM3
Complement	1/200	0.198463	0.198463	4.73295	7.65391	PSMB9
Myc Targets V1	1/200	0.198463	0.198463	4.73295	7.65391	LDHA
Epithelial Mesenchymal Transition	1/200	0.198463	0.198463	4.73295	7.65391	ID2
Inflammatory Response	1/200	0.198463	0.198463	4.73295	7.65391	LY6E
Oxidative Phosphorylation	1/200	0.198463	0.198463	4.73295	7.65391	LDHA
Allograft Rejection	1/200	0.198463	0.198463	4.73295	7.65391	HLA-A
KRAS Signaling Up	1/200	0.198463	0.198463	4.73295	7.65391	ID2
