# Supplementary material for: Fibroblast-like cells in mesothelioma can derive from tumor cells
Source: Cell Death Differ. 2025 Dec 16;33(6):1203–17. doi: 10.1038/s41418-025-01639-9 (PMC13247067; doi:10.1038/s41418-025-01639-9)
Supplement: Supplementary file 5 — Data set 11 [file 41418_2025_1639_MOESM5_ESM.xlsx]

## Sheet: UP_PDO-MOSR9.cl1vsMOSR9.cl1
Supplementary Table 11. Enrichr Enrichment in MSigDB Hallmark Pathways of Upregulated genes in PDO-MOSR9 cluster 1 vs MOSR9 cluster 1 biopsy (log2FC > 1 FDR < 0.05)
Term	Overlap	P-value	Adjusted P-value	Old P-value	Old Adjusted P-value	Odds Ratio	Combined Score	Genes
Epithelial Mesenchymal Transition	9/200	4.70703e-11	1.36504e-09	0	0	35.8369	852.179	ITGB1;TAGLN;IL6;CXCL8;MMP1;TPM2;TFPI2;CXCL1;TIMP1
TNF-alpha Signaling via NF-kB	6/200	1.18246e-06	1.14118e-05	0	0	21.0853	287.771	IL6;SERPINB2;IL1B;CCL2;CXCL1;SOD2
Complement	6/200	1.18246e-06	1.14118e-05	0	0	21.0853	287.771	IL6;SERPINB2;TFPI2;S100A13;CXCL1;TIMP1
Reactive Oxygen Species Pathway	4/49	1.57405e-06	1.14118e-05	0	0	57.1183	763.207	PRNP;NQO1;MGST1;SOD2
Coagulation	5/138	3.99675e-06	2.31812e-05	0	0	24.8521	308.913	SERPINB2;MMP1;TFPI2;S100A13;TIMP1
Myogenesis	5/200	2.41929e-05	0.000100228	0	0	16.8974	179.61	ITGB1;PRNP;NQO1;TAGLN;TPM2
Inflammatory Response	5/200	2.41929e-05	0.000100228	0	0	16.8974	179.61	IL6;CXCL8;IL1B;CCL2;TIMP1
Apoptosis	4/161	0.000174361	0.000632059	0	0	16.2794	140.888	IL6;IL1B;TIMP1;SOD2
Allograft Rejection	4/200	0.000398558	0.00115582	0	0	13.0145	101.873	IL6;IL1B;CCL2;TIMP1
KRAS Signaling Up	4/200	0.000398558	0.00115582	0	0	13.0145	101.873	IL33;ALDH1A3;IL1B;GNG11
IL-6/JAK/STAT3 Signaling	3/87	0.000470515	0.00124045	0	0	22.1886	170.002	IL6;IL1B;CXCL1
Interferon Gamma Response	3/200	0.00509459	0.0123119	0	0	9.40736	49.6669	IL6;CCL2;SOD2
UV Response Up	2/158	0.031121	0.0694238	0	0	7.6958	26.7035	IL6;SOD2
Oxidative Phosphorylation	2/200	0.0477172	0.0988427	0	0	6.05051	18.4084	LDHB;UQCRQ
Angiogenesis	1/36	0.06116	0.118243	0	0	16.7479	46.798	TIMP1
Cholesterol Homeostasis	1/74	0.121773	0.220714	0	0	8.0145	16.8753	S100A11
Androgen Response	1/100	0.161037	0.268933	0	0	5.90196	10.7777	ALDH1A3
Pperoxisome	1/104	0.166924	0.268933	0	0	5.67162	10.1534	SOD2
Unfolded Protein Response	1/113	0.180023	0.274773	0	0	5.2135	8.93942	CCL2
IL-2/STAT5 Signaling	1/199	0.295518	0.296763	0	0	2.93627	3.57939	PRNP
Hypoxia	1/200	0.296763	0.296763	0	0	2.92137	3.54894	IL6
G2-M Checkpoint	1/200	0.296763	0.296763	0	0	2.92137	3.54894	HMGA1
Adipogenesis	1/200	0.296763	0.296763	0	0	2.92137	3.54894	UQCRQ
Estrogen Response Late	1/200	0.296763	0.296763	0	0	2.92137	3.54894	TFPI2
Apical Junction	1/200	0.296763	0.296763	0	0	2.92137	3.54894	ITGB1
E2F Targets	1/200	0.296763	0.296763	0	0	2.92137	3.54894	HMGA1
Xenobiotic Metabolism	1/200	0.296763	0.296763	0	0	2.92137	3.54894	NQO1
p53 Pathway	1/200	0.296763	0.296763	0	0	2.92137	3.54894	LDHB
KRAS Signaling Dn	1/200	0.296763	0.296763	0	0	2.92137	3.54894	SERPINB2

## Sheet: DOWN_PDO-MOSR9.cl1vsMOSR9.cl1
Supplementary Table 11. Enrichr Enrichment in MSigDB Hallmark Pathways of Downregulated genes in PDO-MOSR9 cluster 1 vs MOSR9 cluster 1 biopsy (log2FC < -1 FDR < 0.05)
Term	Overlap	P-value	Adjusted P-value	Old P-value	Old Adjusted P-value	Odds Ratio	Combined Score	Genes
Hypoxia	11/200	3.29849e-13	1.05552e-11	0	0	35.9537	1033.31	AKAP12;LDHA;WSB1;COL5A1;CAV1;SLC2A1;ADM;S100A4;FOS;TGFBI;NDRG1
Estrogen Response Early	6/200	4.15548e-06	6.64877e-05	0	0	16.5196	204.696	KRT19;KRT18;SLC2A1;KRT8;FOS;PRSS23
Androgen Response	4/100	6.25094e-05	0.000537866	0	0	21.219	205.404	AKAP12;KRT19;KRT8;NDRG1
p53 Pathway	5/200	6.72333e-05	0.000537866	0	0	13.3347	128.111	S100A4;FOS;NDRG1;TM4SF1;S100A10
Apoptosis	4/161	0.000390917	0.00250187	0	0	12.9348	101.5	KRT18;LUM;CAV1;CLU
Estrogen Response Late	4/200	0.000882624	0.00403485	0	0	10.3407	72.7218	KRT19;CAV1;FOS;PRSS23
Epithelial Mesenchymal Transition	4/200	0.000882624	0.00403485	0	0	10.3407	72.7218	COL5A1;CALD1;LUM;TGFBI
Angiogenesis	2/36	0.00271557	0.0108623	0	0	28.5839	168.895	LUM;S100A4
Myogenesis	3/200	0.00906188	0.0263618	0	0	7.52284	35.385	PTGIS;AEBP1;CLU
Glycolysis	3/200	0.00906188	0.0263618	0	0	7.52284	35.385	LDHA;COL5A1;TGFBI
KRAS Signaling Up	3/200	0.00906188	0.0263618	0	0	7.52284	35.385	AKAP12;SLPI;IGF2
Coagulation	2/138	0.0354984	0.0944103	0	0	7.1094	23.7331	PRSS23;CLU
UV Response Dn	2/144	0.0383542	0.0944103	0	0	6.80694	22.1967	EFEMP1;CAV1
Fatty Acid Metabolism	2/158	0.0453447	0.103645	0	0	6.19168	19.1537	LDHA;S100A10
Complement	2/200	0.0687896	0.137579	0	0	4.86795	13.03	CLU;HSPA1A
mTORC1 Signaling	2/200	0.0687896	0.137579	0	0	4.86795	13.03	LDHA;SLC2A1
Cholesterol Homeostasis	1/74	0.147483	0.277616	0	0	6.48532	12.4132	CLU
Protein Secretion	1/96	0.187073	0.318029	0	0	4.97794	8.3443	KRT18
Interferon Alpha Response	1/97	0.18883	0.318029	0	0	4.92584	8.21094	CD74
PI3K/AKT/mTOR Signaling	1/105	0.202747	0.324395	0	0	4.5451	7.25306	SLC2A1
UV Response Up	1/158	0.289231	0.351193	0	0	3.00273	3.72497	FOS
Mitotic Spindle	1/199	0.349781	0.351193	0	0	2.37602	2.49589	EZR
IL-2/STAT5 Signaling	1/199	0.349781	0.351193	0	0	2.37602	2.49589	NDRG1
TNF-alpha Signaling via NF-kB	1/200	0.351193	0.351193	0	0	2.36396	2.47369	FOS
Interferon Gamma Response	1/200	0.351193	0.351193	0	0	2.36396	2.47369	CD74
Apical Junction	1/200	0.351193	0.351193	0	0	2.36396	2.47369	TGFBI
Myc Targets V1	1/200	0.351193	0.351193	0	0	2.36396	2.47369	LDHA
Inflammatory Response	1/200	0.351193	0.351193	0	0	2.36396	2.47369	ADM
Xenobiotic Metabolism	1/200	0.351193	0.351193	0	0	2.36396	2.47369	PTGDS
Oxidative Phosphorylation	1/200	0.351193	0.351193	0	0	2.36396	2.47369	LDHA
heme Metabolism	1/200	0.351193	0.351193	0	0	2.36396	2.47369	SLC2A1
Allograft Rejection	1/200	0.351193	0.351193	0	0	2.36396	2.47369	CD74
