# Supplementary material for: Fibroblast-like cells in mesothelioma can derive from tumor cells
Source: Cell Death Differ. 2025 Dec 16;33(6):1203–17. doi: 10.1038/s41418-025-01639-9 (PMC13247067; doi:10.1038/s41418-025-01639-9)
Supplement: Supplementary file 6 — Table mIHC 1 [file 41418_2025_1639_MOESM6_ESM.xlsx]

## Sheet: MOSR85
Analysis' constrain:
Assuming every CD45+ cell is MTAP+
	ROI1	ROI2	ROI3	ROI4	ROI5	ROI6	ROI7	ROI8	ROI9	ROI10	ROI11	ROI12	total
Total number of cells (DAPI+) per ROI	578	533	1089	493	573	614	618	752	830	886	581	576	8123
RAW NUMBERS
Total number of MTAP(+) cells	319	341	518	123	163	476	283	493	483	506	129	123	3957
Total number of αSMA(+) cells	107	117	29	71	125	145	40	29	72	46	98	71	950
Total number of CD45(+) cells	64	12	64	19	16	44	25	132	51	22	68	19	536
%MTAP(+) cells	55.1903	63.9775	47.5666	24.9493	28.4468	77.5244	45.7929	65.5585	58.1928	57.1106	22.2031	21.3542	48.7135
%αSMA(+) cells	18.5121	21.9512	2.66299	14.4016	21.815	23.6156	6.47249	3.85638	8.6747	5.19187	16.8675	12.3264	11.6952
%CD45(+) cells	11.0727	2.25141	5.87695	3.85396	2.79232	7.16612	4.04531	17.5532	6.14458	2.48307	11.704	3.29861	6.59855
BREAKDOWN
MTAP(+)αSMA(-)CD45(-)	175	221	435	74	90	299	225	354	371	441	60	74	2819
αSMA(+)MTAP(-)CD45(-) [CDFs]	7	5	1	33	54	1	3	0	2	1	35	33	175
MTAP(+)αSMA(+)CD45(-) [NON-TUMOR FIBROBLASTS]	94	109	26	35	67	133	36	28	65	45	46	35	719
MTAP(+)CD45(+)αSMA(-) [IMMUNE CELLS]	58	9	62	16	12	33	24	131	46	22	51	16	480
MTAP(+)αSMA(+)CD45(+)	6	3	2	3	4	11	1	1	5	0	17	3	56
FIBROBLAST/TUMOR BREAKDOWN
TOTAL FIBROBLASTS	101	114	27	68	121	134	39	28	67	46	81	68	894
CDFs RELATIVE TO TOTAL FIBROBLASTS	6.93069	4.38596	3.7037	48.5294	44.6281	0.746269	7.69231	0	2.98507	2.17391	43.2099	48.5294	19.5749
NON-TUMOR FIBROBLASTS RELATIVE TO TOTAL FIBROBLASTS	93.0693	95.614	96.2963	51.4706	55.3719	99.2537	92.3077	100	97.0149	97.8261	56.7901	51.4706	80.4251
TOTAL TUMOR CELLS	259	192	571	370	410	138	335	259	347	380	452	453	4166
%TUMOR CELLS	44.8097	36.0225	52.4334	75.0507	71.5532	22.4756	54.2071	34.4415	41.8072	42.8894	77.7969	78.6458	51.2865
% TOTAL FIBROBLASTS	17.474	21.3884	2.47934	13.7931	21.1169	21.8241	6.31068	3.7234	8.07229	5.19187	13.9415	11.8056	11.0058
CDFs/TUMOR CELLS RATIO	0.027027	0.0260417	0.00175131	0.0891892	0.131707	0.00724638	0.00895522	0	0.00576369	0.00263158	0.0774336	0.0728477	0.0420067
NON-TUMOR FIBROBLASTS/TUMOR CELLS RATIO	0.362934	0.567708	0.0455342	0.0945946	0.163415	0.963768	0.107463	0.108108	0.18732	0.118421	0.10177	0.0772627	0.172588
FIBROBLASTS/TUMOR CELLS RATIO	0.389961	0.59375	0.0472855	0.183784	0.295122	0.971014	0.116418	0.108108	0.193084	0.121053	0.179204	0.15011	0.214594

## Sheet: MOMC1
Analysis' constrain:
Determining MTAP+ and MTAP- regions based on classical IHC	MTAP- region			total
	ROI1	ROI2	ROI3
Total number of cells (DAPI+) per ROI	165	149	180	494
RAW NUMBERS
Total number of MTAP(+) cells	98	59	105	262
Total number of αSMA(+) cells	61	33	109	203
%MTAP(+) cells	59.3939	39.5973	58.3333	53.0364
%αSMA(+) cells	36.9697	22.1477	60.5556	41.0931
BREAKDOWN
MTAP(+)αSMA(-)	52	40	30	122
αSMA(+)MTAP(-) [CDFs]	15	14	34	63
MTAP(+)αSMA(+) [NON-TUMOR FIBROBLASTS]	46	19	75	140
FIBROBLAST/TUMOR BREAKDOWN
TOTAL FIBROBLASTS	61	33	109	203
CDFs RELATIVE TO TOTAL FIBROBLASTS	24.5902	42.4242	31.1927	31.0345
NON-TUMOR FIBROBLASTS RELATIVE TO TOTAL FIBROBLASTS	75.4098	57.5758	68.8073	68.9655
TOTAL TUMOR CELLS	67	90	75	232
%TUMOR CELLS	40.6061	60.4027	41.6667	46.9636
% TOTAL FIBROBLASTS	36.9697	22.1477	60.5556	41.0931
CDFs/TUMOR CELLS RATIO	0.223881	0.155556	0.453333	0.271552
NON-TUMOR FIBROBLASTS/TUMOR CELLS RATIO	0.686567	0.211111	1	0.603448
FIBROBLASTS/TUMOR CELLS RATIO	0.910448	0.366667	1.45333	0.875

## Sheet: MOMC2
Image1
Analysis' constrain:
Determining MTAP+ and MTAP- regions based on classical IHC	MTAP- region					total
	ROI1	ROI2	ROI3	ROI4	ROI5
Total number of cells (DAPI+) per ROI	132	157	96	132	172	689
RAW NUMBERS
Total number of MTAP(+) cells	9	5	15	2	5	36
Total number of αSMA(+) cells	19	19	44	8	45	135
%MTAP(+) cells	6.81818	3.18471	15.625	1.51515	2.91	5.22496
%αSMA(+) cells	14.3939	12.1019	45.8333	6.06061	26.16	19.5936
BREAKDOWN
MTAP(+)αSMA(-)	7	4	8	2	4	25
αSMA(+)MTAP(-) [CDFs]	17	18	37	8	44	124
MTAP(+)αSMA(+) [NON-TUMOR FIBROBLASTS]	2	1	7	0	1	11
FIBROBLAST/TUMOR BREAKDOWN
TOTAL FIBROBLASTS	19	19	44	8	45	135
CDFs RELATIVE TO TOTAL FIBROBLASTS	89.4737	94.7368	84.0909	100	97.78	91.8519
NON-TUMOR FIBROBLASTS RELATIVE TO TOTAL FIBROBLASTS	10.5263	5.26316	15.9091	0	2.22	8.14815
TOTAL TUMOR CELLS	123	152	81	130	167	653
%TUMOR CELLS	93.1818	96.8153	84.375	98.4848	97.093	94.775
CDFs/TUMOR CELLS RATIO	0.138211	0.118421	0.45679	0.0615385	0.263473	0.189893
NON-TUMOR FIBROBLASTS/TUMOR CELLS RATIO	0.0162602	0.00657895	0.0864198	0	0.00598802	0.0168453
FIBROBLASTS/TUMOR CELLS RATIO	0.154472	0.125	0.54321	0.0615385	0.269461	0.206738
Image2
Analysis' constrain:
Determining MTAP+ and MTAP- regions based on classical IHC	MTAP- region			total
	ROI1	ROI2	ROI3
Total number of cells (DAPI+) per ROI	83	84	85	252
RAW NUMBERS
Total number of MTAP(+) cells	20	27	23	70
Total number of αSMA(+) cells	30	19	11	60
%MTAP(+) cells	24.0964	32.1429	27.06	27.7778
%αSMA(+) cells	36.1446	22.619	12.94	23.8095
BREAKDOWN
MTAP(+)αSMA(-)	14	20	19	53
αSMA(+)MTAP(-) [CDFs]	24	12	7	43
MTAP(+)αSMA(+) [NON-TUMOR FIBROBLASTS]	6	7	4	17
FIBROBLAST/TUMOR BREAKDOWN
TOTAL FIBROBLASTS	30	19	11	60
CDFs RELATIVE TO TOTAL FIBROBLASTS	80	63.1579	63.64	71.6667
NON-TUMOR FIBROBLASTS RELATIVE TO TOTAL FIBROBLASTS	20	36.8421	36.36	28.3333
TOTAL TUMOR CELLS	63	57	62	182
%TUMOR CELLS	75.9036	67.8571	72.9412	72.2222
CDFs/TUMOR CELLS RATIO	0.380952	0.210526	0.112903	0.236264
NON-TUMOR FIBROBLASTS/TUMOR CELLS RATIO	0.0952381	0.122807	0.0645161	0.0934066
FIBROBLASTS/TUMOR CELLS RATIO	0.47619	0.333333	0.177419	0.32967
Total	Image1	Image2	total
Total number of cells (DAPI+) per ROI	689	252	941
RAW NUMBERS
Total number of MTAP(+) cells	36	70	106
Total number of αSMA(+) cells	135	60	195
%MTAP(+) cells	30.053	83.2992	11.2646
%αSMA(+) cells	104.55	71.7036	20.7226
BREAKDOWN	0	0
MTAP(+)αSMA(-)	25	53	78
αSMA(+)MTAP(-) [CDFs]	124	43	167
MTAP(+)αSMA(+) [NON-TUMOR FIBROBLASTS]	11	17	28
FIBROBLAST/TUMOR BREAKDOWN
TOTAL FIBROBLASTS	135	60	195
CDFs RELATIVE TO TOTAL FIBROBLASTS	91.8519	71.6667	85.641
NON-TUMOR FIBROBLASTS RELATIVE TO TOTAL FIBROBLASTS	8.14815	28.3333	14.359
TOTAL TUMOR CELLS	653	182	835
%TUMOR CELLS	94.775	72.2222	88.7354
% TOTAL FIBROBLASTS	19.5936	23.8095	20.7226
CDFs/TUMOR CELLS RATIO	0.189893	0.236264	0.2
NON-TUMOR FIBROBLASTS/TUMOR CELLS RATIO	0.0168453	0.0934066	0.0335329
FIBROBLASTS/TUMOR CELLS RATIO	0.206738	0.32967	0.233533

## Sheet: MOSR86
Analysis' constrain:
Assuming every CD45+ cell is MTAP+	Sarcomatoid-like area			total
	ROI1	ROI2	ROI3
Total number of cells (DAPI+) per ROI	3248	2803	2572	8623
RAW NUMBERS
Total number of MTAP(+) cells	1120	1613	1464	4197
Total number of αSMA(+) cells	1354	726	912	2992
Total number of CD45(+) cells	51	111	106	268
%MTAP(+) cells	34.4828	57.5455	56.9207	48.6722
%αSMA(+) cells	41.6872	25.9008	35.4588	34.6979
%CD45(+) cells	1.5702	3.96004	4.12131	3.10797
BREAKDOWN				0
MTAP(+)αSMA(-)CD45(-)	769	1250	1001	3020
αSMA(+)MTAP(-)CD45(-) [CDFs]	995	377	455	1827
MTAP(+)αSMA(+)CD45(-) [NON-TUMOR FIBROBLASTS]	335	305	418	1058
MTAP(+)CD45(+)αSMA(-) [IMMUNE CELLS]	27	67	67	161
MTAP(+)αSMA(+)CD45(+)	24	44	39	107
FIBROBLAST/TUMOR BREAKDOWN
TOTAL FIBROBLASTS	1330	682	873	2885
CDFs RELATIVE TO TOTAL FIBROBLASTS	74.812	55.2786	52.1191	63.3276
NON-TUMOR FIBROBLASTS RELATIVE TO TOTAL FIBROBLASTS	25.188	44.7214	47.8809	36.6724
TOTAL TUMOR CELLS	2128	1190	1108	4426
%TUMOR CELLS	65.5172	42.4545	43.0793	51.3278
% TOTAL FIBROBLASTS	40.9483	24.3311	33.9425	33.457
CDFs/TUMOR CELLS RATIO	0.467575	0.316807	0.41065	0.412788
NON-TUMOR FIBROBLASTS/TUMOR CELLS RATIO	0.157425	0.256303	0.377256	0.239042
FIBROBLASTS/TUMOR CELLS RATIO	0.625	0.573109	0.787906	0.65183

## Sheet: MOSR3
Analysis' constrain:
none
	ROI1	ROI2	ROI3	ROI4	ROI5	ROI6	ROI7	ROI8	ROI9	ROI10	total
Total number of cells (DAPI+) per ROI	124	150	168	169	215	446	840	89	97	98	2396
RAW NUMBERS
Total number of BAP1(+) cells	75	91	92	24	190	81	665	37	40	74	1369
Total number of αSMA(+) cells	9	4	7	3	13	24	71	45	27	6	209
Total number of CD45(+) cells	9	30	40	0	93	8	435	0	63	30	708
%BAP1(+) cells	60.4839	60.6667	54.7619	14.2012	88.3721	18.1614	79.1667	41.573	41.2371	75.5102	57.1369
%αSMA(+) cells	7.25806	2.66667	4.16667	1.77515	6.04651	5.38117	8.45238	50.5618	27.8351	6.12245	8.72287
%CD45(+) cells	7.25806	20	23.8095	0	43.2558	1.79372	51.7857	0	64.9485	30.6122	29.5492
BREAKDOWN
BAP1(+)αSMA(-)CD45(-)	63	73	70	24	93	79	285	22	11	50	770
αSMA(+)BAP1(-)CD45(-) [CDFs]	6	3	5	3	1	23	14	30	11	0	96
BAP1(+)αSMA(+)CD45(-) [NON-TUMOR FIBROBLASTS]	3	0	0	0	9	0	17	15	1	4	49
BAP1(+)CD45(+)αSMA(-) [IMMUNE CELLS]	9	18	21	0	85	2	337	337	24	19	852
BAP1(+)αSMA(+)CD45(+)	0	0	1	0	3	0	26	0	4	1	35
FIBROBLAST/TUMOR BREAKDOWN
TOTAL FIBROBLASTS	9	4	6	3	10	24	45	45	23	5	174	145
CDFs RELATIVE TO TOTAL FIBROBLASTS	66.6667	75	83.3333	100	10	95.8333	31.1111	66.6667	47.8261	0	55.1724	66.2069
NON-TUMOR FIBROBLASTS RELATIVE TO TOTAL FIBROBLASTS	33.3333	0	0	0	90	0	37.7778	33.3333	4.34783	80	28.1609	33.7931
TOTAL TUMOR CELLS	49	59	76	145	25	365	175	52	57	24	1027
%TUMOR CELLS	39.5161	39.3333	45.2381	85.7988	11.6279	81.8386	20.8333	58.427	58.7629	24.4898	42.8631
TUMOR CELL RATIO	0.395161	0.393333	0.452381	0.857988	0.116279	0.818386	0.208333	0.58427	0.587629	0.244898	0.428631
% TOTAL FIBROBLASTS	7.25806	2.66667	3.57143	1.77515	4.65116	5.38117	5.35714	50.5618	23.7113	5.10204	7.2621
CDFs/TUMOR CELLS RATIO	0.122449	0.0508475	0.0657895	0.0206897	0.04	0.0630137	0.08	0.576923	0.192982	0	0.0934761
NON-TUMOR FIBROBLASTS/TUMOR CELLS RATIO	0.0612245	0	0	0	0.36	0	0.0971429	0.288462	0.0175439	0.166667	0.0477118
FIBROBLASTS/TUMOR CELLS RATIO	0.183673	0.0677966	0.0789474	0.0206897	0.4	0.0657534	0.257143	0.865385	0.403509	0.208333	0.169426
